# Supplementary material for: Deletion of cox7c Results in Pan-Azole Resistance in Aspergillus fumigatus
Source: Antimicrob Agents Chemother. 2022 Jun 1;66(6):e00151-22. doi: 10.1128/aac.00151-22 (PMC9211413; doi:10.1128/aac.00151-22)
Supplement: Supplemental file 1 — Data Set S1. Download aac.00151-22-s0001.xlsx, XLSX file, 1.4 MB [file aac.00151-22-s0001.xlsx]

## Sheet: IM1-IM2-WT
#Chr	Pos	Ref	Alt	Allele	GT_IM1	GT_IM2	GT_WT	Qual	AF	DP_IM1	Nref_IM1	Nalt_IM1	GQ_IM1	DP_IM2	Nref_IM2	Nalt_IM2	GQ_IM2	DP_WT	Nref_WT	Nalt_WT	GQ_WT	Func_site	Effect_Impact	Functional_Class	Codon_Change	Amino_Acid_Change	Amino_Acid_length	Gene_Name	Transcript_BioType	Gene_Coding	Transcript_ID	Exon_Rank	Genotype_Number
DS499645.1	38	G	A	A	0/0	0/0	0/1	69.92	0.25	35	35	0	99	17	17	0	0	31	27	4	71	INTERGENIC	MODIFIER	-	-	-	-	-	-	-	-	-	1
DS499645.1	58	T	C	C	0/1	0/0	0/1	143.06	0.375	45	41	4	45	23	23	0	0	42	37	5	99	INTERGENIC	MODIFIER	-	-	-	-	-	-	-	-	-	1
DS499645.1	61	T	C	C	0/1	0/0	0/1	137.07	0.375	45	41	4	45	23	23	0	0	42	37	5	99	INTERGENIC	MODIFIER	-	-	-	-	-	-	-	-	-	1
DS499645.1	67	G	A	A	0/1	0/0	0/1	128.18	0.375	45	41	4	45	23	23	0	0	42	37	5	99	INTERGENIC	MODIFIER	-	-	-	-	-	-	-	-	-	1
DS499645.1	73	G	A	A	0/1	0/0	0/1	153.53	0.25	46	41	5	82	23	23	0	0	42	37	5	99	INTERGENIC	MODIFIER	-	-	-	-	-	-	-	-	-	1
DS499645.1	74	A	G	G	0/1	0/0	0/1	152.99	0.25	46	41	5	82	23	23	0	0	42	37	5	99	INTERGENIC	MODIFIER	-	-	-	-	-	-	-	-	-	1
DS499645.1	96	A	G	G	0/0	0/0	0/1	51.93	0.125	51	46	5	19	26	26	0	0	42	37	5	81	INTERGENIC	MODIFIER	-	-	-	-	-	-	-	-	-	1
DS499645.1	120	C	T	T	0/0	0/0	0/1	76.49	0.125	51	46	5	19	24	24	0	0	42	36	6	99	INTERGENIC	MODIFIER	-	-	-	-	-	-	-	-	-	1
DS499645.1	173	T	C	C	0/1	0/1	0/1	359.42	0.375	23	18	5	99	12	7	5	99	19	12	7	99	INTERGENIC	MODIFIER	-	-	-	-	-	-	-	-	-	1
DS499645.1	192	A	C,<*:DEL>	C	2/2	0/1	0/1	1130.92	0.25	10	0	0,8	24	3	1	2,0	72	12	6	6,0	99	INTERGENIC	MODIFIER	-	-	-	-	-	-	-	-	-	1
DS499645.1	195	A	G	G	0/0	0/1	0/1	338.9	0.25	10	9	0	30	4	2	2	78	9	3	6	99	INTERGENIC	MODIFIER	-	-	-	-	-	-	-	-	-	1
DS499645.1	198	A	G	G	0/0	0/1	0/1	254.91	0.25	10	10	0	0	4	2	2	78	9	3	6	99	INTERGENIC	MODIFIER	-	-	-	-	-	-	-	-	-	1
DS499645.1	227	C	T	T	0/1	0/1	0/1	607.94	0.5	13	8	5	99	7	3	4	99	13	5	8	99	INTERGENIC	MODIFIER	-	-	-	-	-	-	-	-	-	1
DS499645.1	246	A	G	G	0/1	0/1	0/1	640.94	0.5	10	5	5	99	7	2	5	99	15	7	8	99	INTERGENIC	MODIFIER	-	-	-	-	-	-	-	-	-	1
DS499645.1	296	T	C	C	0/1	0/1	0/1	489.94	0.5	9	4	5	99	6	3	3	99	9	6	3	99	INTERGENIC	MODIFIER	-	-	-	-	-	-	-	-	-	1
DS499645.1	302	T	C	C	0/1	0/1	0/1	489.94	0.5	9	4	5	99	6	3	3	99	9	6	3	99	INTERGENIC	MODIFIER	-	-	-	-	-	-	-	-	-	1
DS499645.1	335	G	A	A	0/1	0/1	0/1	459.94	0.5	10	5	5	99	7	4	3	99	10	7	3	90	INTERGENIC	MODIFIER	-	-	-	-	-	-	-	-	-	1
DS499645.1	345	C	T	T	0/1	0/1	0/1	429.94	0.5	9	4	5	99	6	3	3	99	10	8	2	60	INTERGENIC	MODIFIER	-	-	-	-	-	-	-	-	-	1
DS499645.1	362	T	C	C	0/1	0/1	0/0	143	0.25	8	6	2	66	9	6	3	99	6	6	0	18	INTERGENIC	MODIFIER	-	-	-	-	-	-	-	-	-	1
DS499645.1	365	A	G	G	0/1	0/1	0/0	140	0.25	9	7	2	63	9	6	3	99	6	6	0	18	INTERGENIC	MODIFIER	-	-	-	-	-	-	-	-	-	1
DS499645.1	434	A	G	G	0/0	0/1	0/0	42.3	0.125	19	19	0	60	20	17	3	72	23	23	0	72	INTERGENIC	MODIFIER	-	-	-	-	-	-	-	-	-	1
DS499645.1	441	A	G	G	0/0	0/1	0/0	31.41	0.125	21	21	0	63	23	20	3	63	28	28	0	84	INTERGENIC	MODIFIER	-	-	-	-	-	-	-	-	-	1
DS499645.1	477	C	T	T	0/1	0/1	0/0	72.53	0.25	47	43	4	39	40	36	4	61	64	64	0	0	INTERGENIC	MODIFIER	-	-	-	-	-	-	-	-	-	1
DS499645.1	482	T	C	C	0/1	0/1	0/0	34.71	0.25	55	51	4	14	42	38	4	48	65	65	0	0	INTERGENIC	MODIFIER	-	-	-	-	-	-	-	-	-	1
DS499645.1	498	A	G	G	0/0	0/1	0/0	31.88	0.125	62	58	4	13	53	48	5	59	87	87	0	0	INTERGENIC	MODIFIER	-	-	-	-	-	-	-	-	-	1
DS499645.1	509	A	G	G	0/0	0/1	0/0	154.67	0.125	67	63	4	34	65	56	9	99	98	98	0	0	INTERGENIC	MODIFIER	-	-	-	-	-	-	-	-	-	1
DS499645.1	520	G	A	A	0/0	0/1	0/1	1075.07	0.375	80	75	5	16	79	53	26	99	87	78	9	99	INTERGENIC	MODIFIER	-	-	-	-	-	-	-	-	-	1
DS499645.1	540	G	A	A	0/0	0/1	0/1	281.47	0.375	175	175	0	0	116	97	19	99	121	107	14	99	INTERGENIC	MODIFIER	-	-	-	-	-	-	-	-	-	1
DS499645.1	548	C	T	T	0/0	0/1	0/0	721.53	0.25	185	185	0	0	130	111	19	99	170	170	0	0	INTERGENIC	MODIFIER	-	-	-	-	-	-	-	-	-	1
DS499645.1	573	G	A	A	0/0	0/1	0/0	2266.95	0.25	217	217	0	0	164	120	44	99	153	139	14	22	INTERGENIC	MODIFIER	-	-	-	-	-	-	-	-	-	1
DS499645.1	578	A	G	G	0/0	0/1	0/0	531.53	0.25	226	226	0	0	170	148	22	99	205	205	0	0	INTERGENIC	MODIFIER	-	-	-	-	-	-	-	-	-	1
DS499645.1	581	A	G	G	0/0	0/1	0/1	2321.05	0.375	232	232	0	0	178	131	47	99	168	151	17	57	INTERGENIC	MODIFIER	-	-	-	-	-	-	-	-	-	1
DS499645.1	611	T	C	C	0/1	0/1	0/1	4420.94	0.5	244	217	27	99	229	188	41	99	223	192	31	99	INTERGENIC	MODIFIER	-	-	-	-	-	-	-	-	-	1
DS499645.1	619	A	G	G	0/1	0/1	0/1	5979.94	0.5	268	226	42	99	237	192	45	99	232	190	42	99	INTERGENIC	MODIFIER	-	-	-	-	-	-	-	-	-	1
DS499645.1	629	A	G	G	0/1	0/1	0/1	8623.94	0.5	293	232	61	99	257	179	78	99	245	185	60	99	INTERGENIC	MODIFIER	-	-	-	-	-	-	-	-	-	1
DS499645.1	635	C	T	T	0/0	0/1	0/0	58.33	0.125	353	353	0	99	272	251	21	90	303	303	0	50	INTERGENIC	MODIFIER	-	-	-	-	-	-	-	-	-	1
DS499645.1	671	G	A	A	0/1	0/1	0/1	11048.9	0.5	382	281	101	99	283	218	65	99	314	233	81	99	INTERGENIC	MODIFIER	-	-	-	-	-	-	-	-	-	1
DS499645.1	682	G	A	A	0/1	0/1	0/1	13356.9	0.5	366	257	109	99	272	200	72	99	314	219	95	99	INTERGENIC	MODIFIER	-	-	-	-	-	-	-	-	-	1
DS499645.1	713	T	C	C	0/1	0/1	0/1	7038.94	0.5	378	267	111	99	281	235	46	99	312	219	93	99	INTERGENIC	MODIFIER	-	-	-	-	-	-	-	-	-	1
DS499645.1	741	G	A	A	0/1	0/1	0/1	9517.94	0.5	368	268	100	99	267	215	52	99	315	229	86	99	INTERGENIC	MODIFIER	-	-	-	-	-	-	-	-	-	1
DS499645.1	746	T	C	C	0/1	0/1	0/1	9194.94	0.5	360	265	95	99	261	211	50	99	311	231	80	99	INTERGENIC	MODIFIER	-	-	-	-	-	-	-	-	-	1
DS499645.1	777	A	G	G	0/1	0/1	0/1	5497.94	0.5	313	245	68	99	250	218	30	99	285	232	53	99	INTERGENIC	MODIFIER	-	-	-	-	-	-	-	-	-	1
DS499645.1	779	A	G	G	0/1	0/1	0/1	5464.94	0.5	304	243	61	99	246	216	30	99	281	233	48	99	INTERGENIC	MODIFIER	-	-	-	-	-	-	-	-	-	1
DS499645.1	781	A	G	G	0/1	0/1	0/1	5051.94	0.5	300	237	61	99	240	214	26	99	276	232	44	99	INTERGENIC	MODIFIER	-	-	-	-	-	-	-	-	-	1
DS499645.1	785	C	T	T	0/1	0/1	0/1	4291.94	0.5	290	234	56	99	236	212	24	99	268	230	38	99	INTERGENIC	MODIFIER	-	-	-	-	-	-	-	-	-	1
DS499645.1	786	A	G	G	0/1	0/1	0/1	4069.94	0.5	287	233	54	99	238	216	22	99	268	231	37	99	INTERGENIC	MODIFIER	-	-	-	-	-	-	-	-	-	1
DS499645.1	812	G	A	A	0/1	0/0	0/1	1852.05	0.375	279	243	36	99	244	244	0	0	253	224	29	99	INTERGENIC	MODIFIER	-	-	-	-	-	-	-	-	-	1
DS499645.1	836	A	G	G	0/1	0/0	0/1	1325.9	0.375	262	227	35	99	45	45	0	99	249	228	21	99	INTERGENIC	MODIFIER	-	-	-	-	-	-	-	-	-	1
DS499645.1	840	A	G	G	0/1	0/0	0/1	1207.9	0.375	255	221	34	99	45	45	0	99	253	232	21	99	INTERGENIC	MODIFIER	-	-	-	-	-	-	-	-	-	1
DS499645.1	864	T	C	C	0/1	0/0	0/0	509.9	0.25	241	218	23	99	45	45	0	99	239	225	14	80	INTERGENIC	MODIFIER	-	-	-	-	-	-	-	-	-	1
DS499644.1	67	C	T	T	0/1	0/1	0/1	5754.94	0.5	144	110	34	99	137	86	49	99	162	111	51	99	INTERGENIC	MODIFIER	-	-	-	-	-	-	-	-	-	1
DS499644.1	94	T	C	C	0/1	0/1	0/1	15125.9	0.5	218	145	73	99	204	124	80	99	242	150	92	99	INTERGENIC	MODIFIER	-	-	-	-	-	-	-	-	-	1
DS499644.1	96	T	C	C	0/1	0/1	0/1	15125.9	0.5	221	148	73	99	206	124	82	99	246	152	94	99	INTERGENIC	MODIFIER	-	-	-	-	-	-	-	-	-	1
DS499644.1	140	G	A	A	0/1	0/1	0/1	18521.9	0.5	276	177	99	99	249	146	103	99	306	187	119	99	INTERGENIC	MODIFIER	-	-	-	-	-	-	-	-	-	1
DS499644.1	148	A	G	G	0/1	0/1	0/1	18232.9	0.5	282	183	99	99	246	146	100	99	311	194	117	99	INTERGENIC	MODIFIER	-	-	-	-	-	-	-	-	-	1
DS499644.1	178	G	A	A	0/1	0/1	0/1	14680.9	0.5	289	192	95	99	239	147	92	99	327	213	114	99	INTERGENIC	MODIFIER	-	-	-	-	-	-	-	-	-	1
DS499644.1	193	G	A	A	0/1	0/1	0/1	13326.9	0.5	293	207	86	99	229	144	85	99	310	214	96	99	INTERGENIC	MODIFIER	-	-	-	-	-	-	-	-	-	1
DS499644.1	201	T	C	C	0/1	0/1	0/1	11854.9	0.5	281	207	74	99	223	150	73	99	307	221	86	99	INTERGENIC	MODIFIER	-	-	-	-	-	-	-	-	-	1
DS499644.1	229	C	T	T	0/1	0/1	0/1	5122.94	0.5	253	212	41	99	184	145	39	99	278	233	45	99	INTERGENIC	MODIFIER	-	-	-	-	-	-	-	-	-	1
DS499644.1	230	C	T	T	0/1	0/1	0/1	5098.94	0.5	254	214	40	99	181	143	38	99	276	229	45	99	INTERGENIC	MODIFIER	-	-	-	-	-	-	-	-	-	1
DS499644.1	237	C	T	T	0/1	0/1	0/1	4090.94	0.5	242	211	31	99	172	141	31	99	278	242	36	99	INTERGENIC	MODIFIER	-	-	-	-	-	-	-	-	-	1
DS499644.1	250	A	G	G	0/1	0/1	0/1	1474.94	0.5	230	212	18	99	157	137	20	99	276	256	20	99	INTERGENIC	MODIFIER	-	-	-	-	-	-	-	-	-	1
DS499644.1	732	A	G	G	0/1	0/1	0/1	3588.94	0.5	248	207	41	99	178	153	25	99	226	197	29	99	INTERGENIC	MODIFIER	-	-	-	-	-	-	-	-	-	1
DS499644.1	733	T	C	C	0/1	0/1	0/1	3693.94	0.5	251	209	42	99	181	156	25	99	228	198	30	99	INTERGENIC	MODIFIER	-	-	-	-	-	-	-	-	-	1
DS499644.1	736	A	G	G	0/1	0/1	0/1	3786.94	0.5	250	206	44	99	185	158	27	99	237	206	31	99	INTERGENIC	MODIFIER	-	-	-	-	-	-	-	-	-	1
DS499644.1	750	T	C	C	0/1	0/1	0/1	4321.94	0.5	244	195	49	99	194	162	31	99	231	192	38	99	INTERGENIC	MODIFIER	-	-	-	-	-	-	-	-	-	1
DS499644.1	821	T	C	C	0/1	0/1	0/1	7603.94	0.5	265	198	67	99	207	149	58	99	269	202	67	99	INTERGENIC	MODIFIER	-	-	-	-	-	-	-	-	-	1
DS499644.1	831	C	T	T	0/1	0/1	0/1	7262.94	0.5	261	201	60	99	204	149	55	99	261	199	62	99	INTERGENIC	MODIFIER	-	-	-	-	-	-	-	-	-	1
DS499644.1	876	T	C	C	0/1	0/1	0/1	2983.94	0.5	232	196	36	99	185	154	31	99	280	240	40	99	INTERGENIC	MODIFIER	-	-	-	-	-	-	-	-	-	1
DS499644.1	886	A	G	G	0/1	0/1	0/1	3069.94	0.5	225	197	28	99	190	162	28	99	262	222	40	99	INTERGENIC	MODIFIER	-	-	-	-	-	-	-	-	-	1
DS499644.1	923	G	A	A	0/0	0/0	0/0	106.33	0.125	40	40	0	99	45	45	0	99	49	49	0	99	INTERGENIC	MODIFIER	-	-	-	-	-	-	-	-	-	1
DS499644.1	924	C	T	T	0/0	0/0	0/0	106.33	0.125	40	40	0	99	45	45	0	99	49	49	0	99	INTERGENIC	MODIFIER	-	-	-	-	-	-	-	-	-	1
DS499644.1	925	G	A	A	0/0	0/0	0/0	106.33	0.125	40	40	0	99	45	45	0	99	49	49	0	99	INTERGENIC	MODIFIER	-	-	-	-	-	-	-	-	-	1
DS499641.1	77	C	T	T	0/1	0/1	0/1	4793.94	0.5	172	137	35	99	116	98	18	99	170	130	40	99	INTERGENIC	MODIFIER	-	-	-	-	-	-	-	-	-	1
DS499641.1	83	G	A	A	0/1	0/1	0/1	9107.94	0.5	186	127	59	99	129	105	24	99	194	117	77	99	INTERGENIC	MODIFIER	-	-	-	-	-	-	-	-	-	1
DS499641.1	84	C	T	T	0/1	0/1	0/1	9374.94	0.5	188	128	60	99	131	106	25	99	200	119	81	99	INTERGENIC	MODIFIER	-	-	-	-	-	-	-	-	-	1
DS499641.1	94	A	G	G	0/1	0/0	0/1	2586.05	0.375	221	192	29	99	195	195	0	0	231	194	37	99	INTERGENIC	MODIFIER	-	-	-	-	-	-	-	-	-	1
DS499641.1	105	T	C	C	0/1	0/1	0/1	16135.9	0.5	260	155	105	99	176	126	50	99	271	145	126	99	INTERGENIC	MODIFIER	-	-	-	-	-	-	-	-	-	1
DS499641.1	109	T	C	C	0/1	0/1	0/1	8773.94	0.5	280	207	73	99	189	149	40	99	290	220	70	99	INTERGENIC	MODIFIER	-	-	-	-	-	-	-	-	-	1
DS499641.1	110	A	G	G	0/0	0/1	0/0	53.33	0.125	301	301	0	99	189	174	15	85	293	276	17	99	INTERGENIC	MODIFIER	-	-	-	-	-	-	-	-	-	1
DS499641.1	113	G	A	A	0/1	0/0	0/1	4382.13	0.375	297	250	47	99	255	255	0	0	308	249	58	99	INTERGENIC	MODIFIER	-	-	-	-	-	-	-	-	-	1
DS499641.1	118	C	T	T	0/0	0/1	0/0	245.91	0.25	315	315	0	99	211	191	20	99	319	298	21	33	INTERGENIC	MODIFIER	-	-	-	-	-	-	-	-	-	1
DS499641.1	119	G	A	A	0/0	0/1	0/0	236.96	0.25	328	328	0	50	212	192	20	99	319	298	21	36	INTERGENIC	MODIFIER	-	-	-	-	-	-	-	-	-	1
DS499641.1	126	T	A	A	0/1	0/1	0/1	10502.9	0.5	338	251	87	99	228	177	51	99	342	258	84	99	INTERGENIC	MODIFIER	-	-	-	-	-	-	-	-	-	1
DS499641.1	128	T	C	C	0/1	0/0	0/1	5421.05	0.375	348	285	63	99	286	286	0	0	348	276	72	99	INTERGENIC	MODIFIER	-	-	-	-	-	-	-	-	-	1
DS499641.1	132	C	T	T	0/1	0/1	0/1	11160.9	0.5	355	261	94	99	234	181	53	99	354	262	90	99	INTERGENIC	MODIFIER	-	-	-	-	-	-	-	-	-	1
DS499641.1	135	C	T	T	0/1	0/1	0/1	11170.9	0.5	372	277	95	99	242	183	59	99	367	273	93	99	INTERGENIC	MODIFIER	-	-	-	-	-	-	-	-	-	1
DS499641.1	163	T	C	C	0/1	0/1	0/1	10915.9	0.5	511	407	104	99	351	305	46	99	472	363	109	99	INTERGENIC	MODIFIER	-	-	-	-	-	-	-	-	-	1
DS499641.1	175	T	C	C	0/1	0/1	0/1	13944.9	0.5	556	440	116	99	415	326	89	99	512	383	129	99	INTERGENIC	MODIFIER	-	-	-	-	-	-	-	-	-	1
DS499641.1	180	T	C	C	0/1	0/1	0/1	36050.9	0.5	573	313	260	99	433	256	177	99	533	272	261	99	INTERGENIC	MODIFIER	-	-	-	-	-	-	-	-	-	1
DS499641.1	186	G	A	A	0/1	0/1	0/1	16015.9	0.5	599	452	147	99	450	363	87	99	547	418	129	99	INTERGENIC	MODIFIER	-	-	-	-	-	-	-	-	-	1
DS499641.1	206	G	A	A	0/1	0/1	0/1	16097.9	0.5	629	479	150	99	512	405	107	99	611	471	140	99	INTERGENIC	MODIFIER	-	-	-	-	-	-	-	-	-	1
DS499641.1	214	C	T	T	0/1	0/1	0/1	10836.9	0.5	627	531	96	99	522	418	104	99	612	523	89	99	INTERGENIC	MODIFIER	-	-	-	-	-	-	-	-	-	1
DS499641.1	219	G	A	A	0/1	0/1	0/1	11040.9	0.5	638	536	102	99	529	423	106	99	622	529	93	99	INTERGENIC	MODIFIER	-	-	-	-	-	-	-	-	-	1
DS499641.1	228	C	T	T	0/1	0/1	0/1	16853.9	0.5	649	501	148	99	531	414	117	99	630	472	158	99	INTERGENIC	MODIFIER	-	-	-	-	-	-	-	-	-	1
DS499641.1	234	A	G	G	0/1	0/1	0/1	18123.9	0.5	663	498	165	99	528	413	115	99	622	483	139	99	INTERGENIC	MODIFIER	-	-	-	-	-	-	-	-	-	1
DS499641.1	236	G	A	A	0/1	0/1	0/1	16902.9	0.5	663	522	141	99	530	416	114	99	619	466	153	99	INTERGENIC	MODIFIER	-	-	-	-	-	-	-	-	-	1
DS499641.1	240	C	T	T	0/1	0/1	0/1	18994.9	0.5	671	496	175	99	534	417	117	99	626	477	149	99	INTERGENIC	MODIFIER	-	-	-	-	-	-	-	-	-	1
DS499641.1	246	T	C	C	0/1	0/1	0/1	37337.9	0.5	681	422	259	99	531	298	233	99	634	382	252	99	INTERGENIC	MODIFIER	-	-	-	-	-	-	-	-	-	1
DS499641.1	247	C	T	T	0/1	0/1	0/1	18483.9	0.5	682	510	172	99	536	426	110	99	636	488	148	99	INTERGENIC	MODIFIER	-	-	-	-	-	-	-	-	-	1
DS499641.1	254	G	A	A	0/1	0/1	0/1	38287.9	0.5	688	409	279	99	538	313	225	99	669	410	259	99	INTERGENIC	MODIFIER	-	-	-	-	-	-	-	-	-	1
DS499641.1	262	A	C	C	0/1	0/1	0/1	18777.9	0.5	698	536	162	99	560	443	117	99	677	515	162	99	INTERGENIC	MODIFIER	-	-	-	-	-	-	-	-	-	1
DS499641.1	267	C	T	T	0/1	0/1	0/1	23972.9	0.5	711	524	187	99	573	437	136	99	704	504	200	99	INTERGENIC	MODIFIER	-	-	-	-	-	-	-	-	-	1
DS499641.1	276	C	T	T	0/1	0/1	0/1	18528.9	0.5	712	539	173	99	590	474	116	99	714	543	171	99	INTERGENIC	MODIFIER	-	-	-	-	-	-	-	-	-	1
DS499641.1	282	T	C	C	0/1	0/1	0/1	24450.9	0.5	718	514	204	99	594	447	147	99	741	527	214	99	INTERGENIC	MODIFIER	-	-	-	-	-	-	-	-	-	1
DS499641.1	314	G	A	A	0/0	0/0	0/0	300.61	0.125	766	766	0	0	638	638	0	0	810	810	0	0	INTERGENIC	MODIFIER	-	-	-	-	-	-	-	-	-	1
DS499641.1	316	T	C	C	0/1	0/1	0/1	7383.94	0.5	641	568	73	99	504	434	70	99	792	664	128	99	INTERGENIC	MODIFIER	-	-	-	-	-	-	-	-	-	1
DS499641.1	320	C	T	T	0/1	0/1	0/1	22214.9	0.5	641	455	186	99	497	367	130	99	783	594	189	99	INTERGENIC	MODIFIER	-	-	-	-	-	-	-	-	-	1
DS499641.1	321	C	T	T	0/1	0/1	0/1	22223.9	0.5	643	457	186	99	496	365	131	99	787	597	190	99	INTERGENIC	MODIFIER	-	-	-	-	-	-	-	-	-	1
DS499641.1	339	T	C	C	0/0	0/1	0/1	2159.05	0.375	750	750	0	0	475	429	46	40	785	675	110	99	INTERGENIC	MODIFIER	-	-	-	-	-	-	-	-	-	1
DS499641.1	340	A	G	G	0/1	0/1	0/1	5019.94	0.5	615	566	49	99	470	428	42	99	778	676	102	99	INTERGENIC	MODIFIER	-	-	-	-	-	-	-	-	-	1
DS499641.1	341	T	C	C	0/1	0/1	0/1	4974.94	0.5	614	565	49	99	467	425	42	99	773	671	102	99	INTERGENIC	MODIFIER	-	-	-	-	-	-	-	-	-	1
DS499641.1	370	C	T	T	0/1	0/1	0/1	31604.9	0.5	564	349	215	99	376	234	142	99	666	404	262	99	INTERGENIC	MODIFIER	-	-	-	-	-	-	-	-	-	1
DS499641.1	376	T	C	C	0/0	0/0	0/1	1375.61	0.125	689	689	0	0	535	535	0	0	655	578	77	99	INTERGENIC	MODIFIER	-	-	-	-	-	-	-	-	-	1
DS499641.1	377	A	G	G	0/1	0/1	0/1	8188.94	0.5	556	515	41	62	380	341	39	99	649	498	151	99	INTERGENIC	MODIFIER	-	-	-	-	-	-	-	-	-	1
DS499641.1	384	C	A	A	0/1	0/1	0/1	22644.9	0.5	537	356	181	99	367	254	113	99	634	460	174	99	INTERGENIC	MODIFIER	-	-	-	-	-	-	-	-	-	1
DS499641.1	386	C	T	T	0/1	0/1	0/1	3344.94	0.5	536	487	49	99	363	332	31	99	632	560	72	99	INTERGENIC	MODIFIER	-	-	-	-	-	-	-	-	-	1
DS499641.1	391	G	A	A	0/1	0/1	0/1	3364.94	0.5	519	471	48	99	354	323	31	99	619	549	70	99	INTERGENIC	MODIFIER	-	-	-	-	-	-	-	-	-	1
DS499641.1	397	C	T	T	0/1	0/1	0/1	21479.9	0.5	505	338	167	99	340	231	109	99	600	438	162	99	INTERGENIC	MODIFIER	-	-	-	-	-	-	-	-	-	1
DS499641.1	404	G	A	A	0/0	0/0	0/1	1626.91	0.25	593	593	0	99	473	473	0	0	559	498	61	99	INTERGENIC	MODIFIER	-	-	-	-	-	-	-	-	-	1
DS499641.1	406	C	T	T	0/1	0/1	0/1	9662.94	0.5	478	442	36	99	321	293	28	99	546	385	161	99	INTERGENIC	MODIFIER	-	-	-	-	-	-	-	-	-	1
DS499641.1	407	A	G	G	0/0	0/0	0/1	527.67	0.125	582	582	0	99	460	460	0	0	540	494	46	99	INTERGENIC	MODIFIER	-	-	-	-	-	-	-	-	-	1
DS499641.1	410	G	A	A	0/1	0/1	0/1	32425.9	0.5	467	274	193	99	313	182	131	99	527	277	250	99	INTERGENIC	MODIFIER	-	-	-	-	-	-	-	-	-	1
DS499641.1	412	G	A	A	0/1	0/1	0/1	27289.9	0.5	463	271	192	99	306	181	125	99	516	331	185	99	INTERGENIC	MODIFIER	-	-	-	-	-	-	-	-	-	1
DS499641.1	428	G	A	A	0/1	0/1	0/1	17163.9	0.5	415	280	135	99	297	208	89	99	449	331	118	99	INTERGENIC	MODIFIER	-	-	-	-	-	-	-	-	-	1
DS499641.1	430	G	A	A	0/0	0/0	0/1	433.91	0.25	479	479	0	0	297	278	19	51	441	407	34	99	INTERGENIC	MODIFIER	-	-	-	-	-	-	-	-	-	1
DS499641.1	436	G	A	A	0/0	0/0	0/1	233.9	0.25	404	404	0	99	286	270	16	84	423	392	31	99	INTERGENIC	MODIFIER	-	-	-	-	-	-	-	-	-	1
DS499641.1	458	T	C	C	0/1	0/0	0/1	354.53	0.25	325	297	28	99	304	304	0	0	359	335	24	69	INTERGENIC	MODIFIER	-	-	-	-	-	-	-	-	-	1
DS499641.1	470	G	A	A	0/1	0/1	0/1	6515.94	0.5	314	265	47	99	245	199	46	99	334	244	90	99	INTERGENIC	MODIFIER	-	-	-	-	-	-	-	-	-	1
DS499641.1	471	A	G	G	0/1	0/1	0/1	6827.94	0.5	314	266	48	99	241	200	41	99	325	241	84	99	INTERGENIC	MODIFIER	-	-	-	-	-	-	-	-	-	1
DS499641.1	479	C	T	T	0/1	0/1	0/1	8122.94	0.5	314	252	62	99	238	201	37	99	316	225	91	99	INTERGENIC	MODIFIER	-	-	-	-	-	-	-	-	-	1
DS499641.1	481	T	C	C	0/1	0/1	0/1	8115.94	0.5	309	248	61	99	230	199	31	99	314	226	88	99	INTERGENIC	MODIFIER	-	-	-	-	-	-	-	-	-	1
DS499641.1	482	C	T	T	0/1	0/1	0/1	7594.94	0.5	306	244	60	99	230	201	29	99	313	227	86	99	INTERGENIC	MODIFIER	-	-	-	-	-	-	-	-	-	1
DS499641.1	492	G	A	A	0/1	0/1	0/1	6441.94	0.5	294	239	55	99	220	198	22	99	315	233	82	99	INTERGENIC	MODIFIER	-	-	-	-	-	-	-	-	-	1
DS499641.1	497	A	G	G	0/1	0/1	0/1	3686.94	0.5	298	259	39	99	221	200	21	99	308	254	54	99	INTERGENIC	MODIFIER	-	-	-	-	-	-	-	-	-	1
DS499641.1	503	C	T	T	0/1	0/1	0/1	3646.94	0.5	302	264	38	99	223	202	21	99	314	257	57	99	INTERGENIC	MODIFIER	-	-	-	-	-	-	-	-	-	1
DS499641.1	506	G	A	A	0/0	0/0	0/1	190.41	0.125	303	282	21	71	279	279	0	99	319	288	31	99	INTERGENIC	MODIFIER	-	-	-	-	-	-	-	-	-	1
DS499641.1	517	C	T	T	0/1	0/1	0/1	2383.94	0.5	305	270	35	99	227	209	18	99	318	273	45	99	INTERGENIC	MODIFIER	-	-	-	-	-	-	-	-	-	1
DS499641.1	522	T	C	C	0/1	0/1	0/1	2081.91	0.5	299	265	34	99	222	208	14	4	309	269	40	99	INTERGENIC	MODIFIER	-	-	-	-	-	-	-	-	-	1
DS499641.1	525	T	C	C	0/1	0/0	0/1	1113.05	0.375	294	269	25	99	291	291	0	0	312	277	35	99	INTERGENIC	MODIFIER	-	-	-	-	-	-	-	-	-	1
DS499641.1	530	G	A	A	0/1	0/0	0/1	1801.9	0.375	294	262	32	99	228	214	14	62	302	266	36	99	INTERGENIC	MODIFIER	-	-	-	-	-	-	-	-	-	1
DS499641.1	535	C	T	T	0/1	0/0	0/1	766.9	0.375	290	265	25	99	303	303	0	53	296	267	29	99	INTERGENIC	MODIFIER	-	-	-	-	-	-	-	-	-	1
DS499641.1	548	G	A	A	0/1	0/1	0/1	1248.94	0.5	286	261	25	99	242	224	18	60	289	254	35	99	INTERGENIC	MODIFIER	-	-	-	-	-	-	-	-	-	1
DS499641.1	557	A	T	T	0/1	0/0	0/1	490.05	0.375	268	248	20	69	309	309	0	0	283	260	23	99	INTERGENIC	MODIFIER	-	-	-	-	-	-	-	-	-	1
DS499641.1	562	C	T	T	0/1	0/0	0/1	363.05	0.375	271	251	20	69	310	310	0	0	278	256	22	99	INTERGENIC	MODIFIER	-	-	-	-	-	-	-	-	-	1
DS499641.1	564	G	A	A	0/1	0/1	0/1	4209.94	0.5	269	226	43	99	251	233	18	52	276	220	56	99	INTERGENIC	MODIFIER	-	-	-	-	-	-	-	-	-	1
DS499641.1	568	C	T	T	0/1	0/1	0/1	1001.95	0.5	268	243	25	99	247	229	18	26	277	248	29	99	INTERGENIC	MODIFIER	-	-	-	-	-	-	-	-	-	1
DS499641.1	574	C	T	T	0/0	0/0	0/1	207.32	0.125	273	256	17	75	303	303	0	0	273	250	23	99	INTERGENIC	MODIFIER	-	-	-	-	-	-	-	-	-	1
DS499641.1	598	C	T	T	0/1	0/0	0/1	830.9	0.375	253	232	21	99	243	227	16	66	244	216	28	99	INTERGENIC	MODIFIER	-	-	-	-	-	-	-	-	-	1
DS499641.1	599	C	T	T	0/1	0/0	0/1	1298.9	0.375	256	231	25	99	246	230	16	63	244	216	28	99	INTERGENIC	MODIFIER	-	-	-	-	-	-	-	-	-	1
DS499641.1	604	G	A	A	0/1	0/0	0/1	1260.9	0.375	249	226	23	99	253	237	16	48	235	204	31	99	INTERGENIC	MODIFIER	-	-	-	-	-	-	-	-	-	1
DS499641.1	738	C	T	T	0/1	0/1	0/0	360.9	0.25	239	219	20	99	202	184	18	99	237	237	0	99	INTERGENIC	MODIFIER	-	-	-	-	-	-	-	-	-	1
DS499641.1	741	C	T	T	0/1	0/1	0/0	395.9	0.25	240	219	21	99	202	183	19	99	237	237	0	99	INTERGENIC	MODIFIER	-	-	-	-	-	-	-	-	-	1
DS499641.1	743	G	A	A	0/1	0/1	0/0	386.9	0.25	245	224	21	99	198	179	19	99	237	237	0	99	INTERGENIC	MODIFIER	-	-	-	-	-	-	-	-	-	1
DS499641.1	744	T	C	C	0/1	0/1	0/0	392.9	0.25	247	226	21	99	199	180	19	99	237	237	0	99	INTERGENIC	MODIFIER	-	-	-	-	-	-	-	-	-	1
DS499641.1	758	G	A	A	0/1	0/1	0/0	617.9	0.25	244	221	23	99	193	173	20	99	237	237	0	99	INTERGENIC	MODIFIER	-	-	-	-	-	-	-	-	-	1
DS499641.1	770	C	T	T	0/1	0/1	0/0	644.9	0.25	242	218	24	99	194	173	21	99	237	237	0	99	INTERGENIC	MODIFIER	-	-	-	-	-	-	-	-	-	1
DS499641.1	788	G	A	A	0/1	0/1	0/0	446.9	0.25	220	198	22	99	184	164	20	99	240	240	0	73	INTERGENIC	MODIFIER	-	-	-	-	-	-	-	-	-	1
DS499641.1	798	T	A	A	0/1	0/1	0/0	703.9	0.25	206	183	23	99	186	167	19	99	47	47	0	99	INTERGENIC	MODIFIER	-	-	-	-	-	-	-	-	-	1
DS499641.1	834	C	T	T	0/1	0/1	0/0	437.9	0.25	199	180	19	99	160	144	16	99	47	47	0	99	INTERGENIC	MODIFIER	-	-	-	-	-	-	-	-	-	1
DS499641.1	837	C	T	T	0/1	0/1	0/0	467.9	0.25	196	177	19	99	163	148	15	99	47	47	0	99	INTERGENIC	MODIFIER	-	-	-	-	-	-	-	-	-	1
DS499640.1	30	C	A	A	1/1	1/1	1/1	18267.3	1	127	0	127	99	109	0	109	99	118	0	118	99	INTERGENIC	MODIFIER	-	-	-	-	-	-	-	-	-	1
DS499640.1	37	G	A	A	0/1	0/1	0/1	1870.94	0.5	138	102	36	99	118	87	31	99	127	98	29	99	INTERGENIC	MODIFIER	-	-	-	-	-	-	-	-	-	1
DS499640.1	38	G	A	A	0/0	0/0	0/0	59.8	0.125	144	144	0	99	127	127	0	90	130	121	9	7	INTERGENIC	MODIFIER	-	-	-	-	-	-	-	-	-	1
DS499640.1	67	G	A	A	0/1	0/1	0/1	5949.94	0.5	179	128	51	99	151	113	38	99	188	144	44	99	INTERGENIC	MODIFIER	-	-	-	-	-	-	-	-	-	1
DS499640.1	78	G	A	A	0/1	0/1	0/1	4271.94	0.5	198	153	45	99	164	131	33	99	209	174	35	99	INTERGENIC	MODIFIER	-	-	-	-	-	-	-	-	-	1
DS499640.1	84	T	C	C	0/1	0/1	0/1	5668.94	0.5	200	151	49	99	169	131	38	99	219	175	44	99	INTERGENIC	MODIFIER	-	-	-	-	-	-	-	-	-	1
DS499640.1	131	T	A	A	0/1	0/1	0/1	1890.94	0.5	216	187	29	99	198	172	26	99	255	228	27	99	INTERGENIC	MODIFIER	-	-	-	-	-	-	-	-	-	1
DS499640.1	132	A	G	G	0/1	0/1	0/1	1872.94	0.5	218	189	29	99	200	174	26	99	252	227	25	99	INTERGENIC	MODIFIER	-	-	-	-	-	-	-	-	-	1
DS499640.1	133	T	C	C	0/1	0/1	0/1	1857.94	0.5	218	189	29	99	199	174	25	99	255	230	25	99	INTERGENIC	MODIFIER	-	-	-	-	-	-	-	-	-	1
DS499640.1	148	C	T	T	0/1	0/1	0/1	2130.94	0.5	214	184	30	99	194	167	27	99	245	219	26	99	INTERGENIC	MODIFIER	-	-	-	-	-	-	-	-	-	1
DS499640.1	160	G	A	A	0/1	0/1	0/1	1368.94	0.5	197	175	22	99	178	161	17	99	243	224	19	99	INTERGENIC	MODIFIER	-	-	-	-	-	-	-	-	-	1
DS499640.1	1150	T	C	C	0/0	0/0	0/1	125.91	0.25	101	96	5	82	114	107	7	28	90	82	8	77	INTERGENIC	MODIFIER	-	-	-	-	-	-	-	-	-	1
DS499637.1	174	C	T	T	0/1	0/1	0/0	84.9	0.25	203	189	14	58	170	159	11	61	220	207	13	77	INTERGENIC	MODIFIER	-	-	-	-	-	-	-	-	-	1
DS499637.1	180	G	A	A	0/1	0/1	0/0	132.92	0.25	206	191	15	28	171	156	15	99	220	204	13	99	INTERGENIC	MODIFIER	-	-	-	-	-	-	-	-	-	1
DS499637.1	185	T	C,G	C	0/1	0/2	0/1	1507.94	0.375	212	178	19,15	99	180	159	6,15	99	224	189	22,13	99	INTERGENIC	MODIFIER	-	-	-	-	-	-	-	-	-	1
DS499637.1	185	T	C,G	G	0/1	0/2	0/1	1507.94	0.125	212	178	19,15	99	180	159	6,15	99	224	189	22,13	99	INTERGENIC	MODIFIER	-	-	-	-	-	-	-	-	-	2
DS499637.1	193	A	G	G	0/1	0/1	0/1	3888.94	0.5	216	179	37	99	182	161	21	99	214	177	37	99	INTERGENIC	MODIFIER	-	-	-	-	-	-	-	-	-	1
DS499637.1	197	A	T	T	0/0	0/1	0/1	142.03	0.25	224	209	15	2	184	169	15	99	217	200	17	62	INTERGENIC	MODIFIER	-	-	-	-	-	-	-	-	-	1
DS499637.1	212	A	G	G	0/1	0/0	0/1	1577.9	0.375	233	207	26	99	216	216	0	99	236	211	25	99	INTERGENIC	MODIFIER	-	-	-	-	-	-	-	-	-	1
DS499637.1	240	G	A	A	0/1	0/0	0/1	1567.9	0.375	252	226	26	99	206	195	11	99	250	225	25	99	INTERGENIC	MODIFIER	-	-	-	-	-	-	-	-	-	1
DS499637.1	247	A	G	G	0/1	0/0	0/1	1924.9	0.375	247	220	27	99	205	194	11	99	251	219	32	99	INTERGENIC	MODIFIER	-	-	-	-	-	-	-	-	-	1
DS499637.1	250	A	G	G	0/1	0/0	0/1	1564.9	0.375	246	220	26	99	257	257	0	99	257	232	25	99	INTERGENIC	MODIFIER	-	-	-	-	-	-	-	-	-	1
DS499637.1	290	C	T	T	0/1	0/0	0/1	654.9	0.375	234	210	24	99	234	234	0	99	242	224	18	79	INTERGENIC	MODIFIER	-	-	-	-	-	-	-	-	-	1
DS499637.1	296	G	A	A	0/1	0/0	0/1	665.05	0.375	227	203	24	99	232	232	0	0	238	220	18	79	INTERGENIC	MODIFIER	-	-	-	-	-	-	-	-	-	1
DS499637.1	308	T	C	C	0/1	0/0	0/0	357.9	0.25	226	207	19	99	172	172	0	99	218	218	0	99	INTERGENIC	MODIFIER	-	-	-	-	-	-	-	-	-	1
DS499637.1	564	A	G	G	0/1	0/0	0/0	131.33	0.125	241	221	20	99	205	196	9	97	218	218	0	99	INTERGENIC	MODIFIER	-	-	-	-	-	-	-	-	-	1
DS499637.1	579	C	T	T	0/1	0/1	0/0	525.9	0.25	238	212	26	99	221	204	17	99	218	218	0	99	INTERGENIC	MODIFIER	-	-	-	-	-	-	-	-	-	1
DS499637.1	598	T	C	C	0/1	0/1	0/0	947.9	0.25	242	207	35	99	214	196	18	99	218	218	0	99	INTERGENIC	MODIFIER	-	-	-	-	-	-	-	-	-	1
DS499637.1	608	G	A	A	0/1	0/1	0/0	1290.9	0.25	239	198	41	99	209	190	19	99	218	218	0	99	INTERGENIC	MODIFIER	-	-	-	-	-	-	-	-	-	1
DS499637.1	621	C	T	T	0/1	0/1	0/0	1239.9	0.25	230	193	37	99	203	182	21	99	242	228	14	99	INTERGENIC	MODIFIER	-	-	-	-	-	-	-	-	-	1
DS499637.1	642	A	G	G	0/1	0/1	0/0	1410.9	0.25	230	187	41	99	209	188	21	99	256	256	0	99	INTERGENIC	MODIFIER	-	-	-	-	-	-	-	-	-	1
DS499637.1	645	C	T	T	0/1	0/1	0/0	1119.9	0.25	229	192	37	99	207	188	19	99	256	256	0	99	INTERGENIC	MODIFIER	-	-	-	-	-	-	-	-	-	1
DS499637.1	660	A	G	G	0/1	0/1	0/0	1365.9	0.25	240	199	41	99	210	189	21	99	248	234	14	99	INTERGENIC	MODIFIER	-	-	-	-	-	-	-	-	-	1
DS499637.1	677	A	G	G	0/1	0/1	0/0	1102.9	0.25	236	201	35	99	201	184	17	99	248	235	13	99	INTERGENIC	MODIFIER	-	-	-	-	-	-	-	-	-	1
DS499637.1	1009	C	T	T	0/1	0/1	0/0	156.9	0.25	259	240	19	85	216	201	15	99	108	108	0	99	INTERGENIC	MODIFIER	-	-	-	-	-	-	-	-	-	1
DS499637.1	1028	G	A	A	0/1	0/1	0/0	383.91	0.25	259	234	25	99	234	213	21	99	108	108	0	99	INTERGENIC	MODIFIER	-	-	-	-	-	-	-	-	-	1
DS499637.1	1054	C	T	T	0/1	0/1	0/0	576.96	0.25	250	227	23	99	213	191	22	99	108	108	0	99	INTERGENIC	MODIFIER	-	-	-	-	-	-	-	-	-	1
DS499637.1	1060	G	A	A	0/1	0/1	0/0	578.91	0.25	253	230	23	99	212	190	22	99	108	108	0	99	INTERGENIC	MODIFIER	-	-	-	-	-	-	-	-	-	1
DS499637.1	1067	A	G	G	0/1	0/1	0/0	619.9	0.25	248	224	24	99	209	187	22	99	108	108	0	99	INTERGENIC	MODIFIER	-	-	-	-	-	-	-	-	-	1
DS499637.1	1084	G	A	A	0/1	0/1	0/0	546.9	0.25	248	226	22	99	211	189	22	99	108	108	0	99	INTERGENIC	MODIFIER	-	-	-	-	-	-	-	-	-	1
DS499637.1	1114	T	C	C	0/1	0/1	0/0	683.91	0.25	237	212	25	99	195	172	23	99	108	108	0	99	INTERGENIC	MODIFIER	-	-	-	-	-	-	-	-	-	1
DS499637.1	1127	G	A	A	0/1	0/1	0/0	651.9	0.25	221	201	20	99	183	162	21	99	108	108	0	99	INTERGENIC	MODIFIER	-	-	-	-	-	-	-	-	-	1
DS499637.1	1133	A	G	G	0/1	0/1	0/0	588.9	0.25	212	194	18	99	180	160	20	99	108	108	0	99	INTERGENIC	MODIFIER	-	-	-	-	-	-	-	-	-	1
DS499637.1	1137	T	C	C	0/1	0/1	0/0	444.9	0.25	210	193	17	99	174	154	20	99	108	108	0	99	INTERGENIC	MODIFIER	-	-	-	-	-	-	-	-	-	1
DS499637.1	1233	G	A	A	0/0	0/1	0/0	46.67	0.125	93	87	6	45	62	56	6	74	79	79	0	0	INTERGENIC	MODIFIER	-	-	-	-	-	-	-	-	-	1
DS499637.1	1246	T	C	C	0/0	0/1	0/0	43.67	0.125	73	69	4	52	50	45	5	71	58	58	0	0	INTERGENIC	MODIFIER	-	-	-	-	-	-	-	-	-	1
DS499637.1	1261	G	A	A	0/0	0/1	0/0	34.34	0.125	53	53	0	51	38	34	4	66	48	48	0	63	INTERGENIC	MODIFIER	-	-	-	-	-	-	-	-	-	1
DS499637.1	1276	G	A	A	.	0/1	.	31.36	0.5	.	.	.	.	25	22	3	57	.	.	.	.	INTERGENIC	MODIFIER	-	-	-	-	-	-	-	-	-	1
DS499636.1	29	A	G	G	0/1	0/1	0/1	211.92	0.375	125	106	17	44	106	90	16	65	132	109	22	99	INTERGENIC	MODIFIER	-	-	-	-	-	-	-	-	-	1
DS499636.1	63	A	G	G	0/1	0/1	0/1	657.05	0.375	162	149	13	77	136	122	14	99	175	154	21	99	INTERGENIC	MODIFIER	-	-	-	-	-	-	-	-	-	1
DS499636.1	66	A	G	G	0/1	0/1	0/1	595.05	0.375	161	149	12	49	136	122	14	99	175	155	20	99	INTERGENIC	MODIFIER	-	-	-	-	-	-	-	-	-	1
DS499636.1	70	T	C	C	0/0	0/0	0/1	272.64	0.125	165	165	0	99	144	144	0	85	174	156	17	99	INTERGENIC	MODIFIER	-	-	-	-	-	-	-	-	-	1
DS499636.1	71	A	G	G	0/0	0/0	0/1	224.64	0.125	165	165	0	99	137	137	0	99	176	157	17	99	INTERGENIC	MODIFIER	-	-	-	-	-	-	-	-	-	1
DS499636.1	77	A	G	G	0/0	0/0	0/1	139.3	0.125	165	165	0	99	145	145	0	87	188	172	16	99	INTERGENIC	MODIFIER	-	-	-	-	-	-	-	-	-	1
DS499636.1	243	A	T	T	0/1	0/0	0/0	989.61	0.125	251	214	37	99	226	226	0	0	307	307	0	0	INTERGENIC	MODIFIER	-	-	-	-	-	-	-	-	-	1
DS499636.1	244	G	A	A	0/1	0/0	0/0	992.61	0.125	252	214	38	99	226	226	0	0	307	307	0	0	INTERGENIC	MODIFIER	-	-	-	-	-	-	-	-	-	1
DS499636.1	249	A	G	G	0/1	0/0	0/0	1265.61	0.125	255	211	44	99	219	219	0	0	312	312	0	0	INTERGENIC	MODIFIER	-	-	-	-	-	-	-	-	-	1
DS499636.1	252	C	T	T	0/1	0/0	0/0	1247.61	0.125	258	212	46	99	223	223	0	0	316	316	0	0	INTERGENIC	MODIFIER	-	-	-	-	-	-	-	-	-	1
DS499636.1	258	C	T	T	0/1	0/0	0/0	1538.61	0.125	259	210	49	99	238	238	0	0	328	328	0	0	INTERGENIC	MODIFIER	-	-	-	-	-	-	-	-	-	1
DS499636.1	279	A	G	G	0/1	0/0	0/0	2057.61	0.125	291	226	65	99	251	251	0	0	341	341	0	0	INTERGENIC	MODIFIER	-	-	-	-	-	-	-	-	-	1
DS499636.1	282	G	A	A	0/1	0/0	0/0	2177.61	0.125	288	221	67	99	251	251	0	0	348	348	0	0	INTERGENIC	MODIFIER	-	-	-	-	-	-	-	-	-	1
DS499636.1	285	C	G	G	0/1	0/0	0/0	2315.61	0.125	295	223	72	99	255	255	0	0	355	355	0	0	INTERGENIC	MODIFIER	-	-	-	-	-	-	-	-	-	1
DS499636.1	288	T	A	A	0/1	0/0	0/0	2276.61	0.125	295	224	71	99	262	262	0	0	361	361	0	0	INTERGENIC	MODIFIER	-	-	-	-	-	-	-	-	-	1
DS499636.1	300	C	T	T	0/1	0/0	0/0	3931.61	0.125	337	230	107	99	288	288	0	0	410	410	0	0	INTERGENIC	MODIFIER	-	-	-	-	-	-	-	-	-	1
DS499636.1	307	C	T	T	0/1	0/0	0/0	4317.61	0.125	353	236	117	99	295	295	0	0	414	414	0	0	INTERGENIC	MODIFIER	-	-	-	-	-	-	-	-	-	1
DS499636.1	309	C	T	T	0/1	0/0	0/0	4287.61	0.125	355	236	119	99	302	302	0	0	417	417	0	0	INTERGENIC	MODIFIER	-	-	-	-	-	-	-	-	-	1
DS499636.1	330	C	T	T	0/1	0/0	0/0	5502.61	0.125	381	236	145	99	343	343	0	0	428	428	0	0	INTERGENIC	MODIFIER	-	-	-	-	-	-	-	-	-	1
DS499636.1	332	A	G	G	0/1	0/0	0/0	5583.61	0.125	387	239	148	99	345	345	0	0	434	434	0	0	INTERGENIC	MODIFIER	-	-	-	-	-	-	-	-	-	1
DS499636.1	338	C	T	T	0/1	0/0	0/0	5821.61	0.125	397	242	155	99	349	349	0	0	436	436	0	0	INTERGENIC	MODIFIER	-	-	-	-	-	-	-	-	-	1
DS499632.1	67	G	A	A	0/1	0/1	0/1	6642.94	0.5	191	138	53	99	148	100	48	99	172	120	52	99	INTERGENIC	MODIFIER	-	-	-	-	-	-	-	-	-	1
DS499632.1	85	C	T	T	0/1	0/1	0/1	8098.94	0.5	230	164	66	99	171	116	54	99	205	141	64	99	INTERGENIC	MODIFIER	-	-	-	-	-	-	-	-	-	1
DS499632.1	97	C	T	T	0/1	0/1	0/1	9786.94	0.5	252	176	76	99	202	137	65	99	245	169	76	99	INTERGENIC	MODIFIER	-	-	-	-	-	-	-	-	-	1
DS499632.1	101	T	C	C	0/1	0/1	0/1	10113.9	0.5	261	181	80	99	210	142	68	99	255	174	81	99	INTERGENIC	MODIFIER	-	-	-	-	-	-	-	-	-	1
DS499632.1	104	T	C	C	0/1	0/1	0/1	10413.9	0.5	264	182	82	99	215	146	69	99	258	174	84	99	INTERGENIC	MODIFIER	-	-	-	-	-	-	-	-	-	1
DS499632.1	111	T	C	C	0/1	0/1	0/1	10758.9	0.5	268	183	85	99	225	153	72	99	268	178	87	99	INTERGENIC	MODIFIER	-	-	-	-	-	-	-	-	-	1
DS499632.1	141	G	A	A	0/1	0/1	0/1	13044.9	0.5	315	204	111	99	253	164	89	99	293	193	100	99	INTERGENIC	MODIFIER	-	-	-	-	-	-	-	-	-	1
DS499632.1	154	G	A	A	0/1	0/1	0/1	12950.9	0.5	324	212	112	99	248	163	85	99	293	202	91	99	INTERGENIC	MODIFIER	-	-	-	-	-	-	-	-	-	1
DS499632.1	160	C	A	A	0/1	0/1	0/1	12307.9	0.5	325	218	107	99	250	171	79	99	289	203	86	99	INTERGENIC	MODIFIER	-	-	-	-	-	-	-	-	-	1
DS499632.1	165	C	T	T	0/1	0/1	0/1	11634.9	0.5	328	225	103	99	244	170	74	99	298	215	83	99	INTERGENIC	MODIFIER	-	-	-	-	-	-	-	-	-	1
DS499632.1	167	C	T	T	0/1	0/1	0/1	11409.9	0.5	329	221	103	99	245	172	73	99	295	213	82	99	INTERGENIC	MODIFIER	-	-	-	-	-	-	-	-	-	1
DS499632.1	214	T	C	C	0/1	0/1	0/1	6049.94	0.5	310	243	67	99	218	177	41	99	265	212	53	99	INTERGENIC	MODIFIER	-	-	-	-	-	-	-	-	-	1
DS499632.1	217	A	G	G	0/1	0/1	0/1	6090.94	0.5	310	249	61	99	218	179	39	99	258	205	53	99	INTERGENIC	MODIFIER	-	-	-	-	-	-	-	-	-	1
DS499632.1	229	C	T	T	0/1	0/1	0/1	4643.94	0.5	303	249	54	99	216	185	31	99	253	208	45	99	INTERGENIC	MODIFIER	-	-	-	-	-	-	-	-	-	1
DS499632.1	241	A	G	G	0/1	0/1	0/1	3386.94	0.5	293	248	45	99	211	186	25	99	233	201	32	99	INTERGENIC	MODIFIER	-	-	-	-	-	-	-	-	-	1
DS499632.1	245	C	T	T	0/1	0/1	0/1	2730.94	0.5	292	248	44	99	210	188	22	99	226	200	26	99	INTERGENIC	MODIFIER	-	-	-	-	-	-	-	-	-	1
DS499632.1	398	G	T	T	1/1	1/1	1/1	32291.3	1	244	0	244	99	184	0	184	99	239	0	239	99	INTERGENIC	MODIFIER	-	-	-	-	-	-	-	-	-	1
DS499632.1	412	G	T	T	1/1	1/1	1/1	31787.3	1	233	0	233	99	180	0	180	99	242	0	242	99	INTERGENIC	MODIFIER	-	-	-	-	-	-	-	-	-	1
DS499630.1	175	G	A	A	0/1	0/1	0/1	1987.94	0.5	211	188	23	99	158	130	28	99	214	198	16	99	INTERGENIC	MODIFIER	-	-	-	-	-	-	-	-	-	1
DS499630.1	176	C	T	T	0/1	0/1	0/1	1972.94	0.5	212	189	23	99	163	135	28	99	215	198	17	99	INTERGENIC	MODIFIER	-	-	-	-	-	-	-	-	-	1
DS499630.1	200	G	A	A	0/1	0/1	0/1	3684.94	0.5	247	201	46	99	205	156	49	99	239	207	32	99	INTERGENIC	MODIFIER	-	-	-	-	-	-	-	-	-	1
DS499630.1	244	A	G	G	0/1	0/1	0/1	4319.94	0.5	299	218	81	99	229	156	73	99	303	242	61	99	INTERGENIC	MODIFIER	-	-	-	-	-	-	-	-	-	1
DS499630.1	330	T	C	C	0/1	0/1	0/1	5894.94	0.5	295	241	54	99	209	160	49	99	282	233	49	99	INTERGENIC	MODIFIER	-	-	-	-	-	-	-	-	-	1
DS499630.1	349	C	T	T	0/1	0/1	0/1	4501.94	0.5	279	240	39	99	193	159	34	99	279	239	40	99	INTERGENIC	MODIFIER	-	-	-	-	-	-	-	-	-	1
DS499630.1	361	A	G	G	0/1	0/1	0/1	2788.94	0.5	259	234	25	99	187	164	23	99	271	240	31	99	INTERGENIC	MODIFIER	-	-	-	-	-	-	-	-	-	1
DS499628.1	1080	A	G	G	0/1	0/0	0/0	405.3	0.125	243	217	26	99	235	221	14	76	276	260	16	99	INTERGENIC	MODIFIER	-	-	-	-	-	-	-	-	-	1
DS499628.1	1093	T	C	C	0/1	0/0	0/0	315.3	0.125	239	216	23	99	233	233	0	99	286	286	0	99	INTERGENIC	MODIFIER	-	-	-	-	-	-	-	-	-	1
DS499628.1	1097	T	C	C	0/1	0/0	0/0	240.3	0.125	241	218	23	99	233	233	0	99	286	286	0	99	INTERGENIC	MODIFIER	-	-	-	-	-	-	-	-	-	1
DS499628.1	1101	T	C	C	0/1	0/0	0/0	243.3	0.125	248	225	23	99	233	233	0	99	286	286	0	99	INTERGENIC	MODIFIER	-	-	-	-	-	-	-	-	-	1
DS499628.1	1106	C	T	T	0/1	0/0	0/0	223.38	0.125	256	233	23	99	233	233	0	99	286	286	0	99	INTERGENIC	MODIFIER	-	-	-	-	-	-	-	-	-	1
DS499628.1	1117	A	G	G	0/1	0/0	0/0	91.49	0.125	263	243	20	99	233	233	0	99	286	286	0	99	INTERGENIC	MODIFIER	-	-	-	-	-	-	-	-	-	1
DS499628.1	1140	T	C	C	0/1	0/1	0/1	514.05	0.375	252	231	21	99	237	221	16	79	297	273	24	99	INTERGENIC	MODIFIER	-	-	-	-	-	-	-	-	-	1
DS499628.1	1143	A	G	G	0/1	0/1	0/1	632.9	0.375	253	232	21	99	237	220	17	99	293	272	21	99	INTERGENIC	MODIFIER	-	-	-	-	-	-	-	-	-	1
DS499628.1	1152	A	G	G	0/1	0/1	0/1	2334.94	0.5	257	230	27	99	241	215	26	99	298	271	27	99	INTERGENIC	MODIFIER	-	-	-	-	-	-	-	-	-	1
DS499628.1	1156	C	T	T	0/1	0/1	0/1	2791.94	0.5	258	227	31	99	233	205	28	99	306	276	30	99	INTERGENIC	MODIFIER	-	-	-	-	-	-	-	-	-	1
DS499628.1	1159	C	T	T	0/1	0/1	0/1	3367.94	0.5	263	225	38	99	226	194	32	99	307	274	33	99	INTERGENIC	MODIFIER	-	-	-	-	-	-	-	-	-	1
DS499628.1	1161	C	T	T	0/1	0/1	0/1	3991.94	0.5	266	227	39	99	228	194	34	99	308	271	37	99	INTERGENIC	MODIFIER	-	-	-	-	-	-	-	-	-	1
DS499628.1	1174	C	T	T	0/1	0/1	0/1	5753.94	0.5	285	234	51	99	246	197	48	99	324	268	56	99	INTERGENIC	MODIFIER	-	-	-	-	-	-	-	-	-	1
DS499628.1	1198	G	A	A	0/1	0/1	0/1	12179.9	0.5	317	228	89	99	282	199	83	99	349	259	90	99	INTERGENIC	MODIFIER	-	-	-	-	-	-	-	-	-	1
DS499628.1	1206	C	T	T	0/1	0/1	0/1	13461.9	0.5	324	225	99	99	283	197	86	99	364	266	98	99	INTERGENIC	MODIFIER	-	-	-	-	-	-	-	-	-	1
DS499628.1	1210	G	A	A	0/1	0/1	0/1	13750.9	0.5	329	226	103	99	278	191	87	99	379	274	105	99	INTERGENIC	MODIFIER	-	-	-	-	-	-	-	-	-	1
DS499628.1	1245	G	A	A	0/1	0/1	0/1	13068.9	0.5	375	221	154	99	321	196	125	99	444	266	178	99	INTERGENIC	MODIFIER	-	-	-	-	-	-	-	-	-	1
DS499628.1	1306	G	A	A	0/1	0/1	0/1	14052.9	0.5	376	207	169	99	333	199	134	99	434	247	187	99	INTERGENIC	MODIFIER	-	-	-	-	-	-	-	-	-	1
DS499628.1	1354	G	A	A	0/1	0/1	0/1	12853.9	0.5	305	210	95	99	269	198	71	99	366	250	116	99	INTERGENIC	MODIFIER	-	-	-	-	-	-	-	-	-	1
DS499628.1	1355	C	T	T	0/1	0/1	0/1	12814.9	0.5	299	208	91	99	269	198	71	99	360	250	110	99	INTERGENIC	MODIFIER	-	-	-	-	-	-	-	-	-	1
DS499628.1	1357	A	G	G	0/1	0/0	0/0	151.33	0.125	300	276	24	99	273	273	0	99	360	360	0	99	INTERGENIC	MODIFIER	-	-	-	-	-	-	-	-	-	1
DS499628.1	1362	A	G	G	0/1	0/1	0/1	15665.9	0.5	288	181	107	99	265	183	82	99	352	230	122	99	INTERGENIC	MODIFIER	-	-	-	-	-	-	-	-	-	1
DS499628.1	1364	C	T	T	0/1	0/1	0/1	15604.9	0.5	281	181	100	99	263	183	80	99	349	232	117	99	INTERGENIC	MODIFIER	-	-	-	-	-	-	-	-	-	1
DS499628.1	1369	C	T	T	0/1	0/1	0/1	14504.9	0.5	275	182	93	99	261	179	82	99	345	234	111	99	INTERGENIC	MODIFIER	-	-	-	-	-	-	-	-	-	1
DS499628.1	1378	G	A	A	0/1	0/1	0/1	7471.94	0.5	274	216	58	99	244	194	50	99	340	271	69	99	INTERGENIC	MODIFIER	-	-	-	-	-	-	-	-	-	1
DS499628.1	1384	C	T	T	0/1	0/1	0/1	12152.9	0.5	286	197	89	99	237	168	69	99	333	237	96	99	INTERGENIC	MODIFIER	-	-	-	-	-	-	-	-	-	1
DS499628.1	1404	C	T	T	0/1	0/1	0/1	1098.91	0.5	293	261	32	99	240	212	28	99	309	284	25	99	INTERGENIC	MODIFIER	-	-	-	-	-	-	-	-	-	1
DS499628.1	1410	G	A	A	0/1	0/1	0/1	798.99	0.375	301	272	29	99	244	219	25	99	311	290	21	17	INTERGENIC	MODIFIER	-	-	-	-	-	-	-	-	-	1
DS499628.1	1421	G	A	A	0/1	0/1	0/1	10981.9	0.5	294	211	83	99	235	175	60	99	315	237	78	99	INTERGENIC	MODIFIER	-	-	-	-	-	-	-	-	-	1
DS499628.1	1432	T	C	C	0/1	0/1	0/1	12426.9	0.5	287	199	88	99	227	161	66	99	309	222	87	99	INTERGENIC	MODIFIER	-	-	-	-	-	-	-	-	-	1
DS499628.1	1435	T	C	C	0/1	0/1	0/1	13171.9	0.5	291	201	90	99	231	160	71	99	308	218	90	99	INTERGENIC	MODIFIER	-	-	-	-	-	-	-	-	-	1
DS499628.1	1443	G	A	A	0/1	0/1	0/1	13870.9	0.5	311	209	102	99	243	162	81	99	327	227	100	99	INTERGENIC	MODIFIER	-	-	-	-	-	-	-	-	-	1
DS499627.1	17	C	A	A	1/1	.	.	5908.35	1	106	0	106	99	.	.	.	.	.	.	.	.	INTERGENIC	MODIFIER	-	-	-	-	-	-	-	-	-	1
DS499627.1	402	A	G	G	0/0	0/1	0/1	179.94	0.375	260	240	20	96	165	148	17	21	236	211	25	92	INTERGENIC	MODIFIER	-	-	-	-	-	-	-	-	-	1
DS499627.1	438	C	A	A	0/1	0/1	0/1	2630.94	0.5	286	236	50	99	185	138	47	99	257	202	55	99	INTERGENIC	MODIFIER	-	-	-	-	-	-	-	-	-	1
DS499627.1	467	C	T	T	0/1	0/1	0/1	8464.94	0.5	278	217	61	99	197	131	63	99	290	216	74	99	INTERGENIC	MODIFIER	-	-	-	-	-	-	-	-	-	1
DS499627.1	468	C	T	T	0/1	0/1	0/1	8460.94	0.5	281	219	62	99	199	134	65	99	290	216	74	99	INTERGENIC	MODIFIER	-	-	-	-	-	-	-	-	-	1
DS499627.1	507	C	T	T	0/1	0/1	0/1	9106.94	0.5	278	216	62	99	210	138	71	99	296	218	78	99	INTERGENIC	MODIFIER	-	-	-	-	-	-	-	-	-	1
DS499627.1	510	A	G	G	0/1	0/1	0/1	9043.94	0.5	273	212	61	99	210	139	71	99	294	217	77	99	INTERGENIC	MODIFIER	-	-	-	-	-	-	-	-	-	1
DS499627.1	511	G	A	A	0/1	0/1	0/1	9037.94	0.5	272	211	61	99	209	139	70	99	292	215	77	99	INTERGENIC	MODIFIER	-	-	-	-	-	-	-	-	-	1
DS499627.1	522	T	C	C	0/1	0/1	0/1	8864.94	0.5	259	198	61	99	203	135	68	99	282	206	76	99	INTERGENIC	MODIFIER	-	-	-	-	-	-	-	-	-	1
DS499627.1	562	A	G	G	0/1	0/1	0/1	3540.94	0.5	223	188	35	99	169	134	35	99	234	195	39	99	INTERGENIC	MODIFIER	-	-	-	-	-	-	-	-	-	1
DS499627.1	563	A	G	G	0/1	0/1	0/1	3357.94	0.5	224	191	33	99	168	134	34	99	232	193	39	99	INTERGENIC	MODIFIER	-	-	-	-	-	-	-	-	-	1
DS499627.1	565	A	G	G	0/1	0/1	0/1	3135.94	0.5	227	194	33	99	166	132	34	99	233	195	38	99	INTERGENIC	MODIFIER	-	-	-	-	-	-	-	-	-	1
DS499627.1	567	A	G	G	0/1	0/1	0/1	3018.94	0.5	229	196	32	99	168	135	33	99	235	197	38	99	INTERGENIC	MODIFIER	-	-	-	-	-	-	-	-	-	1
DS499627.1	568	A	G	G	0/1	0/1	0/1	3003.94	0.5	232	201	31	99	168	136	32	99	237	199	38	99	INTERGENIC	MODIFIER	-	-	-	-	-	-	-	-	-	1
DS499627.1	577	A	G	G	0/1	0/1	0/1	2270.94	0.5	230	205	25	99	165	135	30	99	242	207	35	99	INTERGENIC	MODIFIER	-	-	-	-	-	-	-	-	-	1
DS499627.1	581	G	A	A	0/1	0/1	0/1	2018.94	0.5	219	198	21	99	167	138	29	99	242	210	32	99	INTERGENIC	MODIFIER	-	-	-	-	-	-	-	-	-	1
DS499627.1	587	A	G	G	0/1	0/1	0/1	1333.9	0.375	218	202	16	99	167	143	24	99	233	209	24	99	INTERGENIC	MODIFIER	-	-	-	-	-	-	-	-	-	1
DS499627.1	588	A	G	G	0/1	0/1	0/1	1165.9	0.375	216	201	15	91	163	142	21	99	234	210	24	99	INTERGENIC	MODIFIER	-	-	-	-	-	-	-	-	-	1
DS499627.1	592	G	A	A	0/0	0/1	0/1	603.9	0.25	208	194	12	71	154	136	18	99	221	202	19	99	INTERGENIC	MODIFIER	-	-	-	-	-	-	-	-	-	1
DS499627.1	593	C	T	T	0/0	0/1	0/1	561.9	0.25	213	201	12	68	153	136	17	99	220	201	19	99	INTERGENIC	MODIFIER	-	-	-	-	-	-	-	-	-	1
DS499624.1	667	G	A	A	0/1	0/0	0/1	41.92	0.25	573	533	40	26	33	33	0	99	500	459	35	50	INTERGENIC	MODIFIER	-	-	-	-	-	-	-	-	-	1
DS499624.1	671	C	T	T	0/1	0/1	0/1	1248.9	0.375	568	512	56	99	467	431	36	99	503	462	41	99	INTERGENIC	MODIFIER	-	-	-	-	-	-	-	-	-	1
DS499624.1	693	A	G	G	0/1	0/1	0/1	739.32	0.375	554	504	50	99	458	426	32	10	502	463	39	99	INTERGENIC	MODIFIER	-	-	-	-	-	-	-	-	-	1
DS499624.1	695	A	G	G	0/1	0/1	0/1	753.96	0.375	556	506	50	99	458	426	32	19	502	463	39	99	INTERGENIC	MODIFIER	-	-	-	-	-	-	-	-	-	1
DS499624.1	696	T	C	C	0/1	0/1	0/1	759.93	0.375	555	505	50	99	460	428	32	22	501	462	39	99	INTERGENIC	MODIFIER	-	-	-	-	-	-	-	-	-	1
DS499624.1	998	A	G	G	0/1	0/1	0/1	3933.94	0.5	511	456	55	99	362	323	39	99	506	444	62	99	INTERGENIC	MODIFIER	-	-	-	-	-	-	-	-	-	1
DS499624.1	1000	T	C	C	0/1	0/1	0/1	3783.94	0.5	514	459	55	99	357	318	39	99	511	450	61	99	INTERGENIC	MODIFIER	-	-	-	-	-	-	-	-	-	1
DS499624.1	1001	A	G	G	0/1	0/1	0/1	3267.94	0.5	511	461	50	99	357	318	39	99	512	456	56	99	INTERGENIC	MODIFIER	-	-	-	-	-	-	-	-	-	1
DS499624.1	1019	G	A	A	0/1	0/1	0/1	2688.94	0.5	492	447	45	99	357	323	34	99	504	453	51	99	INTERGENIC	MODIFIER	-	-	-	-	-	-	-	-	-	1
DS499624.1	1031	C	T	T	0/1	0/1	0/1	1860.94	0.5	475	433	42	99	356	328	28	99	499	453	46	99	INTERGENIC	MODIFIER	-	-	-	-	-	-	-	-	-	1
DS499624.1	1040	T	C	C	0/1	0/1	0/1	1380.94	0.5	483	446	37	99	349	324	25	99	494	453	41	99	INTERGENIC	MODIFIER	-	-	-	-	-	-	-	-	-	1
DS499624.1	1058	G	A	A	0/0	0/0	0/1	163.91	0.25	487	456	31	32	333	333	0	99	494	458	36	99	INTERGENIC	MODIFIER	-	-	-	-	-	-	-	-	-	1
DS499624.1	1060	G	A	A	0/0	0/0	0/1	65.33	0.125	488	457	31	99	333	333	0	99	494	458	36	97	INTERGENIC	MODIFIER	-	-	-	-	-	-	-	-	-	1
DS499624.1	1704	G	A	A	0/1	0/0	0/0	2121.61	0.125	563	478	85	99	482	482	0	0	484	484	0	0	INTERGENIC	MODIFIER	-	-	-	-	-	-	-	-	-	1
DS499624.1	1705	G	A	A	0/1	0/0	0/0	1839.61	0.125	561	482	79	99	482	482	0	0	484	484	0	0	INTERGENIC	MODIFIER	-	-	-	-	-	-	-	-	-	1
DS499624.1	1715	T	C	C	0/1	0/0	0/0	1778.67	0.125	558	481	77	99	477	477	0	0	466	466	0	0	INTERGENIC	MODIFIER	-	-	-	-	-	-	-	-	-	1
DS499624.1	1723	C	T	T	0/1	0/0	0/0	2057.61	0.125	547	465	82	99	472	472	0	0	463	463	0	0	INTERGENIC	MODIFIER	-	-	-	-	-	-	-	-	-	1
DS499624.1	1744	A	G	G	0/1	0/0	0/0	1338.01	0.125	532	448	61	99	456	456	0	0	474	474	0	0	INTERGENIC	MODIFIER	-	-	-	-	-	-	-	-	-	1
DS499624.1	1755	G	A	A	0/1	0/0	0/1	2873.9	0.375	533	442	87	99	409	382	27	88	405	376	29	37	INTERGENIC	MODIFIER	-	-	-	-	-	-	-	-	-	1
DS499624.1	1783	G	A	A	0/1	0/1	0/1	3362.94	0.5	538	462	76	99	439	408	31	65	451	402	49	99	INTERGENIC	MODIFIER	-	-	-	-	-	-	-	-	-	1
DS499624.1	1792	C	T	T	0/1	0/1	0/1	6517.94	0.5	529	433	96	99	437	388	49	99	479	414	65	99	INTERGENIC	MODIFIER	-	-	-	-	-	-	-	-	-	1
DS499624.1	1807	C	T	T	0/1	0/1	0/1	6751.94	0.5	539	438	101	99	422	376	42	99	482	414	68	99	INTERGENIC	MODIFIER	-	-	-	-	-	-	-	-	-	1
DS499624.1	1809	G	A	A	0/1	0/1	0/1	4885.94	0.5	535	446	88	99	428	395	33	99	482	423	59	99	INTERGENIC	MODIFIER	-	-	-	-	-	-	-	-	-	1
DS499624.1	1828	G	A	A	0/1	0/1	0/1	6762.94	0.5	538	443	95	99	434	391	43	99	483	414	69	99	INTERGENIC	MODIFIER	-	-	-	-	-	-	-	-	-	1
DS499624.1	1832	T	C	C	0/1	0/1	0/1	6414.94	0.5	546	451	95	99	438	398	40	99	480	410	68	99	INTERGENIC	MODIFIER	-	-	-	-	-	-	-	-	-	1
DS499624.1	1838	C	T	T	0/1	0/1	0/1	6840.94	0.5	546	449	97	99	425	383	42	99	501	419	79	99	INTERGENIC	MODIFIER	-	-	-	-	-	-	-	-	-	1
DS499624.1	1916	T	C	C	0/1	0/1	0/1	6789.94	0.5	523	427	96	99	428	378	50	99	551	473	78	99	INTERGENIC	MODIFIER	-	-	-	-	-	-	-	-	-	1
DS499624.1	1921	T	C	C	0/1	0/1	0/1	5762.94	0.5	507	422	85	99	414	368	46	99	547	474	73	99	INTERGENIC	MODIFIER	-	-	-	-	-	-	-	-	-	1
DS499624.1	1924	T	C	C	0/1	0/1	0/1	5700.94	0.5	505	429	76	99	408	360	48	99	547	476	71	99	INTERGENIC	MODIFIER	-	-	-	-	-	-	-	-	-	1
DS499624.1	1928	A	G	G	0/1	0/1	0/1	5818.94	0.5	501	426	75	99	412	365	47	99	545	477	68	99	INTERGENIC	MODIFIER	-	-	-	-	-	-	-	-	-	1
DS499624.1	1940	C	T	T	0/1	0/1	0/1	6964.94	0.5	516	436	80	99	418	362	56	99	538	467	71	99	INTERGENIC	MODIFIER	-	-	-	-	-	-	-	-	-	1
DS499624.1	1956	C	T	T	0/1	0/1	0/1	9326.94	0.5	524	432	92	99	449	371	78	99	541	455	86	99	INTERGENIC	MODIFIER	-	-	-	-	-	-	-	-	-	1
DS499624.1	1962	T	C	C	0/1	0/1	0/1	10231.9	0.5	522	428	94	99	454	368	86	99	548	456	92	99	INTERGENIC	MODIFIER	-	-	-	-	-	-	-	-	-	1
DS499624.1	1963	T	C	C	0/1	0/1	0/1	10339.9	0.5	527	430	97	99	459	370	89	99	550	458	92	99	INTERGENIC	MODIFIER	-	-	-	-	-	-	-	-	-	1
DS499624.1	1978	G	A	A	0/1	0/1	0/1	11827.9	0.5	535	430	105	99	463	367	96	99	573	473	100	99	INTERGENIC	MODIFIER	-	-	-	-	-	-	-	-	-	1
DS499624.1	1979	G	A	A	0/1	0/1	0/1	11957.9	0.5	534	430	104	99	462	365	97	99	573	467	103	99	INTERGENIC	MODIFIER	-	-	-	-	-	-	-	-	-	1
DS499624.1	1986	G	T	T	0/1	0/1	0/1	12915.9	0.5	543	428	115	99	464	360	104	99	578	477	101	99	INTERGENIC	MODIFIER	-	-	-	-	-	-	-	-	-	1
DS499624.1	1987	G	A	A	0/1	0/1	0/1	12850.9	0.5	542	426	116	99	469	363	106	99	580	477	103	99	INTERGENIC	MODIFIER	-	-	-	-	-	-	-	-	-	1
DS499624.1	1996	G	A	A	0/1	0/1	0/1	12670.9	0.5	550	430	120	99	482	372	110	99	572	465	107	99	INTERGENIC	MODIFIER	-	-	-	-	-	-	-	-	-	1
DS499624.1	2026	T	G	G	0/1	0/1	0/1	16036.9	0.5	591	449	142	99	510	376	134	99	575	456	119	99	INTERGENIC	MODIFIER	-	-	-	-	-	-	-	-	-	1
DS499624.1	2038	A	G	G	0/1	0/1	0/1	16982.9	0.5	595	449	146	99	522	380	142	99	579	458	121	99	INTERGENIC	MODIFIER	-	-	-	-	-	-	-	-	-	1
DS499624.1	2054	G	A	A	0/1	0/1	0/1	17182.9	0.5	608	461	147	99	526	382	144	99	591	468	123	99	INTERGENIC	MODIFIER	-	-	-	-	-	-	-	-	-	1
DS499624.1	2057	G	A	A	0/1	0/1	0/1	17247.9	0.5	609	461	148	99	537	393	144	99	588	465	123	99	INTERGENIC	MODIFIER	-	-	-	-	-	-	-	-	-	1
DS499624.1	2058	G	A	A	0/1	0/1	0/1	17334.9	0.5	610	460	150	99	539	393	145	99	592	468	124	99	INTERGENIC	MODIFIER	-	-	-	-	-	-	-	-	-	1
DS499624.1	2066	C	T	T	0/1	0/1	0/1	17768.9	0.5	609	461	148	99	537	389	148	99	576	452	124	99	INTERGENIC	MODIFIER	-	-	-	-	-	-	-	-	-	1
DS499624.1	2068	C	T	T	0/1	0/1	0/1	17958.9	0.5	609	461	148	99	537	386	151	99	577	453	124	99	INTERGENIC	MODIFIER	-	-	-	-	-	-	-	-	-	1
DS499624.1	2072	C	T	T	0/1	0/1	0/1	17856.9	0.5	605	455	150	99	536	388	148	99	564	441	121	99	INTERGENIC	MODIFIER	-	-	-	-	-	-	-	-	-	1
DS499624.1	2090	G	A	A	0/1	0/1	0/1	16596.9	0.5	564	419	145	99	510	374	136	99	530	407	123	99	INTERGENIC	MODIFIER	-	-	-	-	-	-	-	-	-	1
DS499624.1	2124	G	A	A	0/1	0/1	0/1	7944.94	0.5	460	342	118	99	414	305	109	99	417	328	89	99	INTERGENIC	MODIFIER	-	-	-	-	-	-	-	-	-	1
DS499624.1	2154	A	G	G	0/0	0/0	0/1	119.33	0.125	354	354	0	99	338	338	0	99	306	282	24	99	INTERGENIC	MODIFIER	-	-	-	-	-	-	-	-	-	1
DS499624.1	2158	G	A	A	0/1	0/1	0/1	6484.94	0.5	345	260	85	99	327	231	96	99	293	254	39	99	INTERGENIC	MODIFIER	-	-	-	-	-	-	-	-	-	1
DS499624.1	2186	A	G	G	0/1	0/1	0/0	3810.9	0.375	240	191	49	99	222	167	55	99	202	189	13	50	INTERGENIC	MODIFIER	-	-	-	-	-	-	-	-	-	1
DS499624.1	2195	C	T	T	0/1	0/1	0/0	2778.05	0.375	225	185	40	99	187	152	35	99	218	218	0	0	INTERGENIC	MODIFIER	-	-	-	-	-	-	-	-	-	1
DS499624.1	2211	G	A	A	0/1	0/1	0/0	1931.05	0.375	162	135	27	99	132	105	27	99	163	163	0	0	INTERGENIC	MODIFIER	-	-	-	-	-	-	-	-	-	1
DS499624.1	2215	C	T	T	0/1	0/1	0/0	1826.05	0.375	151	124	27	99	121	95	26	99	155	155	0	0	INTERGENIC	MODIFIER	-	-	-	-	-	-	-	-	-	1
DS499624.1	2223	A	G	G	0/1	0/1	0/0	1350.05	0.375	138	119	19	99	109	87	22	99	140	140	0	0	INTERGENIC	MODIFIER	-	-	-	-	-	-	-	-	-	1
DS499624.1	2228	A	G	G	0/1	0/1	0/0	1263.05	0.375	133	115	18	99	104	82	22	99	133	133	0	0	INTERGENIC	MODIFIER	-	-	-	-	-	-	-	-	-	1
DS499624.1	2231	A	G	G	0/1	0/1	0/0	1149.05	0.375	129	113	16	99	100	78	22	99	130	130	0	0	INTERGENIC	MODIFIER	-	-	-	-	-	-	-	-	-	1
DS499624.1	2240	T	C	C	0/1	0/1	0/0	1083.05	0.375	118	103	15	99	86	67	19	99	118	118	0	0	INTERGENIC	MODIFIER	-	-	-	-	-	-	-	-	-	1
DS499624.1	2245	C	T	T	0/1	0/1	0/0	927.05	0.375	105	91	14	99	81	63	18	99	112	112	0	0	INTERGENIC	MODIFIER	-	-	-	-	-	-	-	-	-	1
DS499624.1	2247	C	T	T	0/1	0/1	0/0	900.05	0.375	102	89	13	99	77	61	16	99	111	111	0	0	INTERGENIC	MODIFIER	-	-	-	-	-	-	-	-	-	1
DS499624.1	2255	A	G	G	0/1	0/1	0/0	600.05	0.375	91	79	12	99	65	56	9	99	102	102	0	0	INTERGENIC	MODIFIER	-	-	-	-	-	-	-	-	-	1
DS499624.1	2258	G	A	A	0/1	0/1	0/0	460.9	0.375	83	76	7	99	62	53	9	99	100	100	0	69	INTERGENIC	MODIFIER	-	-	-	-	-	-	-	-	-	1
DS499624.1	2259	G	A	A	0/1	0/1	0/0	442.93	0.375	82	75	7	99	61	53	8	99	98	98	0	25	INTERGENIC	MODIFIER	-	-	-	-	-	-	-	-	-	1
DS499624.1	2267	G	A	A	0/0	0/1	0/0	30.34	0.125	74	71	3	91	50	46	4	62	88	88	0	56	INTERGENIC	MODIFIER	-	-	-	-	-	-	-	-	-	1
DS499623.1	149	T	C	C	0/1	0/1	0/1	7211.94	0.5	256	204	52	99	230	178	52	99	235	179	56	99	INTERGENIC	MODIFIER	-	-	-	-	-	-	-	-	-	1
DS499623.1	150	T	C	C	0/1	0/1	0/1	7277.94	0.5	258	205	53	99	232	180	52	99	236	180	56	99	INTERGENIC	MODIFIER	-	-	-	-	-	-	-	-	-	1
DS499623.1	159	C	T	T	0/1	0/1	0/1	6773.94	0.5	257	207	50	99	229	181	48	99	241	184	57	99	INTERGENIC	MODIFIER	-	-	-	-	-	-	-	-	-	1
DS499623.1	172	A	G	G	0/1	0/1	0/1	7330.94	0.5	266	208	58	99	227	178	49	99	239	183	56	99	INTERGENIC	MODIFIER	-	-	-	-	-	-	-	-	-	1
DS499623.1	194	T	C	C	0/1	0/1	0/1	7981.94	0.5	282	215	67	99	223	174	49	99	248	189	59	99	INTERGENIC	MODIFIER	-	-	-	-	-	-	-	-	-	1
DS499623.1	205	T	C	C	0/1	0/1	0/1	7983.94	0.5	287	217	70	99	221	167	54	99	264	206	58	99	INTERGENIC	MODIFIER	-	-	-	-	-	-	-	-	-	1
DS499623.1	336	G	A	A	0/1	0/1	0/1	7161.94	0.5	282	215	67	99	226	165	61	99	280	212	68	99	INTERGENIC	MODIFIER	-	-	-	-	-	-	-	-	-	1
DS499623.1	360	T	C	C	0/1	0/1	0/1	5264.94	0.5	268	223	45	99	216	173	43	99	255	206	49	99	INTERGENIC	MODIFIER	-	-	-	-	-	-	-	-	-	1
DS499623.1	366	C	T	T	0/1	0/1	0/1	2237.94	0.5	271	234	37	99	212	179	33	99	249	213	36	99	INTERGENIC	MODIFIER	-	-	-	-	-	-	-	-	-	1
DS499623.1	387	A	G	G	0/1	0/1	0/1	1947.94	0.5	254	223	31	99	208	180	28	99	239	220	19	99	INTERGENIC	MODIFIER	-	-	-	-	-	-	-	-	-	1
DS499623.1	430	T	C	C	0/1	0/1	0/1	6557.94	0.5	295	229	66	99	223	181	42	99	280	225	55	99	INTERGENIC	MODIFIER	-	-	-	-	-	-	-	-	-	1
DS499623.1	446	C	T	T	0/1	0/1	0/1	7649.94	0.5	306	228	78	99	228	181	47	99	292	221	71	99	INTERGENIC	MODIFIER	-	-	-	-	-	-	-	-	-	1
DS499623.1	473	A	G	G	0/1	0/1	0/1	5629.94	0.5	313	227	85	99	224	169	55	99	308	229	79	99	INTERGENIC	MODIFIER	-	-	-	-	-	-	-	-	-	1
DS499623.1	505	G	A	A	0/1	0/1	0/1	5710.94	0.5	329	229	100	99	234	173	61	99	310	230	80	99	INTERGENIC	MODIFIER	-	-	-	-	-	-	-	-	-	1
DS499623.1	534	C	T	T	0/1	0/1	0/1	9717.94	0.5	330	235	95	99	224	164	60	99	315	236	79	99	INTERGENIC	MODIFIER	-	-	-	-	-	-	-	-	-	1
DS499623.1	536	G	A	A	0/1	0/1	0/1	9219.94	0.5	322	234	88	99	223	173	50	99	311	245	66	99	INTERGENIC	MODIFIER	-	-	-	-	-	-	-	-	-	1
DS499623.1	537	G	A	A	0/1	0/1	0/1	8704.94	0.5	320	233	87	99	228	177	51	99	312	243	68	99	INTERGENIC	MODIFIER	-	-	-	-	-	-	-	-	-	1
DS499623.1	539	G	A	A	0/1	0/1	0/1	8683.94	0.5	324	238	86	99	229	180	49	99	312	246	66	99	INTERGENIC	MODIFIER	-	-	-	-	-	-	-	-	-	1
DS499623.1	540	C	T	T	0/1	0/1	0/1	3766.94	0.5	318	241	77	99	227	182	45	99	313	254	59	99	INTERGENIC	MODIFIER	-	-	-	-	-	-	-	-	-	1
DS499623.1	543	T	C	C	0/1	0/1	0/1	8176.94	0.5	314	229	85	99	230	181	49	99	316	255	61	99	INTERGENIC	MODIFIER	-	-	-	-	-	-	-	-	-	1
DS499623.1	556	A	G	G	0/1	0/1	0/1	7508.94	0.5	310	232	75	99	234	188	46	99	321	265	56	99	INTERGENIC	MODIFIER	-	-	-	-	-	-	-	-	-	1
DS499623.1	559	T	C	C	0/1	0/1	0/1	7240.94	0.5	304	233	71	99	232	187	45	99	317	264	53	99	INTERGENIC	MODIFIER	-	-	-	-	-	-	-	-	-	1
DS499623.1	564	T	C	C	0/1	0/1	0/1	6162.94	0.5	286	229	57	99	225	186	39	99	311	260	51	99	INTERGENIC	MODIFIER	-	-	-	-	-	-	-	-	-	1
DS499623.1	567	G	A	A	0/1	0/1	0/1	5458.94	0.5	293	237	56	99	221	185	36	99	310	261	49	99	INTERGENIC	MODIFIER	-	-	-	-	-	-	-	-	-	1
DS499623.1	568	A	G	G	0/1	0/1	0/1	5338.94	0.5	290	237	53	99	217	181	36	99	311	262	49	99	INTERGENIC	MODIFIER	-	-	-	-	-	-	-	-	-	1
DS499623.1	589	A	G	G	0/1	0/1	0/1	4728.94	0.5	274	229	45	99	202	170	32	99	311	259	52	99	INTERGENIC	MODIFIER	-	-	-	-	-	-	-	-	-	1
DS499623.1	590	G	A	A	0/1	0/1	0/1	3899.94	0.5	275	229	44	99	203	180	23	99	315	272	43	99	INTERGENIC	MODIFIER	-	-	-	-	-	-	-	-	-	1
DS499623.1	600	C	T	T	0/1	0/1	0/1	3595.94	0.5	276	236	40	99	206	181	25	99	313	271	42	99	INTERGENIC	MODIFIER	-	-	-	-	-	-	-	-	-	1
DS499623.1	606	G	A	A	0/1	0/1	0/1	3424.94	0.5	268	230	38	99	207	182	24	99	312	271	41	99	INTERGENIC	MODIFIER	-	-	-	-	-	-	-	-	-	1
DS499623.1	661	T	C	C	0/1	0/1	0/1	1323.96	0.5	264	238	26	99	203	186	17	22	297	256	41	99	INTERGENIC	MODIFIER	-	-	-	-	-	-	-	-	-	1
DS499623.1	696	A	G	G	0/0	0/0	0/0	235.33	0.125	275	275	0	35	192	192	0	99	269	250	19	43	INTERGENIC	MODIFIER	-	-	-	-	-	-	-	-	-	1
DS499623.1	702	T	C	C	0/1	0/1	0/1	2891.94	0.5	251	230	21	99	186	168	18	99	263	218	44	99	INTERGENIC	MODIFIER	-	-	-	-	-	-	-	-	-	1
DS499623.1	718	T	C	C	0/0	0/0	0/1	950.9	0.25	253	238	15	99	176	165	11	51	271	238	31	99	INTERGENIC	MODIFIER	-	-	-	-	-	-	-	-	-	1
DS499623.1	750	A	G	G	0/1	0/0	0/1	1288.05	0.375	255	231	24	99	182	182	0	0	254	223	31	99	INTERGENIC	MODIFIER	-	-	-	-	-	-	-	-	-	1
DS499623.1	805	G	A	A	0/0	0/0	0/0	332.61	0.125	232	232	0	0	167	167	0	0	221	221	0	0	INTERGENIC	MODIFIER	-	-	-	-	-	-	-	-	-	1
DS499623.1	1156	G	A	A	0/1	0/1	0/1	5479.94	0.5	359	288	71	99	244	186	58	99	238	210	28	99	INTERGENIC	MODIFIER	-	-	-	-	-	-	-	-	-	1
DS499623.1	1175	C	T	T	0/1	0/1	0/1	5519.94	0.5	349	272	77	99	249	189	60	99	248	219	29	99	INTERGENIC	MODIFIER	-	-	-	-	-	-	-	-	-	1
DS499623.1	1188	C	T	T	0/1	0/1	0/1	5573.94	0.5	338	269	69	99	246	183	63	99	245	212	33	99	INTERGENIC	MODIFIER	-	-	-	-	-	-	-	-	-	1
DS499623.1	1200	G	A	A	0/1	0/1	0/1	6337.94	0.5	322	255	67	99	259	194	65	99	253	211	42	99	INTERGENIC	MODIFIER	-	-	-	-	-	-	-	-	-	1
DS499623.1	1207	A	G	G	0/1	0/1	0/1	6196.94	0.5	324	257	67	99	249	186	63	99	253	211	42	99	INTERGENIC	MODIFIER	-	-	-	-	-	-	-	-	-	1
DS499623.1	1215	A	G	G	0/1	0/1	0/1	6094.94	0.5	314	251	63	99	246	186	60	99	256	213	43	99	INTERGENIC	MODIFIER	-	-	-	-	-	-	-	-	-	1
DS499623.1	1216	C	T	T	0/0	0/1	0/0	58.33	0.125	331	331	0	99	246	229	17	90	298	298	0	99	INTERGENIC	MODIFIER	-	-	-	-	-	-	-	-	-	1
DS499623.1	1219	G	T	T	0/0	0/1	0/0	139.33	0.125	331	331	0	99	253	234	19	99	298	298	0	99	INTERGENIC	MODIFIER	-	-	-	-	-	-	-	-	-	1
DS499623.1	1220	G	A	A	0/0	0/1	0/1	524.9	0.25	331	331	0	95	251	226	25	99	255	235	20	99	INTERGENIC	MODIFIER	-	-	-	-	-	-	-	-	-	1
DS499623.1	1227	G	A	A	0/1	0/1	0/1	4138.94	0.5	305	259	46	99	257	207	50	99	259	223	36	99	INTERGENIC	MODIFIER	-	-	-	-	-	-	-	-	-	1
DS499623.1	1228	G	A	A	0/0	0/1	0/1	789.91	0.25	339	339	0	0	255	226	29	99	260	234	26	99	INTERGENIC	MODIFIER	-	-	-	-	-	-	-	-	-	1
DS499623.1	1234	G	A	A	0/1	0/1	0/1	5375.94	0.5	312	264	48	99	261	207	54	99	263	219	44	99	INTERGENIC	MODIFIER	-	-	-	-	-	-	-	-	-	1
DS499623.1	1240	T	C	C	0/0	0/1	0/0	130.68	0.125	358	358	0	0	276	252	24	99	259	239	20	9	INTERGENIC	MODIFIER	-	-	-	-	-	-	-	-	-	1
DS499623.1	1243	G	A	A	0/1	0/1	0/1	3643.94	0.5	321	279	42	99	277	230	47	99	262	226	36	99	INTERGENIC	MODIFIER	-	-	-	-	-	-	-	-	-	1
DS499623.1	1260	G	A	A	0/1	0/1	0/1	2856.94	0.5	323	284	39	99	283	242	41	99	286	252	34	99	INTERGENIC	MODIFIER	-	-	-	-	-	-	-	-	-	1
DS499623.1	1262	C	T	T	0/1	0/1	0/0	409.9	0.375	323	299	24	96	283	259	23	99	289	272	17	99	INTERGENIC	MODIFIER	-	-	-	-	-	-	-	-	-	1
DS499623.1	1267	G	A	A	0/1	0/1	0/1	2352.94	0.5	315	282	33	99	280	247	33	99	296	262	34	99	INTERGENIC	MODIFIER	-	-	-	-	-	-	-	-	-	1
DS499623.1	1268	A	G	G	0/1	0/1	0/1	4432.94	0.5	309	265	44	99	276	217	59	99	293	230	63	99	INTERGENIC	MODIFIER	-	-	-	-	-	-	-	-	-	1
DS499623.1	1288	G	A	A	0/1	0/0	0/0	269.17	0.25	297	274	23	99	264	246	18	12	308	308	0	99	INTERGENIC	MODIFIER	-	-	-	-	-	-	-	-	-	1
DS499623.1	1291	G	A	A	0/1	0/1	0/0	641.9	0.375	295	269	26	99	266	243	23	99	293	277	16	99	INTERGENIC	MODIFIER	-	-	-	-	-	-	-	-	-	1
DS499623.1	1317	A	G	G	0/1	0/1	0/1	252.95	0.5	293	270	23	99	271	252	19	43	301	280	21	72	INTERGENIC	MODIFIER	-	-	-	-	-	-	-	-	-	1
DS499623.1	1318	G	A	A	0/1	0/1	0/1	246.95	0.5	295	272	23	99	274	255	19	43	300	279	21	66	INTERGENIC	MODIFIER	-	-	-	-	-	-	-	-	-	1
DS499623.1	1322	A	G	G	0/0	0/0	0/1	833.61	0.125	335	335	0	0	300	300	0	0	302	243	59	99	INTERGENIC	MODIFIER	-	-	-	-	-	-	-	-	-	1
DS499623.1	1339	G	A	A	0/1	0/1	0/1	2025.94	0.5	308	269	39	99	277	245	32	99	315	291	24	99	INTERGENIC	MODIFIER	-	-	-	-	-	-	-	-	-	1
DS499623.1	1354	C	T	T	0/1	0/1	0/1	1322.94	0.5	308	274	34	99	269	241	28	99	312	286	26	99	INTERGENIC	MODIFIER	-	-	-	-	-	-	-	-	-	1
DS499623.1	1359	G	A	A	0/0	0/0	0/1	111.61	0.125	335	335	0	0	293	293	0	0	313	275	38	99	INTERGENIC	MODIFIER	-	-	-	-	-	-	-	-	-	1
DS499623.1	1374	T	C	C	0/1	0/1	0/1	1421.94	0.5	309	275	34	99	265	235	30	99	322	295	27	99	INTERGENIC	MODIFIER	-	-	-	-	-	-	-	-	-	1
DS499623.1	1385	A	G	G	0/1	0/1	0/1	5118.94	0.5	276	229	47	99	250	204	46	99	304	260	44	99	INTERGENIC	MODIFIER	-	-	-	-	-	-	-	-	-	1
DS499623.1	1405	C	T	T	0/1	0/1	0/1	2576.94	0.5	267	231	36	99	231	197	34	99	283	254	29	99	INTERGENIC	MODIFIER	-	-	-	-	-	-	-	-	-	1
DS499623.1	1406	T	C	C	0/1	0/1	0/1	2845.94	0.5	268	230	38	99	229	195	34	99	284	255	29	99	INTERGENIC	MODIFIER	-	-	-	-	-	-	-	-	-	1
DS499623.1	1499	C	T	T	0/1	0/0	0/0	186.9	0.25	220	203	17	85	202	192	10	80	262	247	15	96	INTERGENIC	MODIFIER	-	-	-	-	-	-	-	-	-	1
DS499623.1	1501	C	T	T	0/1	0/1	0/0	409.9	0.375	219	202	17	99	203	191	12	91	261	245	16	81	INTERGENIC	MODIFIER	-	-	-	-	-	-	-	-	-	1
DS499623.1	1512	G	A	A	0/1	0/1	0/1	1157.94	0.5	225	199	26	99	206	186	20	99	265	246	19	42	INTERGENIC	MODIFIER	-	-	-	-	-	-	-	-	-	1
DS499623.1	1521	G	A	A	0/1	0/1	0/1	1598.94	0.5	237	209	28	99	204	181	23	99	263	242	21	99	INTERGENIC	MODIFIER	-	-	-	-	-	-	-	-	-	1
DS499623.1	1524	G	A	A	0/1	0/1	0/1	1709.94	0.5	236	207	29	99	205	182	23	99	271	249	22	99	INTERGENIC	MODIFIER	-	-	-	-	-	-	-	-	-	1
DS499623.1	1539	A	T	T	0/1	0/1	0/1	2456.94	0.5	236	203	33	99	203	178	25	99	264	236	28	99	INTERGENIC	MODIFIER	-	-	-	-	-	-	-	-	-	1
DS499623.1	1543	G	A	A	0/1	0/1	0/1	2763.94	0.5	237	201	36	99	212	186	26	99	263	235	28	99	INTERGENIC	MODIFIER	-	-	-	-	-	-	-	-	-	1
DS499623.1	1557	C	T	T	0/1	0/1	0/1	4375.94	0.5	237	189	48	99	206	175	31	99	265	229	36	99	INTERGENIC	MODIFIER	-	-	-	-	-	-	-	-	-	1
DS499623.1	1571	T	C	C	0/1	0/1	0/1	5319.94	0.5	243	185	58	99	214	180	34	99	281	228	53	99	INTERGENIC	MODIFIER	-	-	-	-	-	-	-	-	-	1
DS499623.1	1610	G	A	A	0/1	0/1	0/1	9834.94	0.5	274	187	87	99	225	171	54	99	301	229	72	99	INTERGENIC	MODIFIER	-	-	-	-	-	-	-	-	-	1
DS499623.1	1615	T	C	C	0/1	0/1	0/1	9943.94	0.5	282	189	93	99	232	176	56	99	292	220	72	99	INTERGENIC	MODIFIER	-	-	-	-	-	-	-	-	-	1
DS499623.1	1650	G	A	A	0/1	0/1	0/1	10906.9	0.5	285	188	97	99	220	159	61	99	277	203	74	99	INTERGENIC	MODIFIER	-	-	-	-	-	-	-	-	-	1
DS499623.1	1653	G	A	A	0/1	0/1	0/1	10672.9	0.5	288	192	96	99	217	161	56	99	281	208	73	99	INTERGENIC	MODIFIER	-	-	-	-	-	-	-	-	-	1
DS499623.1	1714	A	G	G	0/1	0/1	0/1	3275.94	0.5	281	223	58	99	223	190	33	99	253	209	44	99	INTERGENIC	MODIFIER	-	-	-	-	-	-	-	-	-	1
DS499623.1	2086	A	G	G	0/0	0/0	0/1	639.9	0.25	207	207	0	99	167	167	0	99	222	199	23	99	INTERGENIC	MODIFIER	-	-	-	-	-	-	-	-	-	1
DS499623.1	2094	G	A	A	0/0	0/0	0/1	639.9	0.25	207	207	0	99	167	167	0	99	217	194	23	99	INTERGENIC	MODIFIER	-	-	-	-	-	-	-	-	-	1
DS499623.1	2134	A	G	G	0/0	0/0	0/1	137.33	0.125	207	207	0	99	167	167	0	99	207	189	18	99	INTERGENIC	MODIFIER	-	-	-	-	-	-	-	-	-	1
DS499623.1	2137	A	G	G	0/0	0/0	0/1	125.33	0.125	207	207	0	99	167	167	0	99	215	197	18	99	INTERGENIC	MODIFIER	-	-	-	-	-	-	-	-	-	1
DS499623.1	2140	A	G	G	0/0	0/0	0/1	119.33	0.125	207	207	0	99	167	167	0	99	210	191	18	99	INTERGENIC	MODIFIER	-	-	-	-	-	-	-	-	-	1
DS499623.1	2149	A	G	G	0/0	0/0	0/1	83.33	0.125	207	207	0	99	167	167	0	99	215	198	17	99	INTERGENIC	MODIFIER	-	-	-	-	-	-	-	-	-	1
DS499623.1	2163	G	A	A	0/0	0/0	0/1	77.33	0.125	207	207	0	99	167	167	0	99	217	200	17	99	INTERGENIC	MODIFIER	-	-	-	-	-	-	-	-	-	1
DS499623.1	2606	C	T	T	0/0	0/1	0/0	33.34	0.125	207	207	0	99	216	200	16	65	68	68	0	99	INTERGENIC	MODIFIER	-	-	-	-	-	-	-	-	-	1
DS499623.1	2610	G	A	A	0/0	0/1	0/0	76.34	0.125	207	207	0	99	214	197	17	99	68	68	0	99	INTERGENIC	MODIFIER	-	-	-	-	-	-	-	-	-	1
DS499623.1	2667	C	T	T	0/1	0/1	0/0	1864.9	0.375	247	224	23	99	220	180	40	99	68	68	0	99	INTERGENIC	MODIFIER	-	-	-	-	-	-	-	-	-	1
DS499623.1	2669	T	A	A	0/1	0/1	0/0	1846.9	0.375	246	223	23	99	220	180	40	99	68	68	0	99	INTERGENIC	MODIFIER	-	-	-	-	-	-	-	-	-	1
DS499623.1	2684	C	T	T	0/1	0/1	0/0	1819.9	0.375	245	222	23	99	218	179	39	99	68	68	0	99	INTERGENIC	MODIFIER	-	-	-	-	-	-	-	-	-	1
DS499623.1	2748	G	A	A	0/0	0/1	0/0	246.33	0.125	64	64	0	99	179	157	22	99	68	68	0	99	INTERGENIC	MODIFIER	-	-	-	-	-	-	-	-	-	1
DS499622.1	248	T	C	C	0/0	0/0	0/1	47.33	0.125	34	34	0	99	43	43	0	99	239	221	18	79	INTERGENIC	MODIFIER	-	-	-	-	-	-	-	-	-	1
DS499622.1	257	T	C	C	0/0	0/0	0/1	127.33	0.125	34	34	0	99	199	189	10	99	254	233	21	99	INTERGENIC	MODIFIER	-	-	-	-	-	-	-	-	-	1
DS499622.1	264	G	A	A	0/0	0/0	0/1	142.33	0.125	34	34	0	99	208	197	11	99	264	243	21	99	INTERGENIC	MODIFIER	-	-	-	-	-	-	-	-	-	1
DS499622.1	282	A	G	G	0/0	0/1	0/1	676.05	0.375	226	226	0	0	216	197	19	99	278	247	31	99	INTERGENIC	MODIFIER	-	-	-	-	-	-	-	-	-	1
DS499622.1	283	A	G	G	0/0	0/1	0/1	590.9	0.375	226	226	0	40	215	196	19	99	277	248	29	99	INTERGENIC	MODIFIER	-	-	-	-	-	-	-	-	-	1
DS499622.1	328	C	G	G	0/1	0/1	0/0	1369.94	0.375	224	198	26	99	206	185	21	99	281	281	0	23	INTERGENIC	MODIFIER	-	-	-	-	-	-	-	-	-	1
DS499622.1	334	G	A	A	0/1	0/1	0/1	1532.94	0.5	229	203	26	99	207	186	21	99	257	233	24	99	INTERGENIC	MODIFIER	-	-	-	-	-	-	-	-	-	1
DS499622.1	389	A	G	G	0/0	0/1	0/0	472.9	0.25	202	202	0	99	178	162	16	99	230	215	15	47	INTERGENIC	MODIFIER	-	-	-	-	-	-	-	-	-	1
DS499622.1	390	T	C	C	0/0	0/1	0/0	463.9	0.25	202	202	0	99	178	163	15	99	233	218	15	59	INTERGENIC	MODIFIER	-	-	-	-	-	-	-	-	-	1
DS499622.1	393	A	G	G	0/0	0/1	0/1	495.9	0.375	202	202	0	99	178	163	15	99	238	221	17	99	INTERGENIC	MODIFIER	-	-	-	-	-	-	-	-	-	1
DS499622.1	417	C	T	T	0/0	0/0	0/1	53.33	0.125	202	202	0	99	164	154	10	50	210	195	15	85	INTERGENIC	MODIFIER	-	-	-	-	-	-	-	-	-	1
DS499622.1	728	T	C	C	0/1	0/1	0/0	458.9	0.25	215	193	22	99	198	183	15	99	222	208	14	47	INTERGENIC	MODIFIER	-	-	-	-	-	-	-	-	-	1
DS499622.1	746	G	A	A	0/1	0/1	0/0	471.9	0.25	215	193	22	99	209	191	18	99	232	217	15	44	INTERGENIC	MODIFIER	-	-	-	-	-	-	-	-	-	1
DS499622.1	765	A	G	G	0/1	0/1	0/1	1362.9	0.375	224	197	27	99	231	207	24	99	234	212	22	99	INTERGENIC	MODIFIER	-	-	-	-	-	-	-	-	-	1
DS499622.1	766	A	G	G	0/1	0/1	0/1	1496.9	0.375	227	197	30	99	233	208	25	99	237	215	22	99	INTERGENIC	MODIFIER	-	-	-	-	-	-	-	-	-	1
DS499622.1	770	C	T	T	0/1	0/1	0/1	1694.13	0.375	237	201	36	99	240	209	29	99	238	212	26	99	INTERGENIC	MODIFIER	-	-	-	-	-	-	-	-	-	1
DS499622.1	809	C	T	T	0/1	0/1	0/1	5641.94	0.5	264	195	69	99	268	216	52	99	278	230	48	99	INTERGENIC	MODIFIER	-	-	-	-	-	-	-	-	-	1
DS499622.1	828	T	C	C	0/1	0/1	0/1	5272.94	0.5	263	203	60	99	256	210	46	99	272	233	39	99	INTERGENIC	MODIFIER	-	-	-	-	-	-	-	-	-	1
DS499622.1	829	C	T	T	0/1	0/1	0/1	5183.94	0.5	262	202	60	99	255	209	46	99	269	231	38	99	INTERGENIC	MODIFIER	-	-	-	-	-	-	-	-	-	1
DS499622.1	871	C	T	T	0/1	0/1	0/1	5063.94	0.5	252	191	61	99	248	206	42	99	252	212	40	99	INTERGENIC	MODIFIER	-	-	-	-	-	-	-	-	-	1
DS499622.1	887	C	T	T	0/1	0/1	0/1	5147.94	0.5	246	186	60	99	229	189	40	99	248	207	41	99	INTERGENIC	MODIFIER	-	-	-	-	-	-	-	-	-	1
DS499622.1	901	T	C	C	0/1	0/1	0/1	5411.94	0.5	245	183	62	99	221	182	39	99	237	196	41	99	INTERGENIC	MODIFIER	-	-	-	-	-	-	-	-	-	1
DS499622.1	904	T	C	C	0/1	0/1	0/1	5324.94	0.5	247	184	63	99	212	175	37	99	239	197	42	99	INTERGENIC	MODIFIER	-	-	-	-	-	-	-	-	-	1
DS499622.1	935	T	C	C	0/1	0/1	0/1	1323.94	0.5	214	179	35	99	184	164	20	99	216	196	20	99	INTERGENIC	MODIFIER	-	-	-	-	-	-	-	-	-	1
DS499622.1	952	T	C	C	0/1	0/0	0/0	427.9	0.25	199	177	22	99	166	156	10	52	198	186	12	62	INTERGENIC	MODIFIER	-	-	-	-	-	-	-	-	-	1
DS499622.1	2562	A	G	G	0/0	0/1	0/0	302.33	0.125	47	47	0	99	202	181	21	99	59	59	0	99	INTERGENIC	MODIFIER	-	-	-	-	-	-	-	-	-	1
DS499622.1	2572	G	T	T	0/0	0/1	0/0	332.33	0.125	47	47	0	99	201	179	22	99	59	59	0	99	INTERGENIC	MODIFIER	-	-	-	-	-	-	-	-	-	1
DS499622.1	2574	C	T	T	0/0	0/1	0/0	344.33	0.125	47	47	0	99	202	180	22	99	59	59	0	99	INTERGENIC	MODIFIER	-	-	-	-	-	-	-	-	-	1
DS499622.1	2578	T	C	C	0/0	0/1	0/0	347.33	0.125	47	47	0	99	199	177	22	99	59	59	0	99	INTERGENIC	MODIFIER	-	-	-	-	-	-	-	-	-	1
DS499622.1	2594	A	G	G	0/0	0/1	0/0	344.33	0.125	47	47	0	99	200	178	22	99	59	59	0	99	INTERGENIC	MODIFIER	-	-	-	-	-	-	-	-	-	1
DS499622.1	2601	A	G	G	0/0	0/1	0/0	341.33	0.125	47	47	0	99	200	178	22	99	59	59	0	99	INTERGENIC	MODIFIER	-	-	-	-	-	-	-	-	-	1
DS499622.1	2626	A	G	G	0/0	0/1	0/0	194.33	0.125	47	47	0	99	201	183	18	99	59	59	0	99	INTERGENIC	MODIFIER	-	-	-	-	-	-	-	-	-	1
DS499622.1	2632	A	G	G	0/0	0/1	0/0	110.33	0.125	47	47	0	99	203	186	17	99	59	59	0	99	INTERGENIC	MODIFIER	-	-	-	-	-	-	-	-	-	1
DS499622.1	2636	C	G	G	0/0	0/1	0/0	128.33	0.125	47	47	0	99	195	178	17	99	59	59	0	99	INTERGENIC	MODIFIER	-	-	-	-	-	-	-	-	-	1
DS499622.1	2830	C	T	T	0/0	0/0	0/1	32.67	0.125	24	24	0	0	36	36	0	0	39	35	4	60	INTERGENIC	MODIFIER	-	-	-	-	-	-	-	-	-	1
DS499620.1	173	G	A	A	0/1	0/1	0/1	7726.94	0.5	274	185	89	99	233	164	69	99	268	166	102	99	INTERGENIC	MODIFIER	-	-	-	-	-	-	-	-	-	1
DS499620.1	200	T	C	C	0/1	0/1	0/1	10971.9	0.5	326	198	128	99	285	194	91	99	320	191	129	99	INTERGENIC	MODIFIER	-	-	-	-	-	-	-	-	-	1
DS499620.1	310	C	T	T	0/1	0/1	0/1	18027.9	0.5	405	219	186	99	342	189	153	99	377	202	173	99	INTERGENIC	MODIFIER	-	-	-	-	-	-	-	-	-	1
DS499620.1	361	A	T	T	0/1	0/1	0/1	24474.9	0.5	374	212	162	99	327	170	157	99	365	201	164	99	INTERGENIC	MODIFIER	-	-	-	-	-	-	-	-	-	1
DS499620.1	374	A	G	G	0/1	0/1	0/1	26644.9	0.5	372	199	170	99	327	173	154	99	383	212	171	99	INTERGENIC	MODIFIER	-	-	-	-	-	-	-	-	-	1
DS499620.1	394	G	A	A	0/1	0/1	0/1	27476.9	0.5	390	199	191	99	331	178	153	99	384	208	176	99	INTERGENIC	MODIFIER	-	-	-	-	-	-	-	-	-	1
DS499620.1	402	G	A	A	0/1	0/1	0/1	27981.9	0.5	387	197	190	99	332	169	163	99	392	215	177	99	INTERGENIC	MODIFIER	-	-	-	-	-	-	-	-	-	1
DS499620.1	404	C	T	T	0/1	0/1	0/1	27585.9	0.5	385	191	191	99	338	172	166	99	392	216	176	99	INTERGENIC	MODIFIER	-	-	-	-	-	-	-	-	-	1
DS499620.1	455	C	T	T	0/1	0/1	0/1	32560.9	0.5	424	198	226	99	334	156	178	99	442	224	218	99	INTERGENIC	MODIFIER	-	-	-	-	-	-	-	-	-	1
DS499620.1	470	G	A	A	0/1	0/1	0/1	33932.9	0.5	440	212	228	99	342	164	178	99	447	223	224	99	INTERGENIC	MODIFIER	-	-	-	-	-	-	-	-	-	1
DS499620.1	480	A	G	G	0/1	0/1	0/1	33255.9	0.5	443	212	231	99	330	166	164	99	458	228	230	99	INTERGENIC	MODIFIER	-	-	-	-	-	-	-	-	-	1
DS499620.1	658	A	G	G	0/1	0/1	0/1	25421.9	0.5	487	243	244	99	409	206	203	99	481	244	237	99	INTERGENIC	MODIFIER	-	-	-	-	-	-	-	-	-	1
DS499620.1	783	A	G	G	0/1	0/1	0/1	32740.9	0.5	453	199	254	99	383	196	187	99	433	242	191	99	INTERGENIC	MODIFIER	-	-	-	-	-	-	-	-	-	1
DS499620.1	799	G	A	A	0/1	0/1	0/1	33618.9	0.5	448	198	250	99	372	184	188	99	438	240	198	99	INTERGENIC	MODIFIER	-	-	-	-	-	-	-	-	-	1
DS499620.1	823	T	C	C	0/0	0/0	0/0	344.33	0.125	467	467	0	99	393	393	0	99	445	417	28	99	INTERGENIC	MODIFIER	-	-	-	-	-	-	-	-	-	1
DS499620.1	831	T	C	C	0/0	0/0	0/0	596.33	0.125	467	467	0	99	387	361	26	40	468	468	0	99	INTERGENIC	MODIFIER	-	-	-	-	-	-	-	-	-	1
DS499620.1	840	A	G	G	0/0	0/1	0/0	1047.9	0.25	467	467	0	99	395	365	30	99	453	424	29	99	INTERGENIC	MODIFIER	-	-	-	-	-	-	-	-	-	1
DS499620.1	848	G	A	A	0/1	0/1	0/1	31068.9	0.5	460	215	245	99	395	223	172	99	466	268	198	99	INTERGENIC	MODIFIER	-	-	-	-	-	-	-	-	-	1
DS499620.1	853	A	G	G	0/0	0/1	0/0	1686.9	0.25	511	511	0	57	405	359	46	99	491	491	0	99	INTERGENIC	MODIFIER	-	-	-	-	-	-	-	-	-	1
DS499620.1	864	C	T	T	0/1	0/1	0/1	30201.9	0.5	463	228	235	99	401	241	160	99	488	288	200	99	INTERGENIC	MODIFIER	-	-	-	-	-	-	-	-	-	1
DS499620.1	897	A	G	G	0/0	0/1	0/1	2889.94	0.375	515	515	0	23	388	335	53	99	492	447	45	99	INTERGENIC	MODIFIER	-	-	-	-	-	-	-	-	-	1
DS499620.1	898	G	A	A	0/0	0/1	0/1	2903.05	0.375	507	507	0	0	385	332	53	99	490	445	45	99	INTERGENIC	MODIFIER	-	-	-	-	-	-	-	-	-	1
DS499620.1	957	T	C	C	0/0	0/1	0/0	499.9	0.25	398	398	0	99	346	299	47	99	411	411	0	99	INTERGENIC	MODIFIER	-	-	-	-	-	-	-	-	-	1
DS499620.1	970	A	G	G	0/1	0/1	0/1	24783.9	0.5	378	213	164	99	313	166	147	99	386	208	176	99	INTERGENIC	MODIFIER	-	-	-	-	-	-	-	-	-	1
DS499620.1	988	G	A	A	0/0	0/1	0/1	600.9	0.375	356	356	0	99	272	248	24	99	331	305	26	77	INTERGENIC	MODIFIER	-	-	-	-	-	-	-	-	-	1
DS499620.1	991	G	A	A	0/1	0/1	0/1	21246.9	0.5	339	204	135	99	269	154	115	99	323	185	138	99	INTERGENIC	MODIFIER	-	-	-	-	-	-	-	-	-	1
DS499620.1	992	T	C	C	0/0	0/1	0/0	442.54	0.25	336	336	0	99	271	249	22	99	324	302	22	8	INTERGENIC	MODIFIER	-	-	-	-	-	-	-	-	-	1
DS499620.1	995	A	G	G	0/1	0/1	0/1	17028.9	0.5	316	210	106	99	263	175	88	99	317	204	113	99	INTERGENIC	MODIFIER	-	-	-	-	-	-	-	-	-	1
DS499620.1	997	C	T	T	0/0	0/1	0/0	268.94	0.25	332	332	0	99	264	243	21	99	314	293	21	21	INTERGENIC	MODIFIER	-	-	-	-	-	-	-	-	-	1
DS499620.1	1008	G	A	A	0/1	0/1	0/1	14813.9	0.5	302	201	101	99	241	159	82	99	287	182	105	99	INTERGENIC	MODIFIER	-	-	-	-	-	-	-	-	-	1
DS499620.1	1011	G	A	A	0/1	0/1	0/1	16701.9	0.5	299	190	109	99	237	148	89	99	276	160	116	99	INTERGENIC	MODIFIER	-	-	-	-	-	-	-	-	-	1
DS499620.1	2014	C	T	T	0/1	0/1	0/1	22006.9	0.5	381	221	160	99	337	186	151	99	331	188	143	99	INTERGENIC	MODIFIER	-	-	-	-	-	-	-	-	-	1
DS499620.1	2016	C	T	T	0/1	0/1	0/1	22269.9	0.5	384	222	162	99	335	184	149	99	324	188	136	99	INTERGENIC	MODIFIER	-	-	-	-	-	-	-	-	-	1
DS499620.1	2035	G	A	A	0/1	0/1	0/1	18570.9	0.5	348	219	129	99	320	192	128	99	317	198	119	99	INTERGENIC	MODIFIER	-	-	-	-	-	-	-	-	-	1
DS499620.1	2039	C	T	T	0/1	0/1	0/1	17738.9	0.5	349	223	126	99	319	194	125	99	316	198	118	99	INTERGENIC	MODIFIER	-	-	-	-	-	-	-	-	-	1
DS499620.1	2082	C	T	T	0/1	0/1	0/1	11490.9	0.5	309	224	85	99	316	220	96	99	294	209	85	99	INTERGENIC	MODIFIER	-	-	-	-	-	-	-	-	-	1
DS499620.1	2088	C	T	T	0/1	0/1	0/1	11763.9	0.5	306	222	84	99	315	221	94	99	292	208	84	99	INTERGENIC	MODIFIER	-	-	-	-	-	-	-	-	-	1
DS499620.1	2102	G	A	A	0/1	0/1	0/1	12787.9	0.5	320	228	92	99	307	214	93	99	294	206	88	99	INTERGENIC	MODIFIER	-	-	-	-	-	-	-	-	-	1
DS499620.1	2144	C	T	T	0/1	0/1	0/1	10493.9	0.5	348	247	101	99	280	200	80	99	284	211	73	99	INTERGENIC	MODIFIER	-	-	-	-	-	-	-	-	-	1
DS499620.1	2154	A	G	G	0/1	0/1	0/1	1471.94	0.5	362	323	39	99	280	246	34	99	298	262	36	99	INTERGENIC	MODIFIER	-	-	-	-	-	-	-	-	-	1
DS499620.1	2222	A	G	G	0/1	0/1	0/1	11700.9	0.5	327	248	79	99	256	201	55	99	315	243	72	99	INTERGENIC	MODIFIER	-	-	-	-	-	-	-	-	-	1
DS499620.1	2237	T	C	C	0/1	0/1	0/1	11259.9	0.5	322	250	72	99	262	213	47	99	324	252	72	99	INTERGENIC	MODIFIER	-	-	-	-	-	-	-	-	-	1
DS499620.1	2242	G	A	A	0/1	0/1	0/0	1839.05	0.375	321	285	36	99	254	232	22	99	367	367	0	0	INTERGENIC	MODIFIER	-	-	-	-	-	-	-	-	-	1
DS499620.1	2254	G	A	A	0/1	0/1	0/0	1552.05	0.375	299	269	30	99	246	225	21	99	369	369	0	0	INTERGENIC	MODIFIER	-	-	-	-	-	-	-	-	-	1
DS499620.1	2272	T	C	C	0/1	0/0	0/0	246.9	0.25	258	241	17	48	283	283	0	99	340	340	0	99	INTERGENIC	MODIFIER	-	-	-	-	-	-	-	-	-	1
DS499620.1	2273	T	C	C	0/0	0/0	0/1	4196.53	0.25	338	338	0	0	283	283	0	0	312	252	60	99	INTERGENIC	MODIFIER	-	-	-	-	-	-	-	-	-	1
DS499620.1	2277	A	G	G	0/0	0/0	0/1	4169.53	0.25	335	335	0	0	284	284	0	0	307	249	58	99	INTERGENIC	MODIFIER	-	-	-	-	-	-	-	-	-	1
DS499620.1	2278	T	C	C	0/0	0/0	0/1	5300.91	0.25	255	240	15	99	284	284	0	0	304	247	57	99	INTERGENIC	MODIFIER	-	-	-	-	-	-	-	-	-	1
DS499620.1	2300	G	A	A	0/0	0/0	0/1	2759.53	0.25	307	307	0	0	277	277	0	0	286	244	42	99	INTERGENIC	MODIFIER	-	-	-	-	-	-	-	-	-	1
DS499620.1	2301	C	T	T	0/0	0/0	0/1	3356.53	0.25	307	307	0	0	277	277	0	0	284	242	42	99	INTERGENIC	MODIFIER	-	-	-	-	-	-	-	-	-	1
DS499620.1	2325	T	C	C	0/0	0/0	0/1	1364.53	0.25	293	293	0	0	256	256	0	0	262	239	23	99	INTERGENIC	MODIFIER	-	-	-	-	-	-	-	-	-	1
DS499620.1	2343	A	G	G	0/0	0/0	0/1	841.94	0.25	280	280	0	0	237	237	0	35	257	240	17	24	INTERGENIC	MODIFIER	-	-	-	-	-	-	-	-	-	1
DS499620.1	2345	C	T	T	0/0	0/0	0/0	609.49	0.125	282	282	0	0	238	238	0	64	254	238	16	12	INTERGENIC	MODIFIER	-	-	-	-	-	-	-	-	-	1
DS499620.1	2364	G	A	A	0/0	0/0	0/0	360.3	0.125	278	278	0	0	44	44	0	99	53	53	0	99	INTERGENIC	MODIFIER	-	-	-	-	-	-	-	-	-	1
DS499619.1	2123	G	A	A	0/1	0/1	0/1	10600.9	0.5	350	249	101	99	260	202	58	99	324	248	76	99	INTERGENIC	MODIFIER	-	-	-	-	-	-	-	-	-	1
DS499619.1	2125	G	A	A	0/1	0/1	0/1	17091.9	0.5	356	235	106	99	307	179	125	99	389	215	153	99	INTERGENIC	MODIFIER	-	-	-	-	-	-	-	-	-	1
DS499619.1	2139	T	A	A	0/1	0/1	0/1	20947.9	0.5	381	226	155	99	302	175	127	99	402	212	190	99	INTERGENIC	MODIFIER	-	-	-	-	-	-	-	-	-	1
DS499619.1	2140	A	G	G	0/1	0/0	0/0	191.3	0.125	389	361	28	99	358	358	0	0	433	433	0	63	INTERGENIC	MODIFIER	-	-	-	-	-	-	-	-	-	1
DS499619.1	2166	A	G	G	0/1	0/1	0/1	21202.9	0.5	429	275	153	99	297	166	131	99	426	243	183	99	INTERGENIC	MODIFIER	-	-	-	-	-	-	-	-	-	1
DS499619.1	2171	A	G	G	0/1	0/1	0/1	21704.9	0.5	436	261	157	99	297	165	132	99	436	248	188	99	INTERGENIC	MODIFIER	-	-	-	-	-	-	-	-	-	1
DS499619.1	2175	C	T	T	0/0	0/0	0/1	85.02	0.25	448	418	30	17	375	375	0	64	438	406	32	95	INTERGENIC	MODIFIER	-	-	-	-	-	-	-	-	-	1
DS499619.1	2179	C	T	T	0/0	0/0	0/1	44.92	0.125	454	424	30	62	371	371	0	99	435	403	32	76	INTERGENIC	MODIFIER	-	-	-	-	-	-	-	-	-	1
DS499619.1	2188	G	A	A	0/0	0/0	0/1	53.33	0.125	516	516	0	99	371	371	0	99	442	410	32	85	INTERGENIC	MODIFIER	-	-	-	-	-	-	-	-	-	1
DS499619.1	2234	T	C	C	0/1	0/1	0/1	18265.9	0.5	490	332	158	99	316	218	98	99	403	254	149	99	INTERGENIC	MODIFIER	-	-	-	-	-	-	-	-	-	1
DS499619.1	2257	A	G	G	0/1	0/1	0/1	16049.9	0.5	462	327	135	99	297	217	80	99	372	247	125	99	INTERGENIC	MODIFIER	-	-	-	-	-	-	-	-	-	1
DS499619.1	2269	G	A	A	0/1	0/1	0/1	22661.9	0.5	433	249	184	99	293	177	116	99	361	215	146	99	INTERGENIC	MODIFIER	-	-	-	-	-	-	-	-	-	1
DS499619.1	2282	G	A	A	0/1	0/1	0/1	12730.9	0.5	410	309	101	99	290	227	63	99	351	249	102	99	INTERGENIC	MODIFIER	-	-	-	-	-	-	-	-	-	1
DS499619.1	2294	G	A	A	0/1	0/1	0/1	3394.94	0.5	378	325	53	99	278	237	41	99	341	309	32	99	INTERGENIC	MODIFIER	-	-	-	-	-	-	-	-	-	1
DS499619.1	2295	A	G	G	0/1	0/1	0/1	3383.94	0.5	376	323	53	99	280	239	41	99	339	307	32	99	INTERGENIC	MODIFIER	-	-	-	-	-	-	-	-	-	1
DS499619.1	2301	C	T	T	0/1	0/1	0/1	17999.9	0.5	368	235	133	99	285	187	98	99	333	213	120	99	INTERGENIC	MODIFIER	-	-	-	-	-	-	-	-	-	1
DS499619.1	2312	A	G	G	0/1	0/1	0/1	9578.94	0.5	362	284	78	99	280	231	49	99	321	248	73	99	INTERGENIC	MODIFIER	-	-	-	-	-	-	-	-	-	1
DS499619.1	2318	C	T	T	0/1	0/1	0/1	2609.94	0.5	361	317	44	99	286	245	41	99	316	286	30	99	INTERGENIC	MODIFIER	-	-	-	-	-	-	-	-	-	1
DS499619.1	2323	A	G	G	0/1	0/1	0/1	1928.94	0.5	345	309	36	99	279	247	32	99	315	285	30	99	INTERGENIC	MODIFIER	-	-	-	-	-	-	-	-	-	1
DS499619.1	2326	A	G	G	0/1	0/1	0/1	7823.94	0.5	346	279	67	99	280	234	46	99	309	250	59	99	INTERGENIC	MODIFIER	-	-	-	-	-	-	-	-	-	1
DS499619.1	2329	A	G	G	0/1	0/1	0/1	12026.9	0.5	340	243	97	99	276	203	73	99	306	224	82	99	INTERGENIC	MODIFIER	-	-	-	-	-	-	-	-	-	1
DS499619.1	2331	A	G	G	0/1	0/1	0/1	11804.9	0.5	331	243	88	99	274	202	72	99	303	225	78	99	INTERGENIC	MODIFIER	-	-	-	-	-	-	-	-	-	1
DS499619.1	2337	C	T	T	0/0	0/1	0/1	325.91	0.25	332	311	21	69	266	242	24	99	306	286	20	30	INTERGENIC	MODIFIER	-	-	-	-	-	-	-	-	-	1
DS499619.1	2338	C	T	T	0/1	0/1	0/1	10164.9	0.5	323	244	79	99	268	198	70	99	303	228	75	99	INTERGENIC	MODIFIER	-	-	-	-	-	-	-	-	-	1
DS499619.1	2352	C	T	T	0/1	0/1	0/1	8301.94	0.5	304	239	65	99	259	204	55	99	286	224	62	99	INTERGENIC	MODIFIER	-	-	-	-	-	-	-	-	-	1
DS499619.1	2355	C	T	T	0/1	0/1	0/1	6313.94	0.5	299	243	56	99	261	218	43	99	282	230	52	99	INTERGENIC	MODIFIER	-	-	-	-	-	-	-	-	-	1
DS499619.1	2356	C	T	T	0/1	0/1	0/1	7865.94	0.5	304	240	64	99	258	204	54	99	284	225	59	99	INTERGENIC	MODIFIER	-	-	-	-	-	-	-	-	-	1
DS499619.1	2385	C	T	T	0/1	0/1	0/1	8904.94	0.5	293	220	73	99	249	191	58	99	299	233	63	99	INTERGENIC	MODIFIER	-	-	-	-	-	-	-	-	-	1
DS499619.1	2386	T	C	C	0/1	0/1	0/1	8871.94	0.5	291	219	72	99	247	191	56	99	294	233	61	99	INTERGENIC	MODIFIER	-	-	-	-	-	-	-	-	-	1
DS499619.1	2391	G	A	A	0/1	0/1	0/1	8634.94	0.5	284	212	72	99	246	190	56	99	289	228	61	99	INTERGENIC	MODIFIER	-	-	-	-	-	-	-	-	-	1
DS499619.1	2417	C	T	T	0/1	0/1	0/1	7674.94	0.5	277	209	68	99	251	197	54	99	295	239	56	99	INTERGENIC	MODIFIER	-	-	-	-	-	-	-	-	-	1
DS499619.1	2422	G	A	A	0/1	0/1	0/1	6640.94	0.5	271	207	64	99	246	196	50	99	270	237	33	99	INTERGENIC	MODIFIER	-	-	-	-	-	-	-	-	-	1
DS499619.1	2452	T	C	C	0/1	0/1	0/1	4567.94	0.5	269	212	57	99	231	194	37	99	264	241	23	99	INTERGENIC	MODIFIER	-	-	-	-	-	-	-	-	-	1
DS499619.1	2455	G	A	A	0/1	0/1	0/1	4596.94	0.5	258	204	54	99	231	193	38	99	260	238	22	99	INTERGENIC	MODIFIER	-	-	-	-	-	-	-	-	-	1
DS499619.1	2456	A	G	G	0/1	0/1	0/1	4758.94	0.5	257	202	55	99	229	191	38	99	262	240	22	99	INTERGENIC	MODIFIER	-	-	-	-	-	-	-	-	-	1
DS499619.1	2458	A	G	G	0/1	0/1	0/1	4574.94	0.5	259	202	57	99	225	187	38	99	258	236	22	99	INTERGENIC	MODIFIER	-	-	-	-	-	-	-	-	-	1
DS499619.1	2490	C	T	T	0/1	0/1	0/1	5396.94	0.5	262	205	57	99	225	183	42	99	244	219	25	99	INTERGENIC	MODIFIER	-	-	-	-	-	-	-	-	-	1
DS499619.1	2494	G	A	A	0/1	0/1	0/1	5215.94	0.5	267	211	56	99	224	182	42	99	248	222	26	99	INTERGENIC	MODIFIER	-	-	-	-	-	-	-	-	-	1
DS499619.1	2519	C	T	T	0/1	0/1	0/1	4711.94	0.5	288	235	53	99	227	193	34	99	247	209	38	99	INTERGENIC	MODIFIER	-	-	-	-	-	-	-	-	-	1
DS499619.1	2566	A	G	G	0/1	0/1	0/1	8789.94	0.5	337	256	81	99	251	194	57	99	276	212	64	99	INTERGENIC	MODIFIER	-	-	-	-	-	-	-	-	-	1
DS499619.1	2570	C	T	T	0/1	0/1	0/1	9174.94	0.5	340	256	84	99	248	190	58	99	279	213	66	99	INTERGENIC	MODIFIER	-	-	-	-	-	-	-	-	-	1
DS499619.1	2571	T	C	C	0/1	0/1	0/1	9424.94	0.5	342	257	85	99	249	191	58	99	277	211	66	99	INTERGENIC	MODIFIER	-	-	-	-	-	-	-	-	-	1
DS499619.1	2631	C	T	T	0/1	0/1	0/1	8101.94	0.5	308	251	57	99	266	204	62	99	302	220	82	99	INTERGENIC	MODIFIER	-	-	-	-	-	-	-	-	-	1
DS499619.1	2652	A	G	G	0/1	0/1	0/1	7189.94	0.5	298	256	42	99	260	202	58	99	296	224	72	99	INTERGENIC	MODIFIER	-	-	-	-	-	-	-	-	-	1
DS499619.1	2678	A	G	G	0/0	0/0	0/1	2657.53	0.25	313	313	0	0	243	243	0	0	271	214	57	99	INTERGENIC	MODIFIER	-	-	-	-	-	-	-	-	-	1
DS499619.1	2696	C	T	T	0/0	0/0	0/1	1905.53	0.25	297	297	0	0	230	230	0	0	251	209	42	99	INTERGENIC	MODIFIER	-	-	-	-	-	-	-	-	-	1
DS499619.1	2709	G	A	A	0/0	0/0	0/1	1350.53	0.25	295	295	0	0	224	224	0	0	240	205	35	99	INTERGENIC	MODIFIER	-	-	-	-	-	-	-	-	-	1
DS499619.1	2718	G	A	A	0/0	0/0	0/1	1085.91	0.25	290	290	0	0	222	222	0	63	232	201	31	99	INTERGENIC	MODIFIER	-	-	-	-	-	-	-	-	-	1
DS499619.1	2732	C	T	T	0/0	0/0	0/1	347.91	0.25	289	289	0	0	204	204	0	99	210	191	19	99	INTERGENIC	MODIFIER	-	-	-	-	-	-	-	-	-	1
DS499619.1	2854	G	A	A	0/1	0/1	0/1	2913.94	0.5	289	243	46	99	241	202	39	99	274	223	51	99	INTERGENIC	MODIFIER	-	-	-	-	-	-	-	-	-	1
DS499619.1	2922	A	G	G	0/1	0/1	0/1	14314.9	0.5	335	225	110	99	273	191	82	99	342	236	106	99	INTERGENIC	MODIFIER	-	-	-	-	-	-	-	-	-	1
DS499619.1	2937	C	T	T	0/1	0/1	0/1	17179.9	0.5	347	219	128	99	283	188	95	99	358	226	132	99	INTERGENIC	MODIFIER	-	-	-	-	-	-	-	-	-	1
DS499619.1	2961	T	C	C	0/1	0/1	0/1	21776.9	0.5	374	215	159	99	294	182	112	99	398	235	161	99	INTERGENIC	MODIFIER	-	-	-	-	-	-	-	-	-	1
DS499619.1	2965	C	T	T	0/1	0/1	0/1	22243.9	0.5	376	215	161	99	290	179	111	99	412	239	173	99	INTERGENIC	MODIFIER	-	-	-	-	-	-	-	-	-	1
DS499619.1	2975	C	T	T	0/1	0/1	0/1	22588.9	0.5	367	209	158	99	289	175	114	99	407	230	177	99	INTERGENIC	MODIFIER	-	-	-	-	-	-	-	-	-	1
DS499619.1	2976	C	A	A	0/1	0/1	0/1	22093.9	0.5	365	208	157	99	293	178	115	99	410	231	179	99	INTERGENIC	MODIFIER	-	-	-	-	-	-	-	-	-	1
DS499619.1	3040	C	T	T	0/1	0/0	0/0	180.33	0.125	427	394	33	99	309	309	0	99	427	427	0	99	INTERGENIC	MODIFIER	-	-	-	-	-	-	-	-	-	1
DS499619.1	3042	C	T	T	0/1	0/0	0/0	195.33	0.125	427	395	32	99	309	309	0	99	486	456	30	95	INTERGENIC	MODIFIER	-	-	-	-	-	-	-	-	-	1
DS499619.1	3059	G	A	A	0/1	0/1	0/1	2069.94	0.5	435	394	41	99	354	322	31	99	493	442	51	99	INTERGENIC	MODIFIER	-	-	-	-	-	-	-	-	-	1
DS499619.1	3068	C	T	T	0/1	0/0	0/1	540.36	0.25	430	392	38	99	350	318	32	4	478	436	42	99	INTERGENIC	MODIFIER	-	-	-	-	-	-	-	-	-	1
DS499619.1	3113	G	A	A	0/1	0/1	0/1	9340.94	0.5	376	260	116	99	323	228	94	99	412	290	122	99	INTERGENIC	MODIFIER	-	-	-	-	-	-	-	-	-	1
DS499619.1	3125	C	T	T	0/1	0/1	0/1	4250.94	0.5	366	318	48	99	302	252	50	99	395	338	57	99	INTERGENIC	MODIFIER	-	-	-	-	-	-	-	-	-	1
DS499619.1	3128	C	T	T	0/1	0/1	0/1	4205.94	0.5	358	313	45	99	291	242	49	99	385	328	57	99	INTERGENIC	MODIFIER	-	-	-	-	-	-	-	-	-	1
DS499619.1	3147	T	C	C	0/1	0/1	0/1	4052.94	0.5	319	252	67	99	253	207	46	99	327	265	62	99	INTERGENIC	MODIFIER	-	-	-	-	-	-	-	-	-	1
DS499619.1	3149	G	A	A	0/1	0/1	0/1	3038.94	0.5	320	289	31	99	249	204	45	99	322	281	41	99	INTERGENIC	MODIFIER	-	-	-	-	-	-	-	-	-	1
DS499619.1	3196	C	T	T	0/1	0/1	0/1	1412.94	0.5	257	233	24	99	197	169	28	99	253	222	31	99	INTERGENIC	MODIFIER	-	-	-	-	-	-	-	-	-	1
DS499619.1	3203	T	C	C	0/1	0/1	0/1	1270.94	0.5	248	225	23	99	191	167	24	99	240	213	27	99	INTERGENIC	MODIFIER	-	-	-	-	-	-	-	-	-	1
DS499618.1	411	A	G	G	0/1	0/1	0/1	1042.15	0.5	233	209	24	99	200	187	13	11	247	222	25	99	INTERGENIC	MODIFIER	-	-	-	-	-	-	-	-	-	1
DS499618.1	421	A	G	G	0/1	0/1	0/1	1966.94	0.5	232	204	28	99	213	192	21	99	241	210	31	99	INTERGENIC	MODIFIER	-	-	-	-	-	-	-	-	-	1
DS499618.1	442	T	C	C	0/1	0/1	0/1	5211.94	0.5	246	201	45	99	229	191	38	99	272	217	55	99	INTERGENIC	MODIFIER	-	-	-	-	-	-	-	-	-	1
DS499618.1	443	G	A	A	0/1	0/1	0/1	5223.94	0.5	248	202	46	99	228	190	38	99	277	220	57	99	INTERGENIC	MODIFIER	-	-	-	-	-	-	-	-	-	1
DS499618.1	471	C	T	T	0/1	0/1	0/1	5720.94	0.5	269	219	50	99	240	191	49	99	301	218	83	99	INTERGENIC	MODIFIER	-	-	-	-	-	-	-	-	-	1
DS499618.1	483	A	G	G	0/1	0/1	0/1	4003.94	0.5	285	251	34	99	238	208	30	99	305	239	66	99	INTERGENIC	MODIFIER	-	-	-	-	-	-	-	-	-	1
DS499618.1	501	C	T	T	0/1	0/1	0/1	4564.94	0.5	300	263	37	99	232	199	33	99	298	227	71	99	INTERGENIC	MODIFIER	-	-	-	-	-	-	-	-	-	1
DS499618.1	508	C	T	T	0/1	0/1	0/0	898.9	0.375	295	266	29	99	239	215	24	99	315	315	0	99	INTERGENIC	MODIFIER	-	-	-	-	-	-	-	-	-	1
DS499618.1	511	C	T	T	0/1	0/1	0/0	883.9	0.375	293	265	28	99	238	214	24	99	315	315	0	99	INTERGENIC	MODIFIER	-	-	-	-	-	-	-	-	-	1
DS499618.1	512	C	T	T	0/1	0/1	0/0	861.9	0.375	290	263	27	99	237	211	24	99	315	315	0	99	INTERGENIC	MODIFIER	-	-	-	-	-	-	-	-	-	1
DS499618.1	517	C	T	T	0/1	0/1	0/1	4072.94	0.5	289	256	33	99	235	202	33	99	297	232	65	99	INTERGENIC	MODIFIER	-	-	-	-	-	-	-	-	-	1
DS499618.1	527	C	T	T	0/1	0/1	0/1	7549.94	0.5	294	239	55	99	239	182	57	99	289	211	78	99	INTERGENIC	MODIFIER	-	-	-	-	-	-	-	-	-	1
DS499618.1	530	C	T	T	0/1	0/1	0/1	7480.94	0.5	292	237	55	99	238	184	54	99	289	212	77	99	INTERGENIC	MODIFIER	-	-	-	-	-	-	-	-	-	1
DS499618.1	535	T	C	C	0/1	0/1	0/0	511.9	0.375	290	267	23	99	243	220	23	99	298	298	0	99	INTERGENIC	MODIFIER	-	-	-	-	-	-	-	-	-	1
DS499618.1	537	C	T	T	0/1	0/1	0/1	3063.94	0.5	288	262	26	99	244	217	27	99	283	224	59	99	INTERGENIC	MODIFIER	-	-	-	-	-	-	-	-	-	1
DS499618.1	543	G	A	A	0/1	0/1	0/0	470.9	0.375	285	262	23	99	234	214	20	99	295	295	0	99	INTERGENIC	MODIFIER	-	-	-	-	-	-	-	-	-	1
DS499618.1	546	A	G	G	0/1	0/1	0/0	428.9	0.375	285	262	23	99	235	215	20	99	295	295	0	99	INTERGENIC	MODIFIER	-	-	-	-	-	-	-	-	-	1
DS499618.1	549	A	G	G	0/1	0/1	0/0	446.9	0.375	282	260	22	99	233	213	20	99	295	295	0	99	INTERGENIC	MODIFIER	-	-	-	-	-	-	-	-	-	1
DS499618.1	551	T	C	C	0/1	0/1	0/1	2838.94	0.5	281	257	24	99	233	207	26	99	285	226	59	99	INTERGENIC	MODIFIER	-	-	-	-	-	-	-	-	-	1
DS499618.1	580	G	A	A	0/1	0/1	0/1	2428.94	0.5	252	226	26	99	216	190	26	99	260	213	47	99	INTERGENIC	MODIFIER	-	-	-	-	-	-	-	-	-	1
DS499618.1	590	G	A	A	0/0	0/0	0/1	534.34	0.125	235	235	0	99	209	196	13	26	231	203	28	99	INTERGENIC	MODIFIER	-	-	-	-	-	-	-	-	-	1
DS499618.1	596	G	A	A	0/0	0/0	0/1	284.33	0.125	235	235	0	99	208	196	12	62	219	199	20	99	INTERGENIC	MODIFIER	-	-	-	-	-	-	-	-	-	1
DS499618.1	600	T	C	C	0/0	0/1	0/1	201.9	0.25	231	219	12	86	207	194	13	40	227	207	20	99	INTERGENIC	MODIFIER	-	-	-	-	-	-	-	-	-	1
DS499618.1	3462	A	G	G	.	.	.	60.35	0.5	.	.	.	.	.	.	.	.	.	.	.	.	INTERGENIC	MODIFIER	-	-	-	-	-	-	-	-	-	1
DS499618.1	3564	C	T	T	0/0	0/0	0/0	66.33	0.125	93	88	5	55	64	62	2	99	62	62	0	99	INTERGENIC	MODIFIER	-	-	-	-	-	-	-	-	-	1
DS499618.1	3567	C	T	T	0/0	0/0	0/0	72.33	0.125	91	86	5	49	62	60	2	99	62	62	0	99	INTERGENIC	MODIFIER	-	-	-	-	-	-	-	-	-	1
DS499617.1	2174	G	A	A	0/1	0/1	0/0	308.9	0.25	258	239	19	95	185	169	16	99	34	34	0	99	INTERGENIC	MODIFIER	-	-	-	-	-	-	-	-	-	1
DS499617.1	2181	C	T	T	0/1	0/1	0/0	536.67	0.25	261	233	26	99	171	153	18	99	34	34	0	99	INTERGENIC	MODIFIER	-	-	-	-	-	-	-	-	-	1
DS499617.1	2210	T	C	C	0/1	0/1	0/1	5212.94	0.5	279	227	52	99	174	127	47	99	251	225	26	99	INTERGENIC	MODIFIER	-	-	-	-	-	-	-	-	-	1
DS499617.1	2225	G	A	A	0/1	0/1	0/1	6877.94	0.5	289	220	69	99	179	124	55	99	243	210	33	99	INTERGENIC	MODIFIER	-	-	-	-	-	-	-	-	-	1
DS499617.1	2238	G	A	A	0/1	0/1	0/1	8318.94	0.5	302	223	79	99	202	133	69	99	238	203	35	99	INTERGENIC	MODIFIER	-	-	-	-	-	-	-	-	-	1
DS499617.1	2252	C	T	T	0/1	0/1	0/1	9154.94	0.5	310	226	84	99	214	136	78	99	238	198	40	99	INTERGENIC	MODIFIER	-	-	-	-	-	-	-	-	-	1
DS499617.1	2262	A	G	G	0/1	0/1	0/1	9874.94	0.5	321	232	89	99	212	132	80	99	238	194	44	99	INTERGENIC	MODIFIER	-	-	-	-	-	-	-	-	-	1
DS499617.1	2269	C	T	T	0/1	0/1	0/1	10382.9	0.5	323	227	96	99	211	129	82	99	234	189	45	99	INTERGENIC	MODIFIER	-	-	-	-	-	-	-	-	-	1
DS499617.1	2271	G	A	A	0/1	0/1	0/1	10481.9	0.5	323	227	96	99	208	126	82	99	232	187	45	99	INTERGENIC	MODIFIER	-	-	-	-	-	-	-	-	-	1
DS499617.1	2291	G	A	A	0/1	0/1	0/1	10758.9	0.5	330	229	101	99	225	134	91	99	243	194	49	99	INTERGENIC	MODIFIER	-	-	-	-	-	-	-	-	-	1
DS499617.1	2323	G	A	A	0/1	0/1	0/1	8026.94	0.5	313	227	86	99	217	142	75	99	230	180	50	99	INTERGENIC	MODIFIER	-	-	-	-	-	-	-	-	-	1
DS499617.1	2347	T	C	C	0/1	0/1	0/1	6119.94	0.5	282	219	63	99	218	159	57	99	216	182	34	99	INTERGENIC	MODIFIER	-	-	-	-	-	-	-	-	-	1
DS499617.1	2352	G	A	A	0/1	0/1	0/1	5519.94	0.5	277	223	54	99	219	166	53	99	217	186	31	99	INTERGENIC	MODIFIER	-	-	-	-	-	-	-	-	-	1
DS499617.1	2356	G	A	A	0/1	0/1	0/1	5099.94	0.5	275	222	51	99	213	167	46	99	222	191	31	99	INTERGENIC	MODIFIER	-	-	-	-	-	-	-	-	-	1
DS499617.1	2369	C	T	T	0/1	0/1	0/1	3704.94	0.5	276	235	41	99	219	173	46	99	225	198	27	99	INTERGENIC	MODIFIER	-	-	-	-	-	-	-	-	-	1
DS499617.1	2371	C	T	T	0/1	0/1	0/1	3482.94	0.5	271	230	41	99	217	173	44	99	224	200	24	99	INTERGENIC	MODIFIER	-	-	-	-	-	-	-	-	-	1
DS499617.1	2388	C	T	T	0/1	0/1	0/1	2931.94	0.5	258	224	34	99	198	162	36	99	234	206	28	99	INTERGENIC	MODIFIER	-	-	-	-	-	-	-	-	-	1
DS499617.1	2395	A	G	G	0/1	0/1	0/1	2262.94	0.5	258	224	34	99	197	166	31	99	233	208	25	99	INTERGENIC	MODIFIER	-	-	-	-	-	-	-	-	-	1
DS499617.1	2403	A	G	G	0/1	0/1	0/0	421.07	0.25	254	228	26	99	195	173	22	99	225	208	17	99	INTERGENIC	MODIFIER	-	-	-	-	-	-	-	-	-	1
DS499617.1	2406	T	C	C	0/1	0/1	0/1	2066.94	0.5	253	223	30	99	194	166	28	99	227	202	25	99	INTERGENIC	MODIFIER	-	-	-	-	-	-	-	-	-	1
DS499617.1	2441	T	C	C	0/1	0/0	0/0	33.34	0.125	243	225	18	65	206	193	13	47	231	217	14	86	INTERGENIC	MODIFIER	-	-	-	-	-	-	-	-	-	1
DS499617.1	2461	G	A	A	0/1	0/1	0/1	1944.94	0.5	246	217	29	99	216	187	29	99	243	218	25	99	INTERGENIC	MODIFIER	-	-	-	-	-	-	-	-	-	1
DS499617.1	2465	G	A	A	0/1	0/1	0/1	992.94	0.5	250	226	24	99	216	193	23	99	242	223	19	99	INTERGENIC	MODIFIER	-	-	-	-	-	-	-	-	-	1
DS499617.1	2476	G	A	A	0/0	0/1	0/0	115.3	0.125	249	234	15	51	215	197	18	99	274	274	0	34	INTERGENIC	MODIFIER	-	-	-	-	-	-	-	-	-	1
DS499617.1	2486	A	G	G	0/1	0/1	0/1	433.9	0.375	251	229	22	99	217	198	19	99	256	238	18	40	INTERGENIC	MODIFIER	-	-	-	-	-	-	-	-	-	1
DS499617.1	2711	T	C	C	0/1	0/1	0/0	384.96	0.375	266	243	23	99	184	171	13	19	251	235	16	48	INTERGENIC	MODIFIER	-	-	-	-	-	-	-	-	-	1
DS499617.1	2718	G	A	A	0/1	0/1	0/0	606.9	0.375	270	242	28	99	183	169	14	70	253	237	16	51	INTERGENIC	MODIFIER	-	-	-	-	-	-	-	-	-	1
DS499617.1	2752	C	T	T	0/1	0/1	0/0	1008.9	0.375	274	246	28	99	175	160	15	99	255	239	16	56	INTERGENIC	MODIFIER	-	-	-	-	-	-	-	-	-	1
DS499617.1	2777	C	T	T	0/1	0/1	0/0	1002.05	0.375	266	238	28	99	170	155	15	99	328	328	0	0	INTERGENIC	MODIFIER	-	-	-	-	-	-	-	-	-	1
DS499617.1	2786	G	A	A	0/1	0/1	0/0	952.9	0.375	265	237	28	99	168	153	15	99	270	254	16	99	INTERGENIC	MODIFIER	-	-	-	-	-	-	-	-	-	1
DS499617.1	3510	C	T	T	0/1	0/1	0/1	3645.94	0.5	283	242	41	99	217	182	35	99	236	204	32	99	INTERGENIC	MODIFIER	-	-	-	-	-	-	-	-	-	1
DS499617.1	3521	G	A	A	0/1	0/1	0/1	4853.94	0.5	295	244	51	99	231	186	43	99	239	199	40	99	INTERGENIC	MODIFIER	-	-	-	-	-	-	-	-	-	1
DS499617.1	3544	C	G	G	0/1	0/1	0/1	2907.94	0.5	288	249	39	99	240	204	36	99	244	220	24	99	INTERGENIC	MODIFIER	-	-	-	-	-	-	-	-	-	1
DS499617.1	3568	G	A	A	0/0	0/0	0/1	272.64	0.125	307	307	0	0	234	215	16	54	257	233	24	99	INTERGENIC	MODIFIER	-	-	-	-	-	-	-	-	-	1
DS499617.1	3588	G	A	A	0/1	0/1	0/1	6289.94	0.5	280	224	56	99	234	179	55	99	257	209	48	99	INTERGENIC	MODIFIER	-	-	-	-	-	-	-	-	-	1
DS499617.1	3609	C	T	T	0/1	0/1	0/1	3655.94	0.5	269	227	42	99	222	191	31	99	229	198	31	99	INTERGENIC	MODIFIER	-	-	-	-	-	-	-	-	-	1
DS499617.1	3611	G	A	A	0/1	0/1	0/0	907.9	0.375	270	244	26	99	221	197	24	99	229	214	15	69	INTERGENIC	MODIFIER	-	-	-	-	-	-	-	-	-	1
DS499617.1	3657	T	C	C	0/0	0/0	0/1	104.68	0.125	254	254	0	83	236	236	0	9	233	215	18	99	INTERGENIC	MODIFIER	-	-	-	-	-	-	-	-	-	1
DS499617.1	3669	G	A	A	0/0	0/0	0/1	67.3	0.125	256	256	0	0	212	212	0	99	235	219	16	97	INTERGENIC	MODIFIER	-	-	-	-	-	-	-	-	-	1
DS499617.1	3673	T	C	C	0/0	0/0	0/1	44.33	0.125	256	256	0	99	212	212	0	99	232	214	18	76	INTERGENIC	MODIFIER	-	-	-	-	-	-	-	-	-	1
DS499617.1	3718	C	T	T	0/0	0/0	0/1	222.61	0.125	294	294	0	0	222	222	0	0	227	206	21	99	INTERGENIC	MODIFIER	-	-	-	-	-	-	-	-	-	1
DS499617.1	3719	A	G	G	0/0	0/0	0/1	213.63	0.125	294	294	0	0	224	224	0	4	230	208	21	99	INTERGENIC	MODIFIER	-	-	-	-	-	-	-	-	-	1
DS499617.1	3744	C	T	T	0/0	0/0	0/1	245.33	0.125	322	322	0	99	209	209	0	99	217	196	21	99	INTERGENIC	MODIFIER	-	-	-	-	-	-	-	-	-	1
DS499617.1	3750	G	A	A	0/0	0/0	0/1	257.33	0.125	291	291	0	99	180	180	0	99	211	190	21	99	INTERGENIC	MODIFIER	-	-	-	-	-	-	-	-	-	1
DS499617.1	3765	T	C	C	0/0	0/0	0/1	152.33	0.125	291	291	0	99	180	180	0	99	235	215	20	99	INTERGENIC	MODIFIER	-	-	-	-	-	-	-	-	-	1
DS499617.1	3819	C	T	T	0/1	0/1	0/1	3008.94	0.5	254	222	32	99	158	145	13	99	219	158	61	99	INTERGENIC	MODIFIER	-	-	-	-	-	-	-	-	-	1
DS499617.1	3830	T	C	C	0/1	0/1	0/1	2399.91	0.375	230	203	27	99	154	141	13	99	204	149	55	99	INTERGENIC	MODIFIER	-	-	-	-	-	-	-	-	-	1
DS499617.1	3843	C	T	T	0/1	0/1	0/1	2108.91	0.5	216	189	27	99	150	137	13	99	194	149	45	99	INTERGENIC	MODIFIER	-	-	-	-	-	-	-	-	-	1
DS499617.1	3848	C	T	T	0/1	0/1	0/1	2078.08	0.5	213	186	27	99	150	137	13	99	187	144	43	99	INTERGENIC	MODIFIER	-	-	-	-	-	-	-	-	-	1
DS499617.1	3856	G	A	A	0/1	0/1	0/1	2069.94	0.5	198	172	26	99	147	134	13	99	176	135	41	99	INTERGENIC	MODIFIER	-	-	-	-	-	-	-	-	-	1
DS499617.1	3873	C	T	T	0/1	0/1	0/1	2078.94	0.5	170	147	23	99	127	114	13	99	147	110	37	99	INTERGENIC	MODIFIER	-	-	-	-	-	-	-	-	-	1
DS499617.1	3892	G	A	A	0/1	0/1	0/1	1534.95	0.5	134	115	19	99	103	92	11	99	121	96	25	99	INTERGENIC	MODIFIER	-	-	-	-	-	-	-	-	-	1
DS499617.1	3916	A	G	G	0/1	0/0	0/1	176.9	0.25	86	78	8	99	74	72	2	94	76	69	7	77	INTERGENIC	MODIFIER	-	-	-	-	-	-	-	-	-	1
DS499616.1	336	T	C	C	0/0	0/0	0/0	122.33	0.125	34	34	0	99	45	45	0	99	33	33	0	99	INTERGENIC	MODIFIER	-	-	-	-	-	-	-	-	-	1
DS499616.1	337	G	A	A	0/0	0/0	0/0	125.33	0.125	34	34	0	99	45	45	0	99	33	33	0	99	INTERGENIC	MODIFIER	-	-	-	-	-	-	-	-	-	1
DS499616.1	343	A	G	G	0/0	0/0	0/0	245.33	0.125	34	34	0	99	45	45	0	99	33	33	0	99	INTERGENIC	MODIFIER	-	-	-	-	-	-	-	-	-	1
DS499616.1	346	G	A	A	0/0	0/0	0/0	254.33	0.125	34	34	0	99	45	45	0	99	33	33	0	99	INTERGENIC	MODIFIER	-	-	-	-	-	-	-	-	-	1
DS499616.1	349	G	A	A	0/0	0/0	0/0	254.33	0.125	259	244	15	99	45	45	0	99	33	33	0	99	INTERGENIC	MODIFIER	-	-	-	-	-	-	-	-	-	1
DS499616.1	379	T	C	C	0/1	0/0	0/1	2527.9	0.375	273	234	39	99	217	217	0	93	261	234	27	99	INTERGENIC	MODIFIER	-	-	-	-	-	-	-	-	-	1
DS499616.1	381	A	G	G	0/1	0/0	0/1	2569.9	0.375	274	234	40	99	221	221	0	55	261	232	29	99	INTERGENIC	MODIFIER	-	-	-	-	-	-	-	-	-	1
DS499616.1	382	T	C	C	0/1	0/0	0/1	2591.9	0.375	272	231	41	99	225	225	0	70	262	232	30	99	INTERGENIC	MODIFIER	-	-	-	-	-	-	-	-	-	1
DS499616.1	456	T	C	C	0/1	0/1	0/1	6568.94	0.5	292	216	76	99	221	188	33	99	274	218	56	99	INTERGENIC	MODIFIER	-	-	-	-	-	-	-	-	-	1
DS499616.1	470	A	G	G	0/1	0/1	0/1	6367.94	0.5	286	214	72	99	214	182	32	99	258	206	52	99	INTERGENIC	MODIFIER	-	-	-	-	-	-	-	-	-	1
DS499616.1	475	A	G	G	0/1	0/1	0/1	6233.94	0.5	271	201	70	99	213	181	32	99	246	198	48	99	INTERGENIC	MODIFIER	-	-	-	-	-	-	-	-	-	1
DS499616.1	484	C	T	T	0/1	0/1	0/1	5641.94	0.5	279	213	66	99	212	182	30	99	247	200	47	99	INTERGENIC	MODIFIER	-	-	-	-	-	-	-	-	-	1
DS499616.1	485	A	G	G	0/1	0/1	0/1	5605.94	0.5	272	206	66	99	213	183	30	99	247	200	47	99	INTERGENIC	MODIFIER	-	-	-	-	-	-	-	-	-	1
DS499616.1	496	G	A	A	0/1	0/1	0/1	5183.94	0.5	278	213	63	99	203	174	29	99	234	194	40	99	INTERGENIC	MODIFIER	-	-	-	-	-	-	-	-	-	1
DS499616.1	505	C	T	T	0/1	0/1	0/1	4439.94	0.5	269	215	54	99	201	177	24	99	234	196	38	99	INTERGENIC	MODIFIER	-	-	-	-	-	-	-	-	-	1
DS499616.1	511	T	C	C	0/1	0/1	0/1	3860.94	0.5	264	214	50	99	198	176	22	99	222	188	34	99	INTERGENIC	MODIFIER	-	-	-	-	-	-	-	-	-	1
DS499616.1	516	T	C	C	0/1	0/1	0/1	3317.94	0.5	258	218	40	99	200	180	20	99	227	194	33	99	INTERGENIC	MODIFIER	-	-	-	-	-	-	-	-	-	1
DS499616.1	529	A	G	G	0/1	0/1	0/1	2171.94	0.5	248	217	31	99	202	186	16	97	231	203	28	99	INTERGENIC	MODIFIER	-	-	-	-	-	-	-	-	-	1
DS499616.1	532	T	C	C	0/1	0/1	0/1	1490.94	0.5	245	218	27	99	196	182	14	99	229	205	24	99	INTERGENIC	MODIFIER	-	-	-	-	-	-	-	-	-	1
DS499616.1	535	T	C	C	0/1	0/1	0/1	1188.95	0.5	233	210	23	99	196	182	14	28	226	203	23	99	INTERGENIC	MODIFIER	-	-	-	-	-	-	-	-	-	1
DS499616.1	1008	G	A	A	0/0	0/0	0/1	191.36	0.125	246	229	17	17	216	216	0	99	209	189	20	99	INTERGENIC	MODIFIER	-	-	-	-	-	-	-	-	-	1
DS499616.1	1033	C	T	T	0/1	0/0	0/1	312.46	0.25	249	228	20	99	233	233	0	0	220	202	18	99	INTERGENIC	MODIFIER	-	-	-	-	-	-	-	-	-	1
DS499616.1	1037	T	A	A	0/0	0/0	0/1	97.3	0.125	259	244	15	99	163	163	0	99	222	205	17	99	INTERGENIC	MODIFIER	-	-	-	-	-	-	-	-	-	1
DS499616.1	1038	A	T	T	0/0	0/0	0/1	46.3	0.125	272	272	0	99	163	163	0	99	223	206	17	76	INTERGENIC	MODIFIER	-	-	-	-	-	-	-	-	-	1
DS499616.1	1047	C	A	A	0/0	0/0	0/1	79.3	0.125	262	248	14	99	163	163	0	99	226	208	18	99	INTERGENIC	MODIFIER	-	-	-	-	-	-	-	-	-	1
DS499616.1	1165	G	A	A	0/1	0/0	0/0	873.9	0.25	276	251	25	99	163	163	0	99	238	238	0	71	INTERGENIC	MODIFIER	-	-	-	-	-	-	-	-	-	1
DS499615.1	71	C	A	A	0/0	0/1	0/1	258.36	0.25	104	94	10	64	61	50	11	90	103	83	20	99	INTERGENIC	MODIFIER	-	-	-	-	-	-	-	-	-	1
DS499615.1	117	C	T	T	0/0	0/1	0/1	748.9	0.25	107	107	0	99	106	92	14	99	166	144	22	99	INTERGENIC	MODIFIER	-	-	-	-	-	-	-	-	-	1
DS499615.1	138	A	T	T	0/0	0/1	0/1	634.9	0.25	107	107	0	99	123	109	14	99	186	164	22	99	INTERGENIC	MODIFIER	-	-	-	-	-	-	-	-	-	1
DS499615.1	152	G	A	A	0/0	0/1	0/1	628.9	0.25	107	107	0	99	127	113	14	99	188	166	22	99	INTERGENIC	MODIFIER	-	-	-	-	-	-	-	-	-	1
DS499615.1	2464	A	G	G	0/0	0/0	0/0	53.33	0.125	246	231	15	84	204	192	12	83	262	262	0	99	INTERGENIC	MODIFIER	-	-	-	-	-	-	-	-	-	1
DS499615.1	2474	G	A	A	0/0	0/0	0/0	53.33	0.125	245	229	16	39	205	193	12	83	262	262	0	99	INTERGENIC	MODIFIER	-	-	-	-	-	-	-	-	-	1
DS499615.1	2516	G	A	A	0/1	0/0	0/0	1120.67	0.125	275	230	45	99	246	246	0	0	270	270	0	0	INTERGENIC	MODIFIER	-	-	-	-	-	-	-	-	-	1
DS499615.1	2530	G	A	A	0/1	0/0	0/0	1085.67	0.125	268	225	43	99	246	246	0	0	270	270	0	0	INTERGENIC	MODIFIER	-	-	-	-	-	-	-	-	-	1
DS499615.1	2542	G	A	A	0/1	0/0	0/0	923.67	0.125	260	222	38	99	234	234	0	0	257	257	0	0	INTERGENIC	MODIFIER	-	-	-	-	-	-	-	-	-	1
DS499615.1	2550	A	G	G	0/1	0/1	0/0	1253.91	0.25	258	215	43	99	204	188	16	72	241	226	15	76	INTERGENIC	MODIFIER	-	-	-	-	-	-	-	-	-	1
DS499615.1	2551	G	A	A	0/1	0/0	0/0	802.67	0.125	258	222	36	99	235	235	0	0	267	267	0	0	INTERGENIC	MODIFIER	-	-	-	-	-	-	-	-	-	1
DS499615.1	2580	C	T	T	0/1	0/0	0/0	260.33	0.125	261	231	30	99	208	196	12	98	191	191	0	99	INTERGENIC	MODIFIER	-	-	-	-	-	-	-	-	-	1
DS499614.1	374	A	G	G	0/1	0/1	0/1	1502.94	0.5	117	96	21	99	72	58	14	99	110	95	15	99	INTERGENIC	MODIFIER	-	-	-	-	-	-	-	-	-	1
DS499614.1	380	A	G	G	0/1	0/1	0/1	1703.94	0.5	130	107	23	99	80	63	17	99	119	101	18	99	INTERGENIC	MODIFIER	-	-	-	-	-	-	-	-	-	1
DS499614.1	430	T	C	C	0/1	0/1	0/1	6950.94	0.5	217	163	54	99	137	94	43	99	186	128	58	99	INTERGENIC	MODIFIER	-	-	-	-	-	-	-	-	-	1
DS499614.1	449	G	A	A	0/1	0/1	0/1	7548.94	0.5	239	182	57	99	168	110	58	99	219	142	77	99	INTERGENIC	MODIFIER	-	-	-	-	-	-	-	-	-	1
DS499614.1	478	T	C	C	0/1	0/1	0/1	8250.94	0.5	258	207	51	99	177	121	56	99	240	166	74	99	INTERGENIC	MODIFIER	-	-	-	-	-	-	-	-	-	1
DS499614.1	481	T	C	C	0/1	0/1	0/1	8877.94	0.5	258	202	56	99	176	118	58	99	237	159	78	99	INTERGENIC	MODIFIER	-	-	-	-	-	-	-	-	-	1
DS499614.1	484	A	G	G	0/1	0/1	0/1	8198.94	0.5	257	207	50	99	176	120	56	99	239	165	74	99	INTERGENIC	MODIFIER	-	-	-	-	-	-	-	-	-	1
DS499614.1	502	A	G	G	0/1	0/1	0/1	8356.94	0.5	240	188	52	99	161	107	54	99	215	141	74	99	INTERGENIC	MODIFIER	-	-	-	-	-	-	-	-	-	1
DS499614.1	555	G	A	A	0/1	0/1	0/1	2665.05	0.375	173	146	27	99	143	108	35	99	179	132	47	99	INTERGENIC	MODIFIER	-	-	-	-	-	-	-	-	-	1
DS499614.1	579	T	C	C	0/1	0/1	0/1	930.05	0.375	173	161	12	91	121	102	19	99	153	136	17	99	INTERGENIC	MODIFIER	-	-	-	-	-	-	-	-	-	1
DS499614.1	588	G	T	T	1/1	1/1	1/1	18656.3	1	176	0	176	99	107	0	107	99	144	0	144	99	INTERGENIC	MODIFIER	-	-	-	-	-	-	-	-	-	1
DS499614.1	664	G	T	T	1/1	1/1	1/1	32204.3	1	223	0	223	99	131	0	131	99	184	0	184	99	INTERGENIC	MODIFIER	-	-	-	-	-	-	-	-	-	1
DS499614.1	1305	C	T	T	0/1	0/1	0/1	2023.94	0.5	262	236	26	99	205	189	16	82	280	250	30	99	INTERGENIC	MODIFIER	-	-	-	-	-	-	-	-	-	1
DS499614.1	1309	G	A	A	0/1	0/1	0/1	2633.94	0.5	270	239	31	99	210	193	17	99	285	253	32	99	INTERGENIC	MODIFIER	-	-	-	-	-	-	-	-	-	1
DS499614.1	1321	A	G	G	0/1	0/1	0/1	3638.94	0.5	293	247	46	99	217	192	25	99	307	267	40	99	INTERGENIC	MODIFIER	-	-	-	-	-	-	-	-	-	1
DS499614.1	1347	T	A	A	0/1	0/1	0/1	10556.9	0.5	338	255	83	99	240	179	61	99	320	250	70	99	INTERGENIC	MODIFIER	-	-	-	-	-	-	-	-	-	1
DS499614.1	1352	T	C	C	0/1	0/1	0/1	11539.9	0.5	345	256	89	99	240	177	63	99	326	247	79	99	INTERGENIC	MODIFIER	-	-	-	-	-	-	-	-	-	1
DS499614.1	1356	A	G	G	0/1	0/1	0/1	12929.9	0.5	347	254	93	99	242	177	65	99	327	245	82	99	INTERGENIC	MODIFIER	-	-	-	-	-	-	-	-	-	1
DS499614.1	1365	A	G	G	0/1	0/1	0/1	3758.94	0.5	367	298	69	99	256	211	45	99	354	295	59	99	INTERGENIC	MODIFIER	-	-	-	-	-	-	-	-	-	1
DS499614.1	1378	A	G	G	0/1	0/1	0/1	18167.9	0.5	392	274	118	99	285	188	97	99	364	240	124	99	INTERGENIC	MODIFIER	-	-	-	-	-	-	-	-	-	1
DS499614.1	1384	C	T	T	0/1	0/1	0/1	18555.9	0.5	405	275	130	99	293	192	101	99	378	249	129	99	INTERGENIC	MODIFIER	-	-	-	-	-	-	-	-	-	1
DS499614.1	1400	C	T	T	0/1	0/1	0/1	7586.94	0.5	432	372	60	99	325	262	63	99	402	332	70	99	INTERGENIC	MODIFIER	-	-	-	-	-	-	-	-	-	1
DS499614.1	1415	G	A	A	0/1	0/1	0/1	8752.94	0.5	444	380	64	99	331	261	70	99	422	342	80	99	INTERGENIC	MODIFIER	-	-	-	-	-	-	-	-	-	1
DS499614.1	1445	G	A	A	0/1	0/1	0/1	7455.94	0.5	423	367	56	99	325	257	66	99	386	316	70	99	INTERGENIC	MODIFIER	-	-	-	-	-	-	-	-	-	1
DS499614.1	1463	A	G	G	0/1	0/1	0/1	14500.9	0.5	419	302	117	99	323	208	115	99	383	258	125	99	INTERGENIC	MODIFIER	-	-	-	-	-	-	-	-	-	1
DS499614.1	1466	T	C	C	0/1	0/1	0/1	6794.94	0.5	426	361	65	99	320	271	49	99	381	321	60	99	INTERGENIC	MODIFIER	-	-	-	-	-	-	-	-	-	1
DS499614.1	1485	T	C	C	0/1	0/1	0/1	4880.94	0.5	405	354	51	99	312	272	40	99	352	303	49	99	INTERGENIC	MODIFIER	-	-	-	-	-	-	-	-	-	1
DS499614.1	1486	A	G	G	0/1	0/1	0/1	4681.94	0.5	406	356	50	99	310	271	39	99	353	304	49	99	INTERGENIC	MODIFIER	-	-	-	-	-	-	-	-	-	1
DS499614.1	1492	A	G	G	0/1	0/1	0/1	11851.9	0.5	393	314	79	99	304	223	81	99	346	254	92	99	INTERGENIC	MODIFIER	-	-	-	-	-	-	-	-	-	1
DS499614.1	1501	C	T	T	0/1	0/1	0/1	10305.9	0.5	364	296	68	99	274	202	72	99	326	249	77	99	INTERGENIC	MODIFIER	-	-	-	-	-	-	-	-	-	1
DS499614.1	1502	A	G	G	0/1	0/1	0/1	10122.9	0.5	360	297	63	99	269	199	70	99	325	251	74	99	INTERGENIC	MODIFIER	-	-	-	-	-	-	-	-	-	1
DS499614.1	1506	A	G	G	0/1	0/1	0/1	10513.9	0.5	344	276	68	99	261	189	72	99	314	239	75	99	INTERGENIC	MODIFIER	-	-	-	-	-	-	-	-	-	1
DS499614.1	1515	A	G	G	0/1	0/1	0/1	7594.94	0.5	331	280	51	99	247	186	61	99	287	233	54	99	INTERGENIC	MODIFIER	-	-	-	-	-	-	-	-	-	1
DS499614.1	2740	G	A	A	0/1	0/1	0/1	8627.94	0.5	303	230	73	99	246	185	61	99	286	227	59	99	INTERGENIC	MODIFIER	-	-	-	-	-	-	-	-	-	1
DS499614.1	2748	A	G	G	0/1	0/1	0/1	9611.94	0.5	316	232	84	99	265	191	74	99	296	227	69	99	INTERGENIC	MODIFIER	-	-	-	-	-	-	-	-	-	1
DS499614.1	2807	G	A	A	0/1	0/1	0/1	23237.9	0.5	396	239	157	99	345	195	150	99	382	227	155	99	INTERGENIC	MODIFIER	-	-	-	-	-	-	-	-	-	1
DS499614.1	2809	G	A	A	0/1	0/1	0/1	23244.9	0.5	390	233	157	99	341	193	148	99	383	227	156	99	INTERGENIC	MODIFIER	-	-	-	-	-	-	-	-	-	1
DS499614.1	2906	A	G	G	0/1	0/1	0/1	21636.9	0.5	384	232	152	99	357	214	143	99	403	236	167	99	INTERGENIC	MODIFIER	-	-	-	-	-	-	-	-	-	1
DS499614.1	2911	T	C	C	0/1	0/1	0/1	21211.9	0.5	380	236	144	99	350	214	136	99	398	236	162	99	INTERGENIC	MODIFIER	-	-	-	-	-	-	-	-	-	1
DS499614.1	2920	A	G	G	0/1	0/1	0/1	19576.9	0.5	363	234	129	99	336	210	126	99	382	231	151	99	INTERGENIC	MODIFIER	-	-	-	-	-	-	-	-	-	1
DS499614.1	2928	C	T	T	0/1	0/1	0/1	18161.9	0.5	359	235	124	99	323	205	118	99	378	233	145	99	INTERGENIC	MODIFIER	-	-	-	-	-	-	-	-	-	1
DS499614.1	2945	C	T	T	0/1	0/1	0/1	15589.9	0.5	341	235	106	99	306	206	100	99	371	247	124	99	INTERGENIC	MODIFIER	-	-	-	-	-	-	-	-	-	1
DS499614.1	2954	C	T	T	0/1	0/1	0/1	13748.9	0.5	328	229	99	99	289	201	88	99	344	234	110	99	INTERGENIC	MODIFIER	-	-	-	-	-	-	-	-	-	1
DS499614.1	2969	A	G	G	0/1	0/1	0/1	11662.9	0.5	308	224	84	99	278	203	75	99	312	219	93	99	INTERGENIC	MODIFIER	-	-	-	-	-	-	-	-	-	1
DS499614.1	2972	T	C	C	0/1	0/1	0/1	10719.9	0.5	303	223	80	99	277	204	73	99	310	218	92	99	INTERGENIC	MODIFIER	-	-	-	-	-	-	-	-	-	1
DS499614.1	3016	G	A	A	0/1	0/1	0/1	2596.94	0.5	269	235	34	99	247	215	32	99	238	202	36	99	INTERGENIC	MODIFIER	-	-	-	-	-	-	-	-	-	1
DS499614.1	3018	A	G	G	0/1	0/1	0/1	2581.94	0.5	269	239	30	99	247	215	32	99	237	202	35	99	INTERGENIC	MODIFIER	-	-	-	-	-	-	-	-	-	1
DS499614.1	3033	G	A	A	0/1	0/1	0/1	890.94	0.5	262	242	20	99	228	207	21	99	218	197	21	99	INTERGENIC	MODIFIER	-	-	-	-	-	-	-	-	-	1
DS499614.1	3046	T	C	C	0/1	0/1	0/1	449.94	0.5	257	238	19	75	223	205	18	99	223	205	18	99	INTERGENIC	MODIFIER	-	-	-	-	-	-	-	-	-	1
DS499614.1	3055	T	A	A	0/1	0/1	0/1	342.94	0.5	261	242	19	60	224	206	18	99	233	215	18	99	INTERGENIC	MODIFIER	-	-	-	-	-	-	-	-	-	1
DS499614.1	3666	A	G	G	0/0	0/1	0/1	1333.9	0.375	182	182	0	99	229	200	29	99	280	251	29	99	INTERGENIC	MODIFIER	-	-	-	-	-	-	-	-	-	1
DS499614.1	3689	T	C	C	0/0	0/1	0/1	207.02	0.25	182	182	0	99	237	216	21	99	273	254	19	18	INTERGENIC	MODIFIER	-	-	-	-	-	-	-	-	-	1
DS499614.1	3693	C	T	T	0/0	0/1	0/1	210.02	0.25	182	182	0	99	233	212	21	99	272	253	19	18	INTERGENIC	MODIFIER	-	-	-	-	-	-	-	-	-	1
DS499614.1	3710	G	A	A	0/0	0/1	0/1	871.9	0.375	264	264	0	45	227	203	24	99	270	246	24	99	INTERGENIC	MODIFIER	-	-	-	-	-	-	-	-	-	1
DS499614.1	3714	T	C	C	0/1	0/1	0/1	1023.94	0.5	262	243	19	83	225	199	26	99	270	244	26	99	INTERGENIC	MODIFIER	-	-	-	-	-	-	-	-	-	1
DS499614.1	3753	T	C	C	0/1	0/1	0/1	3556.94	0.5	270	242	28	99	259	220	39	99	266	225	41	99	INTERGENIC	MODIFIER	-	-	-	-	-	-	-	-	-	1
DS499614.1	3759	G	A	A	0/1	0/1	0/1	2776.94	0.5	269	241	28	99	258	223	35	99	266	228	38	99	INTERGENIC	MODIFIER	-	-	-	-	-	-	-	-	-	1
DS499614.1	3815	A	G	G	0/1	0/1	0/1	2772.94	0.5	281	254	27	99	235	204	31	99	251	212	39	99	INTERGENIC	MODIFIER	-	-	-	-	-	-	-	-	-	1
DS499614.1	3827	T	C	C	0/1	0/1	0/1	2463.94	0.5	279	256	23	99	221	194	27	99	255	220	35	99	INTERGENIC	MODIFIER	-	-	-	-	-	-	-	-	-	1
DS499614.1	3851	C	T	T	0/1	0/1	0/1	2082.94	0.5	274	254	20	78	227	202	25	99	243	211	32	99	INTERGENIC	MODIFIER	-	-	-	-	-	-	-	-	-	1
DS499614.1	3866	A	G	G	0/0	0/1	0/1	1283.9	0.375	267	267	0	61	228	207	21	99	237	211	26	99	INTERGENIC	MODIFIER	-	-	-	-	-	-	-	-	-	1
DS499613.1	1448	C	G	G	1/1	1/1	1/1	4576.35	1	31	0	31	93	27	0	27	81	37	0	37	99	NON_SYNONYMOUS_CODING	MODERATE	MISSENSE	gCt/gGt	A207G	-	AFUB_102760	-	-	rna-AFUB_102760	2	1
DS499613.1	1512	C	T	T	1/1	1/1	1/1	1433.38	1	7	0	7	21	7	0	7	21	17	0	17	51	SYNONYMOUS_CODING	LOW	SILENT	aaC/aaT	N228	-	AFUB_102760	-	-	rna-AFUB_102760	2	1
DS499613.1	1535	G	C	C	1/1	1/1	1/1	784.58	1	3	0	3	9	4	0	4	12	7	0	7	21	NON_SYNONYMOUS_CODING	MODERATE	MISSENSE	gGg/gCg	G236A	-	AFUB_102760	-	-	rna-AFUB_102760	2	1
DS499613.1	1560	T	G	G	1/1	1/1	1/1	572.82	1	3	0	3	9	2	0	2	6	6	0	6	18	SYNONYMOUS_CODING	LOW	SILENT	ctT/ctG	L244	-	AFUB_102760	-	-	rna-AFUB_102760	2	1
DS499613.1	1603	C	G	G	.	.	1/1	49.33	1	.	.	.	.	.	.	.	.	2	0	2	6	NON_SYNONYMOUS_CODING	MODERATE	MISSENSE	Cgg/Ggg	R259G	-	AFUB_102760	-	-	rna-AFUB_102760	2	1
DS499613.1	1650	A	G	G	.	.	1/1	39.33	1	.	.	.	.	.	.	.	.	2	0	2	6	SYNONYMOUS_CODING	LOW	SILENT	ggA/ggG	G274	-	AFUB_102760	-	-	rna-AFUB_102760	2	1
DS499612.1	4280	G	A	A	0/1	0/0	0/0	33.34	0.125	81	74	7	65	75	75	0	99	125	125	0	99	INTERGENIC	MODIFIER	-	-	-	-	-	-	-	-	-	1
DS499612.1	4283	T	C	C	1/1	1/1	1/1	14080.4	1	80	0	80	99	74	0	74	99	123	0	123	99	INTERGENIC	MODIFIER	-	-	-	-	-	-	-	-	-	1
DS499612.1	4341	T	C	C	1/1	1/1	1/1	12587.4	1	95	0	95	99	82	0	82	99	99	0	99	99	INTERGENIC	MODIFIER	-	-	-	-	-	-	-	-	-	1
DS499612.1	4404	A	G	G	0/1	0/1	0/1	1467.94	0.5	229	200	29	99	223	192	31	99	254	219	35	99	INTERGENIC	MODIFIER	-	-	-	-	-	-	-	-	-	1
DS499612.1	4411	T	C	C	0/1	0/1	0/1	28990.9	0.5	235	38	197	99	225	39	186	99	264	46	218	99	INTERGENIC	MODIFIER	-	-	-	-	-	-	-	-	-	1
DS499612.1	4422	C	T	T	0/1	0/1	0/1	10311.9	0.5	243	110	133	99	239	122	117	99	285	139	146	99	INTERGENIC	MODIFIER	-	-	-	-	-	-	-	-	-	1
DS499612.1	4466	T	C	C	0/1	0/1	0/1	14965.9	0.5	259	96	163	99	267	116	151	99	327	140	187	99	INTERGENIC	MODIFIER	-	-	-	-	-	-	-	-	-	1
DS499612.1	4500	T	C	C	0/1	0/1	0/1	2664.94	0.5	252	223	29	99	253	214	39	99	321	275	46	99	INTERGENIC	MODIFIER	-	-	-	-	-	-	-	-	-	1
DS499612.1	4501	G	A	A	0/1	0/1	0/1	12261.9	0.5	251	144	107	99	253	149	104	99	318	182	136	99	INTERGENIC	MODIFIER	-	-	-	-	-	-	-	-	-	1
DS499612.1	4505	G	A	A	0/1	0/1	0/1	2469.94	0.5	242	215	27	99	249	213	36	99	319	280	39	99	INTERGENIC	MODIFIER	-	-	-	-	-	-	-	-	-	1
DS499612.1	4539	C	T	T	0/0	0/0	0/1	242.4	0.125	220	220	0	0	209	192	17	4	257	228	29	99	INTERGENIC	MODIFIER	-	-	-	-	-	-	-	-	-	1
DS499612.1	4592	G	A	A	0/0	0/0	0/1	282.61	0.125	210	210	0	0	200	200	0	0	207	184	23	99	INTERGENIC	MODIFIER	-	-	-	-	-	-	-	-	-	1
DS499612.1	4630	A	G	G	0/1	0/1	0/1	3349.94	0.5	201	152	49	99	150	133	17	99	202	147	55	99	INTERGENIC	MODIFIER	-	-	-	-	-	-	-	-	-	1
DS499612.1	4675	A	G	G	0/1	0/1	0/1	14677.9	0.5	209	105	104	99	153	85	68	99	202	93	109	99	INTERGENIC	MODIFIER	-	-	-	-	-	-	-	-	-	1
DS499612.1	4678	A	G	G	0/1	0/1	0/1	14929.9	0.5	202	94	108	99	154	81	73	99	201	89	112	99	INTERGENIC	MODIFIER	-	-	-	-	-	-	-	-	-	1
DS499612.1	4742	C	T	T	0/1	0/1	0/1	35868.9	0.5	288	44	244	99	197	31	166	99	266	27	239	99	INTERGENIC	MODIFIER	-	-	-	-	-	-	-	-	-	1
DS499612.1	4762	A	G	G	0/1	0/1	0/1	40050.9	0.5	317	33	284	99	224	27	197	99	300	21	279	99	INTERGENIC	MODIFIER	-	-	-	-	-	-	-	-	-	1
DS499612.1	4789	A	G	G	1/1	1/1	1/1	37659.3	1	347	16	331	99	273	14	259	99	357	15	342	99	INTERGENIC	MODIFIER	-	-	-	-	-	-	-	-	-	1
DS499612.1	4816	G	A	A	1/1	1/1	1/1	45173.3	1	381	11	370	99	307	4	303	99	398	7	391	99	INTERGENIC	MODIFIER	-	-	-	-	-	-	-	-	-	1
DS499612.1	4918	A	G	G	1/1	1/1	1/1	66952.4	1	416	0	416	99	335	1	334	99	399	0	399	99	INTERGENIC	MODIFIER	-	-	-	-	-	-	-	-	-	1
DS499612.1	4940	C	T	T	1/1	1/1	1/1	65497.3	1	418	0	418	99	340	6	334	99	380	0	380	99	INTERGENIC	MODIFIER	-	-	-	-	-	-	-	-	-	1
DS499612.1	5055	G	A	A	0/1	0/1	0/1	19489.9	0.5	413	234	179	99	370	187	183	99	452	242	210	99	INTERGENIC	MODIFIER	-	-	-	-	-	-	-	-	-	1
DS499612.1	5084	C	T	T	0/0	0/1	0/0	222.33	0.125	443	443	0	99	393	363	30	99	489	458	31	65	INTERGENIC	MODIFIER	-	-	-	-	-	-	-	-	-	1
DS499612.1	5092	G	A	A	0/1	0/1	0/1	593.9	0.375	454	423	31	76	414	373	37	99	498	463	35	37	INTERGENIC	MODIFIER	-	-	-	-	-	-	-	-	-	1
DS499612.1	5104	T	C	C	0/1	0/1	0/1	1469.94	0.5	475	437	38	99	417	369	45	99	513	471	42	99	INTERGENIC	MODIFIER	-	-	-	-	-	-	-	-	-	1
DS499612.1	5118	C	T	T	0/1	0/1	0/1	3940.94	0.5	503	449	54	99	415	359	56	99	529	466	58	99	INTERGENIC	MODIFIER	-	-	-	-	-	-	-	-	-	1
DS499612.1	5121	A	G	G	0/1	0/1	0/1	4666.94	0.5	510	452	58	99	414	357	57	99	538	477	61	99	INTERGENIC	MODIFIER	-	-	-	-	-	-	-	-	-	1
DS499612.1	5143	C	T	T	0/1	0/1	0/1	6725.94	0.5	527	454	73	99	451	376	75	99	585	507	78	99	INTERGENIC	MODIFIER	-	-	-	-	-	-	-	-	-	1
DS499612.1	5155	G	A	A	0/1	0/1	0/1	7280.94	0.5	539	461	78	99	460	383	77	99	608	527	81	99	INTERGENIC	MODIFIER	-	-	-	-	-	-	-	-	-	1
DS499612.1	5162	C	T	T	0/1	0/1	0/1	7487.94	0.5	546	467	79	99	464	387	77	99	605	522	83	99	INTERGENIC	MODIFIER	-	-	-	-	-	-	-	-	-	1
DS499612.1	5168	T	C	C	0/1	0/1	0/1	7745.94	0.5	551	469	82	99	456	383	73	99	604	523	81	99	INTERGENIC	MODIFIER	-	-	-	-	-	-	-	-	-	1
DS499612.1	5169	G	A	A	0/1	0/1	0/1	7706.94	0.5	544	463	81	99	454	381	73	99	603	521	82	99	INTERGENIC	MODIFIER	-	-	-	-	-	-	-	-	-	1
DS499612.1	5176	A	G	G	0/1	0/1	0/1	7685.94	0.5	531	450	81	99	451	375	76	99	598	515	81	99	INTERGENIC	MODIFIER	-	-	-	-	-	-	-	-	-	1
DS499612.1	5181	A	G	G	1/1	1/1	1/1	81418.4	1	532	0	532	99	452	0	452	99	592	0	592	99	INTERGENIC	MODIFIER	-	-	-	-	-	-	-	-	-	1
DS499612.1	5195	G	A	A	0/1	0/1	0/1	7752.94	0.5	520	440	80	99	433	359	74	99	585	507	78	99	INTERGENIC	MODIFIER	-	-	-	-	-	-	-	-	-	1
DS499612.1	5202	G	A	A	0/1	0/1	0/1	7065.94	0.5	522	443	79	99	430	359	71	99	569	500	69	99	INTERGENIC	MODIFIER	-	-	-	-	-	-	-	-	-	1
DS499612.1	5205	G	A	A	0/1	0/1	0/1	6762.94	0.5	530	453	77	99	433	365	68	99	575	506	69	99	INTERGENIC	MODIFIER	-	-	-	-	-	-	-	-	-	1
DS499612.1	5215	C	T	T	0/1	0/1	0/1	5532.94	0.5	535	464	71	99	410	351	59	99	579	515	64	99	INTERGENIC	MODIFIER	-	-	-	-	-	-	-	-	-	1
DS499612.1	5220	A	G	G	1/1	1/1	1/1	77327.4	1	531	0	531	99	408	0	408	99	569	0	569	99	INTERGENIC	MODIFIER	-	-	-	-	-	-	-	-	-	1
DS499612.1	5227	G	A	A	0/1	0/1	0/1	4750.94	0.5	520	452	68	99	421	369	52	99	559	498	61	99	INTERGENIC	MODIFIER	-	-	-	-	-	-	-	-	-	1
DS499612.1	5229	C	T	T	0/1	0/1	0/1	4702.94	0.5	519	451	68	99	423	372	51	99	563	502	61	99	INTERGENIC	MODIFIER	-	-	-	-	-	-	-	-	-	1
DS499612.1	5239	T	C	C	0/1	0/1	0/1	4093.94	0.5	503	441	62	99	421	373	48	99	560	504	56	99	INTERGENIC	MODIFIER	-	-	-	-	-	-	-	-	-	1
DS499612.1	5240	G	A	A	0/1	0/1	0/1	3967.94	0.5	506	444	62	99	415	371	44	99	556	500	56	99	INTERGENIC	MODIFIER	-	-	-	-	-	-	-	-	-	1
DS499612.1	5259	A	G	G	0/1	0/1	0/1	2128.94	0.5	484	437	47	99	406	372	34	99	532	490	42	99	INTERGENIC	MODIFIER	-	-	-	-	-	-	-	-	-	1
DS499612.1	5272	A	G	G	0/1	0/0	0/0	165.92	0.25	461	431	30	28	403	378	25	34	492	492	0	99	INTERGENIC	MODIFIER	-	-	-	-	-	-	-	-	-	1
DS499612.1	5273	G	A	A	0/0	0/0	0/0	101.38	0.125	458	428	30	17	400	377	23	31	492	492	0	99	INTERGENIC	MODIFIER	-	-	-	-	-	-	-	-	-	1
DS499612.1	5340	G	A	A	0/1	0/1	0/1	33405.9	0.5	423	218	205	99	398	188	210	99	494	265	229	99	INTERGENIC	MODIFIER	-	-	-	-	-	-	-	-	-	1
DS499612.1	5352	G	A	A	0/1	0/1	0/1	35884.9	0.5	434	218	216	99	407	187	220	99	507	268	239	99	INTERGENIC	MODIFIER	-	-	-	-	-	-	-	-	-	1
DS499612.1	5358	G	A	A	0/1	0/1	0/1	37966.9	0.5	434	211	223	99	418	191	223	99	524	267	257	99	INTERGENIC	MODIFIER	-	-	-	-	-	-	-	-	-	1
DS499612.1	5371	G	A	A	0/1	0/1	0/1	39544.9	0.5	461	216	245	99	435	190	245	99	542	273	269	99	INTERGENIC	MODIFIER	-	-	-	-	-	-	-	-	-	1
DS499612.1	5377	G	A	A	0/1	0/1	0/1	1145.94	0.5	475	432	43	99	430	398	32	99	543	505	38	99	INTERGENIC	MODIFIER	-	-	-	-	-	-	-	-	-	1
DS499612.1	5385	A	G	G	0/1	0/1	0/1	2536.94	0.5	489	435	54	99	437	399	38	99	570	520	50	99	INTERGENIC	MODIFIER	-	-	-	-	-	-	-	-	-	1
DS499612.1	5389	C	T	T	0/1	0/1	0/1	3636.94	0.5	498	442	56	99	438	396	42	99	580	522	58	99	INTERGENIC	MODIFIER	-	-	-	-	-	-	-	-	-	1
DS499612.1	5392	G	A	A	0/1	0/1	0/1	3980.94	0.5	504	442	62	99	444	399	45	99	580	519	61	99	INTERGENIC	MODIFIER	-	-	-	-	-	-	-	-	-	1
DS499612.1	5393	A	G	G	0/1	0/1	0/1	4022.94	0.5	507	442	65	99	449	403	46	99	584	522	62	99	INTERGENIC	MODIFIER	-	-	-	-	-	-	-	-	-	1
DS499612.1	5421	C	T	T	0/1	0/1	0/1	10236.9	0.5	533	435	98	99	471	391	80	99	620	525	95	99	INTERGENIC	MODIFIER	-	-	-	-	-	-	-	-	-	1
DS499612.1	5442	C	T	T	0/1	0/1	0/1	15160.9	0.5	586	454	132	99	475	381	94	99	635	514	121	99	INTERGENIC	MODIFIER	-	-	-	-	-	-	-	-	-	1
DS499612.1	5448	T	C	C	0/1	0/1	0/1	16643.9	0.5	596	460	136	99	473	374	99	99	641	514	127	99	INTERGENIC	MODIFIER	-	-	-	-	-	-	-	-	-	1
DS499612.1	5449	G	A	A	0/1	0/1	0/1	16700.9	0.5	596	459	137	99	476	372	104	99	639	512	127	99	INTERGENIC	MODIFIER	-	-	-	-	-	-	-	-	-	1
DS499612.1	5459	C	T	T	0/1	0/1	0/1	17874.9	0.5	617	461	156	99	488	371	117	99	655	514	141	99	INTERGENIC	MODIFIER	-	-	-	-	-	-	-	-	-	1
DS499612.1	5479	G	A	A	0/1	0/1	0/1	22684.9	0.5	634	394	240	99	514	337	177	99	676	420	256	99	INTERGENIC	MODIFIER	-	-	-	-	-	-	-	-	-	1
DS499612.1	5496	G	A	A	0/1	0/1	0/1	15593.9	0.5	660	453	207	99	531	369	162	99	698	504	194	99	INTERGENIC	MODIFIER	-	-	-	-	-	-	-	-	-	1
DS499612.1	5523	G	A	A	0/1	0/1	0/1	29462.9	0.5	639	417	222	99	520	349	171	99	676	469	207	99	INTERGENIC	MODIFIER	-	-	-	-	-	-	-	-	-	1
DS499612.1	5530	C	T	T	0/1	0/1	0/1	29933.9	0.5	655	434	221	99	522	350	172	99	685	478	207	99	INTERGENIC	MODIFIER	-	-	-	-	-	-	-	-	-	1
DS499612.1	5531	G	A	A	0/1	0/1	0/1	68047.9	0.5	652	213	439	99	517	173	344	99	679	226	453	99	INTERGENIC	MODIFIER	-	-	-	-	-	-	-	-	-	1
DS499612.1	5537	G	A	A	0/1	0/1	0/1	30553.9	0.5	662	441	221	99	519	350	169	99	683	475	208	99	INTERGENIC	MODIFIER	-	-	-	-	-	-	-	-	-	1
DS499612.1	5546	G	A	A	0/1	0/1	0/1	69971.9	0.5	668	219	449	99	525	175	350	99	687	218	469	99	INTERGENIC	MODIFIER	-	-	-	-	-	-	-	-	-	1
DS499612.1	5554	G	A	A	0/1	0/1	0/1	31358.9	0.5	685	450	235	99	532	361	171	99	695	471	224	99	INTERGENIC	MODIFIER	-	-	-	-	-	-	-	-	-	1
DS499612.1	5562	A	G	G	0/1	0/1	0/1	30779.9	0.5	668	441	227	99	533	364	169	99	702	477	225	99	INTERGENIC	MODIFIER	-	-	-	-	-	-	-	-	-	1
DS499612.1	5566	G	A	A	0/1	0/1	0/1	68378.9	0.5	658	223	435	99	525	171	354	99	688	212	476	99	INTERGENIC	MODIFIER	-	-	-	-	-	-	-	-	-	1
DS499612.1	5614	G	A	A	0/1	0/1	0/1	28726.9	0.5	613	409	204	99	498	337	161	99	661	433	228	99	INTERGENIC	MODIFIER	-	-	-	-	-	-	-	-	-	1
DS499612.1	5621	G	A	A	0/1	0/1	0/1	29531.9	0.5	618	414	204	99	496	339	157	99	666	440	226	99	INTERGENIC	MODIFIER	-	-	-	-	-	-	-	-	-	1
DS499612.1	5629	C	T	T	0/1	0/1	0/1	29063.9	0.5	616	417	199	99	509	350	159	99	661	438	223	99	INTERGENIC	MODIFIER	-	-	-	-	-	-	-	-	-	1
DS499612.1	5630	A	G	G	0/1	0/1	0/1	29008.9	0.5	616	415	201	99	507	350	157	99	659	438	221	99	INTERGENIC	MODIFIER	-	-	-	-	-	-	-	-	-	1
DS499612.1	5641	G	A	A	0/1	0/1	0/1	27846.9	0.5	595	401	194	99	503	349	154	99	646	436	210	99	INTERGENIC	MODIFIER	-	-	-	-	-	-	-	-	-	1
DS499612.1	5643	G	A	A	0/1	0/1	0/1	27652.9	0.5	595	399	196	99	499	348	151	99	645	439	206	99	INTERGENIC	MODIFIER	-	-	-	-	-	-	-	-	-	1
DS499612.1	5653	G	A	A	0/1	0/1	0/1	26566.9	0.5	585	394	191	99	486	337	149	99	649	446	203	99	INTERGENIC	MODIFIER	-	-	-	-	-	-	-	-	-	1
DS499612.1	5702	G	A	A	0/1	0/1	0/1	24502.9	0.5	554	380	174	99	497	333	164	99	626	455	171	99	INTERGENIC	MODIFIER	-	-	-	-	-	-	-	-	-	1
DS499612.1	5704	G	A	A	0/1	0/1	0/1	24495.9	0.5	551	378	173	99	487	324	163	99	629	456	173	99	INTERGENIC	MODIFIER	-	-	-	-	-	-	-	-	-	1
DS499612.1	5755	G	A	A	0/1	0/1	0/1	16573.9	0.5	476	348	128	99	425	298	127	99	570	447	123	99	INTERGENIC	MODIFIER	-	-	-	-	-	-	-	-	-	1
DS499612.1	5764	G	A	A	0/1	0/1	0/1	15720.9	0.5	479	356	123	99	417	301	116	99	552	443	109	99	INTERGENIC	MODIFIER	-	-	-	-	-	-	-	-	-	1
DS499612.1	5776	G	A	A	0/1	0/1	0/1	11934.9	0.5	463	356	107	99	399	296	103	99	543	447	96	99	INTERGENIC	MODIFIER	-	-	-	-	-	-	-	-	-	1
DS499612.1	5791	A	G	G	0/1	0/1	0/1	10382.9	0.5	448	361	87	99	395	308	87	99	526	445	81	99	INTERGENIC	MODIFIER	-	-	-	-	-	-	-	-	-	1
DS499612.1	5796	T	C	C	0/1	0/1	0/1	9374.94	0.5	453	369	84	99	399	317	82	99	517	440	77	99	INTERGENIC	MODIFIER	-	-	-	-	-	-	-	-	-	1
DS499612.1	5829	G	A	A	0/1	0/1	0/1	2088.94	0.5	398	355	43	99	365	332	33	99	469	424	45	99	INTERGENIC	MODIFIER	-	-	-	-	-	-	-	-	-	1
DS499612.1	5836	G	A	A	0/1	0/1	0/1	1655.94	0.5	378	346	32	99	348	319	29	99	450	408	42	99	INTERGENIC	MODIFIER	-	-	-	-	-	-	-	-	-	1
DS499612.1	5844	C	T	T	0/1	0/1	0/1	1001.94	0.5	362	335	27	99	336	310	26	99	433	400	33	99	INTERGENIC	MODIFIER	-	-	-	-	-	-	-	-	-	1
DS499612.1	5852	C	T	T	0/0	0/0	0/1	69.01	0.25	353	332	21	16	216	216	0	99	414	386	28	53	INTERGENIC	MODIFIER	-	-	-	-	-	-	-	-	-	1
DS499612.1	5948	G	A	A	0/1	0/1	0/0	906.9	0.375	245	225	20	99	213	188	25	99	248	234	14	99	INTERGENIC	MODIFIER	-	-	-	-	-	-	-	-	-	1
DS499612.1	5952	A	G	G	0/1	0/1	0/0	949.9	0.375	248	224	21	99	212	187	25	99	242	228	14	99	INTERGENIC	MODIFIER	-	-	-	-	-	-	-	-	-	1
DS499611.1	1500	A	G	G	0/0	0/1	0/1	1694.37	0.375	303	282	21	6	229	210	19	99	244	220	24	99	INTERGENIC	MODIFIER	-	-	-	-	-	-	-	-	-	1
DS499611.1	1504	G	A	A	0/1	0/1	0/1	1943.03	0.5	304	282	22	15	228	207	21	99	246	218	25	99	INTERGENIC	MODIFIER	-	-	-	-	-	-	-	-	-	1
DS499611.1	1518	G	C	C	0/1	0/1	0/1	1848.94	0.5	319	288	31	99	233	205	28	99	271	242	29	99	INTERGENIC	MODIFIER	-	-	-	-	-	-	-	-	-	1
DS499611.1	1525	A	G	G	0/1	0/1	0/1	34045.9	0.5	332	70	262	99	233	58	175	99	281	75	206	99	INTERGENIC	MODIFIER	-	-	-	-	-	-	-	-	-	1
DS499611.1	1527	A	C	C	0/1	0/1	0/1	2719.94	0.5	338	304	34	99	235	209	26	99	284	244	40	99	INTERGENIC	MODIFIER	-	-	-	-	-	-	-	-	-	1
DS499611.1	1533	A	G	G	0/1	0/1	0/1	3212.93	0.5	341	301	40	99	241	203	38	99	301	253	48	99	INTERGENIC	MODIFIER	-	-	-	-	-	-	-	-	-	1
DS499611.1	1540	G	A	A	0/1	0/1	0/1	33956.9	0.5	356	89	267	99	252	75	177	99	309	93	216	99	INTERGENIC	MODIFIER	-	-	-	-	-	-	-	-	-	1
DS499611.1	1556	T	C	C	0/1	0/1	0/1	5437.94	0.5	387	341	46	99	267	229	38	99	357	303	54	99	INTERGENIC	MODIFIER	-	-	-	-	-	-	-	-	-	1
DS499611.1	1574	C	T	T	0/1	0/1	0/1	5250.94	0.5	409	363	46	99	284	246	38	99	380	326	54	99	INTERGENIC	MODIFIER	-	-	-	-	-	-	-	-	-	1
DS499611.1	1598	C	T	T	0/1	0/1	0/1	4544.94	0.5	441	393	46	99	304	266	38	99	409	355	54	99	INTERGENIC	MODIFIER	-	-	-	-	-	-	-	-	-	1
DS499611.1	1608	A	G	G	0/1	0/1	0/1	3917.94	0.5	453	410	43	99	316	280	36	99	416	364	52	99	INTERGENIC	MODIFIER	-	-	-	-	-	-	-	-	-	1
DS499611.1	1609	T	C	C	0/1	0/1	0/1	3902.94	0.5	451	408	43	99	315	279	36	99	416	365	51	99	INTERGENIC	MODIFIER	-	-	-	-	-	-	-	-	-	1
DS499611.1	1636	T	C	C	0/0	0/1	0/1	1069.9	0.375	465	465	0	99	315	289	26	99	450	414	36	99	INTERGENIC	MODIFIER	-	-	-	-	-	-	-	-	-	1
DS499611.1	1637	C	T	T	0/0	0/1	0/1	1048.9	0.375	465	465	0	99	317	291	26	99	451	415	36	99	INTERGENIC	MODIFIER	-	-	-	-	-	-	-	-	-	1
DS499611.1	2636	T	C	C	0/1	0/0	0/1	453.9	0.375	546	508	38	99	311	311	0	99	487	450	37	99	INTERGENIC	MODIFIER	-	-	-	-	-	-	-	-	-	1
DS499611.1	2640	G	A	A	0/1	0/0	0/1	622.9	0.375	566	523	43	99	423	400	23	91	497	458	39	99	INTERGENIC	MODIFIER	-	-	-	-	-	-	-	-	-	1
DS499611.1	2667	G	A	A	0/1	0/1	0/1	3529.94	0.5	634	560	74	99	482	422	56	99	579	519	60	99	INTERGENIC	MODIFIER	-	-	-	-	-	-	-	-	-	1
DS499611.1	2717	C	T	T	0/1	0/1	0/1	31249.9	0.5	777	495	282	99	565	350	215	99	722	470	252	99	INTERGENIC	MODIFIER	-	-	-	-	-	-	-	-	-	1
DS499611.1	2737	A	G	G	0/1	0/1	0/1	23780.9	0.5	844	649	195	99	632	471	161	99	808	602	204	99	INTERGENIC	MODIFIER	-	-	-	-	-	-	-	-	-	1
DS499611.1	2750	T	C	C	0/1	0/1	0/1	16387.9	0.5	879	718	161	99	650	513	137	99	855	715	140	99	INTERGENIC	MODIFIER	-	-	-	-	-	-	-	-	-	1
DS499611.1	2756	G	A	A	0/1	0/1	0/1	28187.9	0.5	896	655	239	99	677	468	206	99	875	598	273	99	INTERGENIC	MODIFIER	-	-	-	-	-	-	-	-	-	1
DS499611.1	2763	T	C	C	0/1	0/1	0/1	17322.9	0.5	906	740	166	99	701	558	143	99	892	745	147	99	INTERGENIC	MODIFIER	-	-	-	-	-	-	-	-	-	1
DS499611.1	2781	A	G	G	0/1	0/1	0/1	17867.9	0.5	942	766	174	99	727	576	151	99	912	768	144	99	INTERGENIC	MODIFIER	-	-	-	-	-	-	-	-	-	1
DS499611.1	2784	G	A	A	0/1	0/1	0/1	17556.9	0.5	939	765	174	99	725	571	154	99	909	758	147	99	INTERGENIC	MODIFIER	-	-	-	-	-	-	-	-	-	1
DS499611.1	2791	A	G	G	0/1	0/1	0/1	61742.9	0.5	934	489	445	99	723	342	381	99	909	443	466	99	INTERGENIC	MODIFIER	-	-	-	-	-	-	-	-	-	1
DS499611.1	2804	T	C	C	0/1	0/1	0/1	66540.9	0.5	936	481	451	99	731	344	387	99	928	460	467	99	INTERGENIC	MODIFIER	-	-	-	-	-	-	-	-	-	1
DS499611.1	2805	T	C	C	0/1	0/1	0/1	66713.9	0.5	930	478	452	99	733	345	388	99	924	458	465	99	INTERGENIC	MODIFIER	-	-	-	-	-	-	-	-	-	1
DS499611.1	2811	T	C	C	0/1	0/1	0/1	66466.9	0.5	936	477	459	99	744	350	392	99	905	448	457	99	INTERGENIC	MODIFIER	-	-	-	-	-	-	-	-	-	1
DS499611.1	2815	T	C	C	0/1	0/1	0/1	16116.9	0.5	933	762	171	99	746	592	154	99	899	749	150	99	INTERGENIC	MODIFIER	-	-	-	-	-	-	-	-	-	1
DS499611.1	2834	T	C	C	0/1	0/1	0/1	33351.9	0.5	912	656	256	99	739	522	217	99	895	612	282	99	INTERGENIC	MODIFIER	-	-	-	-	-	-	-	-	-	1
DS499611.1	2844	G	A	A	0/1	0/1	0/1	31433.9	0.5	905	663	242	99	727	522	203	99	893	627	266	99	INTERGENIC	MODIFIER	-	-	-	-	-	-	-	-	-	1
DS499611.1	2871	C	T	T	0/1	0/1	0/1	25480.9	0.5	820	605	215	99	658	494	164	99	847	612	233	99	INTERGENIC	MODIFIER	-	-	-	-	-	-	-	-	-	1
DS499611.1	2872	T	C	C	0/1	0/1	0/1	50015.9	0.5	821	462	359	99	659	379	280	99	847	477	370	99	INTERGENIC	MODIFIER	-	-	-	-	-	-	-	-	-	1
DS499611.1	2890	C	T	T	0/1	0/1	0/1	47026.9	0.5	791	458	333	99	655	392	262	99	816	478	338	99	INTERGENIC	MODIFIER	-	-	-	-	-	-	-	-	-	1
DS499611.1	2892	G	A	A	0/1	0/1	0/1	25340.9	0.5	786	583	203	99	646	493	153	99	809	596	213	99	INTERGENIC	MODIFIER	-	-	-	-	-	-	-	-	-	1
DS499611.1	2901	C	A	A	0/1	0/1	0/1	10318.9	0.5	775	650	125	99	644	549	95	99	778	667	111	99	INTERGENIC	MODIFIER	-	-	-	-	-	-	-	-	-	1
DS499611.1	2904	C	T	T	0/1	0/1	0/1	10299.9	0.5	784	658	126	99	641	547	94	99	774	667	107	99	INTERGENIC	MODIFIER	-	-	-	-	-	-	-	-	-	1
DS499611.1	2918	G	A	A	0/1	0/1	0/1	25646.9	0.5	762	554	208	99	644	485	159	99	769	576	193	99	INTERGENIC	MODIFIER	-	-	-	-	-	-	-	-	-	1
DS499611.1	2919	G	A	A	0/1	0/1	0/1	43351.9	0.5	763	438	323	99	647	396	251	99	762	473	287	99	INTERGENIC	MODIFIER	-	-	-	-	-	-	-	-	-	1
DS499611.1	2921	G	A	A	0/1	0/1	0/1	8359.94	0.5	757	651	106	99	637	548	89	99	762	666	96	99	INTERGENIC	MODIFIER	-	-	-	-	-	-	-	-	-	1
DS499611.1	2922	T	C	C	0/1	0/1	0/1	26310.9	0.5	754	543	211	99	632	480	152	99	760	569	191	99	INTERGENIC	MODIFIER	-	-	-	-	-	-	-	-	-	1
DS499611.1	2924	C	T	T	0/1	0/1	0/1	8039.94	0.5	762	656	106	99	638	549	89	99	759	663	96	99	INTERGENIC	MODIFIER	-	-	-	-	-	-	-	-	-	1
DS499611.1	2930	C	T	T	0/1	0/1	0/1	41874.9	0.5	760	435	325	99	638	393	245	99	757	475	282	99	INTERGENIC	MODIFIER	-	-	-	-	-	-	-	-	-	1
DS499611.1	2958	C	T	T	0/1	0/1	0/1	4145.94	0.5	765	675	88	99	643	584	59	99	779	700	79	99	INTERGENIC	MODIFIER	-	-	-	-	-	-	-	-	-	1
DS499611.1	2959	T	A	A	0/1	0/1	0/1	4133.94	0.5	767	678	89	99	641	583	58	99	784	703	81	99	INTERGENIC	MODIFIER	-	-	-	-	-	-	-	-	-	1
DS499611.1	2979	A	G	G	0/1	0/1	0/1	35162.9	0.5	768	508	260	99	677	476	201	99	781	519	262	99	INTERGENIC	MODIFIER	-	-	-	-	-	-	-	-	-	1
DS499611.1	2985	C	T	T	0/1	0/0	0/0	334.33	0.125	773	712	61	99	678	633	45	56	782	729	53	54	INTERGENIC	MODIFIER	-	-	-	-	-	-	-	-	-	1
DS499611.1	2987	C	T	T	0/1	0/0	0/0	318.33	0.125	779	716	60	99	682	638	44	83	787	736	51	33	INTERGENIC	MODIFIER	-	-	-	-	-	-	-	-	-	1
DS499611.1	2996	A	G	G	0/1	0/1	0/1	37771.9	0.5	758	487	271	99	675	459	216	99	779	503	276	99	INTERGENIC	MODIFIER	-	-	-	-	-	-	-	-	-	1
DS499611.1	3006	A	G	G	0/1	0/1	0/1	36253.9	0.5	735	478	257	99	667	452	215	99	767	503	264	99	INTERGENIC	MODIFIER	-	-	-	-	-	-	-	-	-	1
DS499611.1	3022	T	C	C	0/1	0/1	0/1	33829.9	0.5	744	502	242	99	674	468	206	99	731	489	242	99	INTERGENIC	MODIFIER	-	-	-	-	-	-	-	-	-	1
DS499611.1	3023	T	C	C	0/1	0/1	0/1	42313.9	0.5	730	441	289	99	671	423	245	99	726	429	297	99	INTERGENIC	MODIFIER	-	-	-	-	-	-	-	-	-	1
DS499611.1	3029	A	G	G	0/1	0/1	0/1	693.9	0.375	744	692	52	61	676	630	46	92	716	659	57	99	INTERGENIC	MODIFIER	-	-	-	-	-	-	-	-	-	1
DS499611.1	3054	G	A	A	0/1	0/1	0/1	1527.94	0.5	727	672	55	99	650	604	46	92	712	645	67	99	INTERGENIC	MODIFIER	-	-	-	-	-	-	-	-	-	1
DS499611.1	3063	C	T	T	0/1	0/1	0/1	1628.94	0.5	729	669	60	99	655	607	47	99	695	635	60	99	INTERGENIC	MODIFIER	-	-	-	-	-	-	-	-	-	1
DS499611.1	3069	G	A	A	0/1	0/1	0/1	1357.94	0.5	717	656	61	99	633	583	46	99	688	625	63	99	INTERGENIC	MODIFIER	-	-	-	-	-	-	-	-	-	1
DS499611.1	3090	C	T	T	0/1	0/1	0/1	9064.94	0.5	673	546	127	99	584	463	118	99	635	503	132	99	INTERGENIC	MODIFIER	-	-	-	-	-	-	-	-	-	1
DS499611.1	3095	C	T	T	0/1	0/1	0/1	25109.9	0.5	663	479	184	99	569	412	157	99	626	437	189	99	INTERGENIC	MODIFIER	-	-	-	-	-	-	-	-	-	1
DS499611.1	3098	G	A	A	0/1	0/1	0/1	24519.9	0.5	660	478	182	99	559	410	149	99	618	434	184	99	INTERGENIC	MODIFIER	-	-	-	-	-	-	-	-	-	1
DS499611.1	3109	A	G	G	0/1	0/1	0/1	21706.9	0.5	647	482	165	99	543	408	135	99	594	433	161	99	INTERGENIC	MODIFIER	-	-	-	-	-	-	-	-	-	1
DS499611.1	3126	G	A	A	0/1	0/1	0/1	16219.9	0.5	615	479	136	99	502	401	101	99	570	444	126	99	INTERGENIC	MODIFIER	-	-	-	-	-	-	-	-	-	1
DS499611.1	3130	G	A	A	0/1	0/1	0/1	5637.94	0.5	613	538	75	99	497	453	44	99	565	499	66	99	INTERGENIC	MODIFIER	-	-	-	-	-	-	-	-	-	1
DS499611.1	3134	T	C	C	0/1	0/1	0/1	1892.94	0.5	610	557	53	99	481	436	45	99	552	504	48	99	INTERGENIC	MODIFIER	-	-	-	-	-	-	-	-	-	1
DS499611.1	3140	A	G	G	0/1	0/1	0/1	13598.9	0.5	592	475	117	99	472	390	82	99	543	438	105	99	INTERGENIC	MODIFIER	-	-	-	-	-	-	-	-	-	1
DS499611.1	3166	T	A	A	0/0	0/0	0/0	974.61	0.125	688	688	0	0	541	541	0	0	625	625	0	0	INTERGENIC	MODIFIER	-	-	-	-	-	-	-	-	-	1
DS499611.1	3198	A	G	G	0/1	0/0	0/1	1224.05	0.375	527	472	55	99	501	501	0	0	502	459	43	99	INTERGENIC	MODIFIER	-	-	-	-	-	-	-	-	-	1
DS499611.1	3203	A	G	G	0/1	0/0	0/0	954.51	0.25	528	474	54	99	502	502	0	0	506	468	38	2	INTERGENIC	MODIFIER	-	-	-	-	-	-	-	-	-	1
DS499611.1	3449	T	C	C	0/1	0/0	0/0	273.33	0.125	517	478	39	99	372	372	0	99	431	431	0	99	INTERGENIC	MODIFIER	-	-	-	-	-	-	-	-	-	1
DS499611.1	3454	G	A	A	0/1	0/0	0/0	368.33	0.125	526	481	45	99	372	372	0	99	431	431	0	99	INTERGENIC	MODIFIER	-	-	-	-	-	-	-	-	-	1
DS499611.1	3459	T	C	C	0/1	0/0	0/0	475.33	0.125	532	485	47	99	372	372	0	99	431	431	0	99	INTERGENIC	MODIFIER	-	-	-	-	-	-	-	-	-	1
DS499611.1	3500	T	C	C	0/1	0/1	0/1	5672.94	0.5	582	497	85	99	400	353	47	99	459	399	60	99	INTERGENIC	MODIFIER	-	-	-	-	-	-	-	-	-	1
DS499611.1	3505	T	C	C	0/1	0/1	0/1	6444.94	0.5	572	486	86	99	401	351	50	99	467	401	66	99	INTERGENIC	MODIFIER	-	-	-	-	-	-	-	-	-	1
DS499611.1	3519	T	G	G	0/1	0/1	0/1	8521.94	0.5	585	482	103	99	418	357	61	99	499	421	78	99	INTERGENIC	MODIFIER	-	-	-	-	-	-	-	-	-	1
DS499611.1	3529	C	T	T	0/1	0/1	0/1	9591.94	0.5	594	477	115	99	425	356	68	99	512	419	93	99	INTERGENIC	MODIFIER	-	-	-	-	-	-	-	-	-	1
DS499611.1	3530	C	A	A	0/1	0/1	0/1	10260.9	0.5	594	477	117	99	428	361	67	99	512	417	95	99	INTERGENIC	MODIFIER	-	-	-	-	-	-	-	-	-	1
DS499611.1	3578	C	T	T	0/1	0/1	0/1	14780.9	0.5	608	462	146	99	455	363	92	99	516	388	128	99	INTERGENIC	MODIFIER	-	-	-	-	-	-	-	-	-	1
DS499611.1	3594	G	A	A	0/1	0/1	0/1	14033.9	0.5	596	457	136	99	434	354	80	99	511	384	124	99	INTERGENIC	MODIFIER	-	-	-	-	-	-	-	-	-	1
DS499611.1	3598	C	T	T	0/1	0/1	0/1	13753.9	0.5	594	458	134	99	431	351	80	99	514	393	121	99	INTERGENIC	MODIFIER	-	-	-	-	-	-	-	-	-	1
DS499611.1	3602	C	T	T	0/1	0/1	0/1	13285.9	0.5	582	452	129	99	430	351	79	99	522	400	119	99	INTERGENIC	MODIFIER	-	-	-	-	-	-	-	-	-	1
DS499611.1	3607	G	A	A	0/1	0/1	0/1	12751.9	0.5	568	443	125	99	412	337	75	99	518	400	117	99	INTERGENIC	MODIFIER	-	-	-	-	-	-	-	-	-	1
DS499611.1	3610	T	C	C	0/1	0/1	0/1	12613.9	0.5	562	438	124	99	409	335	74	99	517	402	115	99	INTERGENIC	MODIFIER	-	-	-	-	-	-	-	-	-	1
DS499611.1	3614	T	C	C	0/1	0/1	0/1	12352.9	0.5	570	448	122	99	413	338	73	99	525	413	112	99	INTERGENIC	MODIFIER	-	-	-	-	-	-	-	-	-	1
DS499611.1	3637	A	G	G	0/1	0/1	0/1	9195.94	0.5	525	426	99	99	436	373	63	99	510	423	87	99	INTERGENIC	MODIFIER	-	-	-	-	-	-	-	-	-	1
DS499611.1	3643	G	A	A	0/1	0/1	0/1	8708.94	0.5	530	437	93	99	444	384	60	99	516	429	87	99	INTERGENIC	MODIFIER	-	-	-	-	-	-	-	-	-	1
DS499611.1	3648	C	T	T	0/1	0/1	0/1	7947.94	0.5	527	436	91	99	441	387	54	99	528	441	87	99	INTERGENIC	MODIFIER	-	-	-	-	-	-	-	-	-	1
DS499611.1	3693	C	T	T	0/1	0/1	0/1	1452.94	0.5	494	448	46	99	445	408	36	46	502	449	53	99	INTERGENIC	MODIFIER	-	-	-	-	-	-	-	-	-	1
DS499611.1	3709	A	G	G	0/0	0/0	0/1	218.33	0.125	474	445	29	82	439	439	0	99	509	471	38	99	INTERGENIC	MODIFIER	-	-	-	-	-	-	-	-	-	1
DS499611.1	3766	G	A	A	0/1	0/0	0/1	931.9	0.25	459	422	34	99	439	439	0	99	518	469	49	99	INTERGENIC	MODIFIER	-	-	-	-	-	-	-	-	-	1
DS499611.1	3772	T	C	C	0/1	0/0	0/1	557.9	0.25	468	435	33	50	439	439	0	99	520	473	47	99	INTERGENIC	MODIFIER	-	-	-	-	-	-	-	-	-	1
DS499611.1	3774	T	C	C	0/1	0/0	0/1	594.9	0.25	468	434	34	71	439	439	0	99	524	475	49	99	INTERGENIC	MODIFIER	-	-	-	-	-	-	-	-	-	1
DS499611.1	3804	T	C	C	0/1	0/0	0/1	289.9	0.25	472	436	36	99	422	393	29	99	513	473	40	99	INTERGENIC	MODIFIER	-	-	-	-	-	-	-	-	-	1
DS499611.1	3841	T	C	C	0/1	0/1	0/1	3990.94	0.5	510	432	78	99	427	380	47	99	516	447	68	99	INTERGENIC	MODIFIER	-	-	-	-	-	-	-	-	-	1
DS499611.1	3842	C	T	T	0/1	0/1	0/1	4016.94	0.5	515	437	78	99	425	377	47	99	514	441	69	99	INTERGENIC	MODIFIER	-	-	-	-	-	-	-	-	-	1
DS499611.1	3873	G	A	A	0/1	0/0	0/1	747.99	0.25	521	461	60	99	407	367	40	1	510	444	66	99	INTERGENIC	MODIFIER	-	-	-	-	-	-	-	-	-	1
DS499611.1	3910	C	T	T	0/1	0/1	0/1	2688.94	0.5	513	448	65	99	400	359	41	99	479	431	48	99	INTERGENIC	MODIFIER	-	-	-	-	-	-	-	-	-	1
DS499611.1	3911	T	C	C	0/1	0/1	0/1	2676.94	0.5	517	452	65	99	400	361	39	99	477	429	48	99	INTERGENIC	MODIFIER	-	-	-	-	-	-	-	-	-	1
DS499611.1	3917	C	T	T	0/1	0/1	0/1	2415.94	0.5	517	455	62	99	399	362	37	99	473	430	43	99	INTERGENIC	MODIFIER	-	-	-	-	-	-	-	-	-	1
DS499611.1	3927	A	G	G	0/1	0/1	0/1	1349.94	0.5	523	468	55	99	383	354	29	99	477	443	34	99	INTERGENIC	MODIFIER	-	-	-	-	-	-	-	-	-	1
DS499611.1	3968	T	C	C	0/1	0/1	0/1	9377.94	0.5	547	456	91	99	401	337	64	99	492	401	91	99	INTERGENIC	MODIFIER	-	-	-	-	-	-	-	-	-	1
DS499611.1	3974	A	G	G	0/1	0/1	0/1	10704.9	0.5	548	448	100	99	404	333	71	99	493	393	100	99	INTERGENIC	MODIFIER	-	-	-	-	-	-	-	-	-	1
DS499611.1	3975	G	A	A	0/1	0/1	0/1	10656.9	0.5	556	452	104	99	407	333	74	99	497	394	103	99	INTERGENIC	MODIFIER	-	-	-	-	-	-	-	-	-	1
DS499611.1	4019	C	G	G	0/1	0/1	0/1	28902.9	0.5	655	439	216	99	464	306	158	99	583	382	201	99	INTERGENIC	MODIFIER	-	-	-	-	-	-	-	-	-	1
DS499611.1	4022	A	G	G	0/1	0/1	0/1	30219.9	0.5	663	441	222	99	468	305	163	99	584	379	205	99	INTERGENIC	MODIFIER	-	-	-	-	-	-	-	-	-	1
DS499611.1	4044	C	A	A	0/1	0/1	0/1	40354.9	0.5	722	431	291	99	519	307	212	99	635	369	266	99	INTERGENIC	MODIFIER	-	-	-	-	-	-	-	-	-	1
DS499611.1	4054	G	A	A	0/1	0/1	0/1	44223.9	0.5	742	427	315	99	524	293	231	99	657	365	292	99	INTERGENIC	MODIFIER	-	-	-	-	-	-	-	-	-	1
DS499611.1	4064	G	A	A	0/1	0/1	0/1	48421.9	0.5	757	417	340	99	547	291	256	99	663	356	307	99	INTERGENIC	MODIFIER	-	-	-	-	-	-	-	-	-	1
DS499611.1	4073	A	G	G	0/1	0/1	0/1	49600.9	0.5	776	415	361	99	563	293	270	99	679	357	322	99	INTERGENIC	MODIFIER	-	-	-	-	-	-	-	-	-	1
DS499611.1	4126	A	G	G	0/1	0/1	0/1	63041.9	0.5	783	335	448	99	589	248	341	99	699	300	399	99	INTERGENIC	MODIFIER	-	-	-	-	-	-	-	-	-	1
DS499611.1	4140	A	T	T	0/1	0/0	0/0	67.33	0.125	817	746	71	99	662	662	0	99	788	788	0	99	INTERGENIC	MODIFIER	-	-	-	-	-	-	-	-	-	1
DS499611.1	4145	C	T	T	0/1	0/1	0/1	38340.9	0.5	786	390	396	99	621	303	318	99	715	382	333	99	INTERGENIC	MODIFIER	-	-	-	-	-	-	-	-	-	1
DS499611.1	4179	C	T	T	0/1	0/1	0/1	11913.9	0.5	884	693	191	99	696	556	140	99	845	613	232	99	INTERGENIC	MODIFIER	-	-	-	-	-	-	-	-	-	1
DS499611.1	4203	G	A	A	0/1	0/1	0/1	56244.9	0.5	912	500	412	99	714	386	328	99	847	493	354	99	INTERGENIC	MODIFIER	-	-	-	-	-	-	-	-	-	1
DS499611.1	4214	C	T	T	0/1	0/1	0/1	57192.9	0.5	921	499	422	99	695	373	322	99	851	497	354	99	INTERGENIC	MODIFIER	-	-	-	-	-	-	-	-	-	1
DS499611.1	4215	T	C	C	0/1	0/1	0/1	14900.9	0.5	925	685	240	99	688	521	167	99	848	570	278	99	INTERGENIC	MODIFIER	-	-	-	-	-	-	-	-	-	1
DS499611.1	4220	C	T	T	0/1	0/1	0/1	57535.9	0.5	904	503	401	99	692	365	327	99	842	496	346	99	INTERGENIC	MODIFIER	-	-	-	-	-	-	-	-	-	1
DS499611.1	4232	T	C	C	0/1	0/1	0/1	57394.9	0.5	905	494	411	99	683	351	332	99	826	482	344	99	INTERGENIC	MODIFIER	-	-	-	-	-	-	-	-	-	1
DS499611.1	4241	A	G	G	0/1	0/1	0/1	57444.9	0.5	910	495	415	99	687	341	346	99	818	476	342	99	INTERGENIC	MODIFIER	-	-	-	-	-	-	-	-	-	1
DS499611.1	4248	T	C	C	0/1	0/1	0/1	70412.9	0.5	916	415	501	99	655	268	387	99	816	366	450	99	INTERGENIC	MODIFIER	-	-	-	-	-	-	-	-	-	1
DS499611.1	4251	A	G	G	0/1	0/1	0/1	4549.94	0.5	910	829	81	99	654	603	51	99	818	717	101	99	INTERGENIC	MODIFIER	-	-	-	-	-	-	-	-	-	1
DS499611.1	4263	G	A	A	0/1	0/1	0/1	3717.95	0.5	900	820	77	99	648	604	44	32	824	727	97	99	INTERGENIC	MODIFIER	-	-	-	-	-	-	-	-	-	1
DS499611.1	4283	C	T	T	0/1	0/1	0/1	67684.9	0.5	774	312	462	99	585	221	364	99	770	298	472	99	INTERGENIC	MODIFIER	-	-	-	-	-	-	-	-	-	1
DS499611.1	4285	C	T	T	0/1	0/1	0/1	78669.9	0.5	756	250	506	99	588	189	399	99	764	217	547	99	INTERGENIC	MODIFIER	-	-	-	-	-	-	-	-	-	1
DS499611.1	4287	G	A	A	0/1	0/1	0/1	24146.9	0.5	750	548	202	99	579	464	115	99	753	540	213	99	INTERGENIC	MODIFIER	-	-	-	-	-	-	-	-	-	1
DS499611.1	4298	G	A	A	0/1	0/0	0/1	1469.9	0.375	713	660	53	99	622	622	0	99	716	654	62	99	INTERGENIC	MODIFIER	-	-	-	-	-	-	-	-	-	1
DS499611.1	4299	C	T	T	0/1	0/1	0/1	49009.9	0.5	712	393	319	99	562	269	293	99	705	347	358	99	INTERGENIC	MODIFIER	-	-	-	-	-	-	-	-	-	1
DS499611.1	4303	T	C	C	0/1	0/0	0/1	1229.9	0.375	688	637	51	99	599	599	0	99	682	625	57	99	INTERGENIC	MODIFIER	-	-	-	-	-	-	-	-	-	1
DS499611.1	4306	G	A	A	0/1	0/1	0/1	36656.9	0.5	677	433	244	99	532	290	242	99	668	395	273	99	INTERGENIC	MODIFIER	-	-	-	-	-	-	-	-	-	1
DS499611.1	4310	A	G	G	0/1	0/1	0/1	35537.9	0.5	650	426	224	99	523	285	238	99	651	385	266	99	INTERGENIC	MODIFIER	-	-	-	-	-	-	-	-	-	1
DS499611.1	4340	T	C	C	0/1	0/1	0/1	9588.94	0.5	506	405	101	99	440	405	35	99	530	422	108	99	INTERGENIC	MODIFIER	-	-	-	-	-	-	-	-	-	1
DS499611.1	4351	C	G	G	0/1	0/1	0/1	5933.94	0.5	456	386	70	99	388	355	33	99	512	442	70	99	INTERGENIC	MODIFIER	-	-	-	-	-	-	-	-	-	1
DS499611.1	4355	T	C	C	0/1	0/1	0/1	7806.94	0.5	430	349	81	99	375	342	33	99	502	416	86	99	INTERGENIC	MODIFIER	-	-	-	-	-	-	-	-	-	1
DS499611.1	4376	T	C	C	0/1	0/1	0/1	20289.9	0.5	341	236	105	99	355	188	167	99	435	241	194	99	INTERGENIC	MODIFIER	-	-	-	-	-	-	-	-	-	1
DS499611.1	4389	C	T	T	0/0	0/1	0/1	6408.46	0.25	425	425	0	0	320	230	87	99	389	279	110	99	INTERGENIC	MODIFIER	-	-	-	-	-	-	-	-	-	1
DS499611.1	4393	C	T	T	0/0	0/1	0/1	6151.53	0.25	404	404	0	0	308	229	79	99	379	280	99	99	INTERGENIC	MODIFIER	-	-	-	-	-	-	-	-	-	1
DS499611.1	4411	C	T,<*:DEL>	T	0/0	0/1	0/1	4412.73	0.25	330	330	0,0	0	256	203	53,0	99	334	264	68,0	99	INTERGENIC	MODIFIER	-	-	-	-	-	-	-	-	-	1
DS499611.1	4416	A	G	G	0/0	0/1	0/1	4824.13	0.375	334	334	0	0	246	185	61	99	317	248	69	99	INTERGENIC	MODIFIER	-	-	-	-	-	-	-	-	-	1
DS499611.1	4426	C	T	T	0/0	0/1	0/1	2340.53	0.25	320	320	0	0	226	187	39	99	299	254	45	99	INTERGENIC	MODIFIER	-	-	-	-	-	-	-	-	-	1
DS499611.1	4430	T	C	C	0/0	0/1	0/1	2594.91	0.25	316	316	0	0	220	178	42	99	285	239	46	99	INTERGENIC	MODIFIER	-	-	-	-	-	-	-	-	-	1
DS499611.1	4440	C	T	T	0/0	0/1	0/1	1416.53	0.25	291	291	0	0	206	180	26	99	277	242	35	99	INTERGENIC	MODIFIER	-	-	-	-	-	-	-	-	-	1
DS499611.1	4445	C	T	T	0/0	0/1	0/1	1012.46	0.25	289	289	0	0	198	177	21	99	265	234	29	99	INTERGENIC	MODIFIER	-	-	-	-	-	-	-	-	-	1
DS499611.1	4450	C	A	A	0/0	0/1	0/1	754.53	0.25	281	281	0	0	192	171	21	99	264	237	27	99	INTERGENIC	MODIFIER	-	-	-	-	-	-	-	-	-	1
DS499611.1	4599	A	G	G	0/1	0/1	0/1	1415.94	0.5	276	247	27	99	193	176	17	99	241	219	22	99	INTERGENIC	MODIFIER	-	-	-	-	-	-	-	-	-	1
DS499611.1	4605	G	A	A	0/1	0/1	0/1	1571.94	0.5	275	243	32	99	191	173	18	99	244	221	23	99	INTERGENIC	MODIFIER	-	-	-	-	-	-	-	-	-	1
DS499611.1	4645	G	A	A	0/1	0/1	0/1	3180.94	0.5	259	218	41	99	203	178	25	99	224	192	32	99	INTERGENIC	MODIFIER	-	-	-	-	-	-	-	-	-	1
DS499611.1	4683	C	T	T	0/1	0/1	0/1	2872.94	0.5	253	213	40	99	180	161	19	99	221	186	30	99	INTERGENIC	MODIFIER	-	-	-	-	-	-	-	-	-	1
DS499611.1	4698	A	G	G	0/1	0/1	0/1	2503.94	0.5	243	208	35	99	186	167	19	99	223	195	28	99	INTERGENIC	MODIFIER	-	-	-	-	-	-	-	-	-	1
DS499611.1	4708	C	T	T	0/1	0/1	0/1	1560.94	0.5	241	212	29	99	188	169	19	99	215	193	22	99	INTERGENIC	MODIFIER	-	-	-	-	-	-	-	-	-	1
DS499611.1	4827	G	A	A	0/1	0/0	0/1	819.9	0.375	246	224	22	99	200	188	12	89	253	235	18	47	INTERGENIC	MODIFIER	-	-	-	-	-	-	-	-	-	1
DS499611.1	4852	C	T	T	0/1	0/0	0/1	1984.9	0.375	267	227	40	99	204	191	13	90	266	235	31	99	INTERGENIC	MODIFIER	-	-	-	-	-	-	-	-	-	1
DS499611.1	4883	T	C	C	0/1	0/1	0/1	4537.94	0.5	283	232	51	99	213	186	27	99	271	232	39	99	INTERGENIC	MODIFIER	-	-	-	-	-	-	-	-	-	1
DS499611.1	4894	C	T	T	0/1	0/1	0/1	4519.94	0.5	284	231	53	99	219	192	27	99	273	235	38	99	INTERGENIC	MODIFIER	-	-	-	-	-	-	-	-	-	1
DS499611.1	4948	G	A	A	0/1	0/0	0/0	967.91	0.25	269	225	44	99	219	219	0	0	268	239	29	55	INTERGENIC	MODIFIER	-	-	-	-	-	-	-	-	-	1
DS499611.1	5051	C	T	T	0/1	0/0	0/1	456.9	0.25	255	233	22	99	189	189	0	99	252	230	22	99	INTERGENIC	MODIFIER	-	-	-	-	-	-	-	-	-	1
DS499611.1	5071	T	C	C	0/1	0/0	0/1	560.9	0.25	266	241	25	99	189	189	0	99	253	229	24	99	INTERGENIC	MODIFIER	-	-	-	-	-	-	-	-	-	1
DS499611.1	5113	T	C	C	0/1	0/1	0/1	1135.94	0.5	309	273	36	99	210	185	25	99	277	232	45	99	INTERGENIC	MODIFIER	-	-	-	-	-	-	-	-	-	1
DS499611.1	5158	T	C	C	0/1	0/1	0/1	3010.94	0.5	327	284	43	99	198	172	26	99	298	257	41	99	INTERGENIC	MODIFIER	-	-	-	-	-	-	-	-	-	1
DS499611.1	5166	G	A,<*:DEL>	A	0/1	0/2	0/0	1292.9	0.125	324	299	25,0	99	208	183	0,25	99	291	273	18,0	74	INTERGENIC	MODIFIER	-	-	-	-	-	-	-	-	-	1
DS499611.1	5167	G	A,<*:DEL>	A	0/1	0/2	0/0	1289.9	0.125	321	296	25,0	99	208	183	0,25	99	291	273	18,0	74	INTERGENIC	MODIFIER	-	-	-	-	-	-	-	-	-	1
DS499611.1	5177	C	T	T	0/1	0/1	0/1	5941.94	0.5	318	253	65	99	216	187	29	99	292	231	61	99	INTERGENIC	MODIFIER	-	-	-	-	-	-	-	-	-	1
DS499611.1	5183	T	C	C	0/1	0/1	0/1	5866.94	0.5	305	244	61	99	220	190	30	99	295	234	61	99	INTERGENIC	MODIFIER	-	-	-	-	-	-	-	-	-	1
DS499611.1	5196	A	G	G	0/1	0/1	0/1	5509.94	0.5	305	246	59	99	226	197	29	99	289	231	58	99	INTERGENIC	MODIFIER	-	-	-	-	-	-	-	-	-	1
DS499611.1	5197	T	C	C	0/1	0/1	0/1	5506.94	0.5	301	240	59	99	226	197	29	99	288	231	57	99	INTERGENIC	MODIFIER	-	-	-	-	-	-	-	-	-	1
DS499611.1	5201	A	G	G	0/1	0/1	0/1	3595.94	0.5	297	256	41	99	222	196	26	99	285	239	46	99	INTERGENIC	MODIFIER	-	-	-	-	-	-	-	-	-	1
DS499611.1	5217	A	G	G	0/1	0/1	0/1	3660.94	0.5	294	253	41	99	222	196	26	99	302	256	46	99	INTERGENIC	MODIFIER	-	-	-	-	-	-	-	-	-	1
DS499611.1	5675	G	A	A	0/0	0/1	0/0	53.61	0.125	278	278	0	0	184	169	15	78	294	294	0	0	INTERGENIC	MODIFIER	-	-	-	-	-	-	-	-	-	1
DS499611.1	5682	C	T	T	0/0	0/1	0/0	76.3	0.125	282	282	0	98	184	168	16	99	299	299	0	0	INTERGENIC	MODIFIER	-	-	-	-	-	-	-	-	-	1
DS499610.1	6897	T	C	C	0/1	0/1	0/1	6959.94	0.5	299	224	75	99	263	194	69	99	220	202	18	99	INTERGENIC	MODIFIER	-	-	-	-	-	-	-	-	-	1
DS499610.1	6911	C	T	T	0/1	0/1	0/1	7625.94	0.5	313	234	79	99	275	200	75	99	225	207	18	97	INTERGENIC	MODIFIER	-	-	-	-	-	-	-	-	-	1
DS499610.1	6922	C	T	T	0/1	0/1	0/1	1710.94	0.5	317	284	33	99	279	243	36	99	239	221	18	73	INTERGENIC	MODIFIER	-	-	-	-	-	-	-	-	-	1
DS499610.1	6929	C	T	T	0/1	0/1	0/0	3747.05	0.375	313	261	52	99	275	229	46	99	341	341	0	0	INTERGENIC	MODIFIER	-	-	-	-	-	-	-	-	-	1
DS499610.1	6935	G	A	A	0/1	0/1	0/0	4257.05	0.375	320	262	58	99	272	224	48	99	350	350	0	0	INTERGENIC	MODIFIER	-	-	-	-	-	-	-	-	-	1
DS499610.1	6939	T	C	C	0/1	0/1	0/1	7953.95	0.5	321	237	84	99	269	193	76	99	254	236	18	27	INTERGENIC	MODIFIER	-	-	-	-	-	-	-	-	-	1
DS499610.1	6944	A	G	G	0/1	0/1	0/1	649.28	0.5	317	296	21	9	264	239	25	99	257	239	18	24	INTERGENIC	MODIFIER	-	-	-	-	-	-	-	-	-	1
DS499610.1	6953	C	T	T	0/0	0/1	0/1	511.92	0.375	317	296	21	36	261	238	23	99	255	237	18	24	INTERGENIC	MODIFIER	-	-	-	-	-	-	-	-	-	1
DS499610.1	6956	G	A	A	0/1	0/1	0/0	4747.05	0.375	318	251	67	99	263	207	56	99	344	344	0	0	INTERGENIC	MODIFIER	-	-	-	-	-	-	-	-	-	1
DS499610.1	6977	T	C	C	0/0	0/1	0/0	148.9	0.25	356	356	0	99	270	250	20	66	342	342	0	99	INTERGENIC	MODIFIER	-	-	-	-	-	-	-	-	-	1
DS499610.1	6997	T	C	C	0/1	0/1	0/1	7980.94	0.5	321	249	72	99	268	214	54	99	316	237	79	99	INTERGENIC	MODIFIER	-	-	-	-	-	-	-	-	-	1
DS499610.1	7000	C	T	T	0/1	0/1	0/1	7945.94	0.5	319	247	72	99	257	203	54	99	312	236	76	99	INTERGENIC	MODIFIER	-	-	-	-	-	-	-	-	-	1
DS499610.1	7024	T	C	C	0/1	0/1	0/1	6449.94	0.5	297	235	62	99	240	194	46	99	275	221	54	99	INTERGENIC	MODIFIER	-	-	-	-	-	-	-	-	-	1
DS499610.1	7025	C	T	T	0/1	0/1	0/1	6407.94	0.5	294	235	59	99	237	194	43	99	274	222	52	99	INTERGENIC	MODIFIER	-	-	-	-	-	-	-	-	-	1
DS499610.1	7037	C	A	A	0/1	0/1	0/1	4180.94	0.5	286	236	50	99	220	192	28	99	255	215	40	99	INTERGENIC	MODIFIER	-	-	-	-	-	-	-	-	-	1
DS499610.1	7039	G	A	A	0/1	0/1	0/1	3938.94	0.5	289	240	49	99	214	187	27	99	255	217	38	99	INTERGENIC	MODIFIER	-	-	-	-	-	-	-	-	-	1
DS499610.1	7070	A	G	G	0/1	0/1	0/1	154.03	0.375	267	245	22	99	192	177	15	55	232	216	16	2	INTERGENIC	MODIFIER	-	-	-	-	-	-	-	-	-	1
DS499610.1	7326	G	A	A	0/1	0/1	0/0	61.15	0.375	241	224	15	16	191	176	15	64	204	204	0	99	INTERGENIC	MODIFIER	-	-	-	-	-	-	-	-	-	1
DS499610.1	7333	G	A	A	0/1	0/1	0/0	488.9	0.375	249	226	20	99	194	178	16	99	204	204	0	99	INTERGENIC	MODIFIER	-	-	-	-	-	-	-	-	-	1
DS499610.1	7353	A	G	G	0/1	0/1	0/0	989.9	0.375	244	220	24	99	196	176	20	99	204	204	0	99	INTERGENIC	MODIFIER	-	-	-	-	-	-	-	-	-	1
DS499610.1	7358	C	T	T	0/1	0/1	0/0	1019.9	0.375	244	219	25	99	200	179	21	99	204	204	0	99	INTERGENIC	MODIFIER	-	-	-	-	-	-	-	-	-	1
DS499610.1	7371	G	A	A	0/1	0/1	0/0	978.9	0.375	254	229	25	99	207	186	21	99	204	204	0	99	INTERGENIC	MODIFIER	-	-	-	-	-	-	-	-	-	1
DS499610.1	7402	G	A	A	0/1	0/1	0/0	650.9	0.375	248	223	25	99	200	183	17	86	204	204	0	99	INTERGENIC	MODIFIER	-	-	-	-	-	-	-	-	-	1
DS499610.1	7406	C	T	T	0/1	0/1	0/0	529.99	0.375	252	225	25	99	199	185	14	17	204	204	0	99	INTERGENIC	MODIFIER	-	-	-	-	-	-	-	-	-	1
DS499610.1	7428	T	C	C	0/1	0/1	0/0	472.91	0.375	238	215	23	99	181	168	13	28	204	204	0	99	INTERGENIC	MODIFIER	-	-	-	-	-	-	-	-	-	1
DS499610.1	8017	A	G	G	0/0	0/0	0/0	102.28	0.125	274	274	0	1	157	157	0	99	306	306	0	0	INTERGENIC	MODIFIER	-	-	-	-	-	-	-	-	-	1
DS499610.1	8025	G	A	A	0/0	0/0	0/0	90.67	0.125	266	266	0	0	157	157	0	99	299	299	0	0	INTERGENIC	MODIFIER	-	-	-	-	-	-	-	-	-	1
DS499610.1	8343	C	T	T	0/1	0/1	0/1	2204.94	0.5	256	226	30	99	198	167	31	99	259	225	34	99	INTERGENIC	MODIFIER	-	-	-	-	-	-	-	-	-	1
DS499610.1	8368	A	G	G	0/1	0/1	0/1	2175.94	0.5	252	222	30	99	201	170	31	99	261	227	34	99	INTERGENIC	MODIFIER	-	-	-	-	-	-	-	-	-	1
DS499610.1	8384	A	G	G	0/1	0/1	0/1	1665.94	0.5	253	225	28	99	195	165	30	99	260	226	34	99	INTERGENIC	MODIFIER	-	-	-	-	-	-	-	-	-	1
DS499610.1	8741	T	C	C	0/1	0/0	0/0	332.9	0.25	246	224	22	99	128	128	0	99	219	219	0	99	INTERGENIC	MODIFIER	-	-	-	-	-	-	-	-	-	1
DS499610.1	8753	A	T	T	0/1	0/0	0/1	1160.9	0.375	248	220	28	99	128	128	0	99	238	219	19	99	INTERGENIC	MODIFIER	-	-	-	-	-	-	-	-	-	1
DS499610.1	8755	T	C	C	0/1	0/0	0/1	1169.9	0.375	247	219	28	99	128	128	0	99	238	219	19	99	INTERGENIC	MODIFIER	-	-	-	-	-	-	-	-	-	1
DS499610.1	8782	C	T	T	0/1	0/0	0/1	3367.9	0.375	250	211	39	99	128	128	0	99	245	209	36	99	INTERGENIC	MODIFIER	-	-	-	-	-	-	-	-	-	1
DS499610.1	8794	C	T	T	0/1	0/0	0/1	3518.9	0.375	241	199	42	99	128	128	0	99	247	211	36	99	INTERGENIC	MODIFIER	-	-	-	-	-	-	-	-	-	1
DS499610.1	8806	A	G	G	0/1	0/0	0/1	3480.9	0.375	251	209	42	99	128	128	0	99	252	216	36	99	INTERGENIC	MODIFIER	-	-	-	-	-	-	-	-	-	1
DS499610.1	8865	G	A	A	0/1	0/0	0/1	1744.9	0.375	242	212	30	99	128	128	0	99	217	190	27	99	INTERGENIC	MODIFIER	-	-	-	-	-	-	-	-	-	1
DS499610.1	8886	G	A	A	0/1	0/0	0/1	1161.9	0.375	217	196	21	99	128	128	0	99	194	176	18	99	INTERGENIC	MODIFIER	-	-	-	-	-	-	-	-	-	1
DS499610.1	8896	A	G	G	0/1	0/0	0/1	580.9	0.375	205	188	17	99	128	128	0	99	185	171	14	67	INTERGENIC	MODIFIER	-	-	-	-	-	-	-	-	-	1
DS499610.1	10156	A	G	G	0/1	0/0	0/1	561.04	0.25	225	191	34	99	172	152	20	19	237	191	46	99	INTERGENIC	MODIFIER	-	-	-	-	-	-	-	-	-	1
DS499610.1	10184	T	C	C	0/1	0/1	0/1	2540.94	0.5	185	156	29	99	141	122	19	99	193	150	43	99	INTERGENIC	MODIFIER	-	-	-	-	-	-	-	-	-	1
DS499610.1	10189	A	G	G	0/1	0/1	0/1	2340.94	0.5	172	146	26	99	134	115	19	99	184	146	38	99	INTERGENIC	MODIFIER	-	-	-	-	-	-	-	-	-	1
DS499610.1	10206	G	A	A	0/1	0/1	0/1	2460.94	0.5	144	122	22	99	112	94	18	99	153	117	36	99	INTERGENIC	MODIFIER	-	-	-	-	-	-	-	-	-	1
DS499610.1	10207	C	T	T	0/1	0/1	0/1	2389.94	0.5	142	121	21	99	110	92	18	99	151	117	34	99	INTERGENIC	MODIFIER	-	-	-	-	-	-	-	-	-	1
DS499610.1	10212	T	A	A	0/1	0/1	0/1	2003.94	0.5	134	116	18	99	104	88	16	99	136	105	31	99	INTERGENIC	MODIFIER	-	-	-	-	-	-	-	-	-	1
DS499608.1	11198	A	G	G	0/1	0/1	0/1	1630.94	0.5	271	247	24	99	191	175	16	99	251	228	23	99	INTERGENIC	MODIFIER	-	-	-	-	-	-	-	-	-	1
DS499608.1	11200	G	A	A	0/1	0/1	0/1	2053.94	0.5	272	247	25	99	195	176	17	99	251	228	23	99	INTERGENIC	MODIFIER	-	-	-	-	-	-	-	-	-	1
DS499608.1	11203	A	G	G	0/1	0/1	0/1	2320.94	0.5	278	249	29	99	196	177	19	99	261	234	27	99	INTERGENIC	MODIFIER	-	-	-	-	-	-	-	-	-	1
DS499608.1	11212	A	C	C	0/1	0/1	0/1	3718.94	0.5	288	252	36	99	207	182	25	99	280	247	33	99	INTERGENIC	MODIFIER	-	-	-	-	-	-	-	-	-	1
DS499608.1	11220	T	C	C	0/1	0/1	0/1	4333.94	0.5	299	256	43	99	213	182	31	99	294	252	42	99	INTERGENIC	MODIFIER	-	-	-	-	-	-	-	-	-	1
DS499608.1	11255	G	T	T	0/1	0/1	0/1	8962.94	0.5	317	244	73	99	231	184	47	99	311	248	63	99	INTERGENIC	MODIFIER	-	-	-	-	-	-	-	-	-	1
DS499608.1	11266	G	A	A	0/1	0/1	0/1	9723.94	0.5	320	240	80	99	241	184	57	99	314	243	71	99	INTERGENIC	MODIFIER	-	-	-	-	-	-	-	-	-	1
DS499608.1	11292	A	G	G	0/1	0/1	0/1	11081.9	0.5	321	235	86	99	257	190	67	99	328	246	82	99	INTERGENIC	MODIFIER	-	-	-	-	-	-	-	-	-	1
DS499608.1	11302	T	G	G	0/1	0/1	0/1	12790.9	0.5	323	233	90	99	259	188	71	99	336	251	85	99	INTERGENIC	MODIFIER	-	-	-	-	-	-	-	-	-	1
DS499608.1	11349	G	A	A	0/1	0/1	0/1	8658.94	0.5	318	259	59	99	247	191	56	99	323	259	64	99	INTERGENIC	MODIFIER	-	-	-	-	-	-	-	-	-	1
DS499608.1	11350	G	A	A	0/1	0/1	0/1	8625.94	0.5	318	259	59	99	246	190	56	99	323	259	64	99	INTERGENIC	MODIFIER	-	-	-	-	-	-	-	-	-	1
DS499608.1	11361	C	T	T	0/1	0/1	0/1	7550.94	0.5	318	268	50	99	246	195	51	99	319	262	57	99	INTERGENIC	MODIFIER	-	-	-	-	-	-	-	-	-	1
DS499608.1	11414	T	C	C	0/0	0/1	0/1	2123.68	0.375	281	261	20	5	223	191	32	99	277	249	28	99	INTERGENIC	MODIFIER	-	-	-	-	-	-	-	-	-	1
DS499608.1	11430	T	C	C	0/0	0/1	0/1	948.9	0.375	278	278	0	99	216	194	22	99	276	251	25	99	INTERGENIC	MODIFIER	-	-	-	-	-	-	-	-	-	1
DS499608.1	11436	G	A	A	0/0	0/1	0/1	1272.9	0.375	279	264	15	42	213	186	27	99	271	249	22	99	INTERGENIC	MODIFIER	-	-	-	-	-	-	-	-	-	1
DS499608.1	11440	G	A	A	0/0	0/1	0/1	1338.9	0.375	276	258	18	42	210	184	26	99	270	248	22	99	INTERGENIC	MODIFIER	-	-	-	-	-	-	-	-	-	1
DS499608.1	11441	C	T	T	0/0	0/1	0/1	1461.9	0.375	272	256	16	48	214	186	28	99	276	254	22	99	INTERGENIC	MODIFIER	-	-	-	-	-	-	-	-	-	1
DS499608.1	11447	A	G	G	0/1	0/1	0/1	1306.13	0.5	273	254	19	3	226	199	27	99	281	255	26	99	INTERGENIC	MODIFIER	-	-	-	-	-	-	-	-	-	1
DS499608.1	11454	G	A	A	0/1	0/1	0/1	1661.94	0.5	284	262	22	99	227	202	25	99	283	254	29	99	INTERGENIC	MODIFIER	-	-	-	-	-	-	-	-	-	1
DS499608.1	11461	A	G	G	0/1	0/1	0/1	2051.94	0.5	286	261	25	99	229	198	31	99	283	251	32	99	INTERGENIC	MODIFIER	-	-	-	-	-	-	-	-	-	1
DS499608.1	11464	C	T	T	0/1	0/1	0/1	641.94	0.5	287	268	19	51	228	209	19	99	282	257	25	99	INTERGENIC	MODIFIER	-	-	-	-	-	-	-	-	-	1
DS499608.1	11473	G	A	A	0/1	0/1	0/1	1339.94	0.5	303	273	30	99	229	206	23	99	280	248	32	99	INTERGENIC	MODIFIER	-	-	-	-	-	-	-	-	-	1
DS499608.1	11529	T	C	C	0/1	0/1	0/1	5234.94	0.5	320	247	73	99	267	192	75	99	315	228	87	99	INTERGENIC	MODIFIER	-	-	-	-	-	-	-	-	-	1
DS499608.1	11684	C	T	T	0/1	0/1	0/1	4918.94	0.5	264	215	49	99	177	142	35	99	240	193	47	99	INTERGENIC	MODIFIER	-	-	-	-	-	-	-	-	-	1
DS499608.1	11705	A	G	G	0/1	0/1	0/1	4722.94	0.5	258	215	43	99	161	128	33	99	227	185	42	99	INTERGENIC	MODIFIER	-	-	-	-	-	-	-	-	-	1
DS499608.1	11708	A	G	G	0/1	0/1	0/1	4573.94	0.5	263	222	41	99	159	126	33	99	224	184	40	99	INTERGENIC	MODIFIER	-	-	-	-	-	-	-	-	-	1
DS499608.1	11709	A	G	G	0/1	0/1	0/1	3405.94	0.5	265	229	36	99	163	137	26	99	224	191	33	99	INTERGENIC	MODIFIER	-	-	-	-	-	-	-	-	-	1
DS499608.1	11728	G	A	A	0/1	0/1	0/1	1431.94	0.5	272	245	27	99	170	151	19	99	218	200	18	99	INTERGENIC	MODIFIER	-	-	-	-	-	-	-	-	-	1
DS499608.1	11731	T	C	C	0/1	0/1	0/1	1191.94	0.5	271	246	25	99	172	154	18	99	227	210	17	99	INTERGENIC	MODIFIER	-	-	-	-	-	-	-	-	-	1
DS499608.1	11735	T	C	C	0/1	0/1	0/1	995.94	0.5	268	243	25	99	176	159	17	99	230	213	17	61	INTERGENIC	MODIFIER	-	-	-	-	-	-	-	-	-	1
DS499608.1	11738	G	A	A	0/1	0/1	0/1	2095.94	0.5	275	247	28	99	179	156	23	99	232	208	24	99	INTERGENIC	MODIFIER	-	-	-	-	-	-	-	-	-	1
DS499608.1	11923	A	G	G	0/1	0/1	0/1	6271.94	0.5	341	256	85	99	267	201	66	99	327	240	87	99	INTERGENIC	MODIFIER	-	-	-	-	-	-	-	-	-	1
DS499608.1	11956	A	G	G	0/1	0/1	0/1	15410.9	0.5	355	239	116	99	297	201	96	99	351	224	127	99	INTERGENIC	MODIFIER	-	-	-	-	-	-	-	-	-	1
DS499608.1	11964	G	A	A	0/1	0/1	0/1	15631.9	0.5	366	242	120	99	308	215	93	99	367	232	134	99	INTERGENIC	MODIFIER	-	-	-	-	-	-	-	-	-	1
DS499608.1	11970	T	C	C	0/1	0/1	0/1	16471.9	0.5	374	253	121	99	309	215	94	99	369	232	137	99	INTERGENIC	MODIFIER	-	-	-	-	-	-	-	-	-	1
DS499608.1	11980	C	T	T	0/1	0/1	0/1	18649.9	0.5	387	254	133	99	322	217	105	99	401	243	156	99	INTERGENIC	MODIFIER	-	-	-	-	-	-	-	-	-	1
DS499608.1	11997	G	A	A	0/1	0/1	0/1	22395.9	0.5	425	247	178	99	343	217	126	99	431	242	186	99	INTERGENIC	MODIFIER	-	-	-	-	-	-	-	-	-	1
DS499608.1	12029	T	C	C	0/0	0/0	0/0	189.33	0.125	437	437	0	99	366	366	0	99	545	509	36	45	INTERGENIC	MODIFIER	-	-	-	-	-	-	-	-	-	1
DS499608.1	12041	G	A	A	0/1	0/1	0/1	23688.9	0.5	509	259	250	99	429	226	203	99	549	287	262	99	INTERGENIC	MODIFIER	-	-	-	-	-	-	-	-	-	1
DS499608.1	12047	T	C	C	0/1	0/0	0/1	442.9	0.375	533	489	44	99	437	406	31	99	570	522	48	87	INTERGENIC	MODIFIER	-	-	-	-	-	-	-	-	-	1
DS499608.1	12072	G	A	A	0/1	0/1	0/1	33007.9	0.5	546	224	322	99	463	214	249	99	591	249	342	99	INTERGENIC	MODIFIER	-	-	-	-	-	-	-	-	-	1
DS499608.1	12111	A	G	G	0/1	0/0	0/1	2861.9	0.375	531	472	59	99	461	461	0	99	554	502	52	99	INTERGENIC	MODIFIER	-	-	-	-	-	-	-	-	-	1
DS499608.1	12119	T	C	C	0/1	0/0	0/1	3042.9	0.375	540	481	59	99	461	461	0	99	547	496	51	99	INTERGENIC	MODIFIER	-	-	-	-	-	-	-	-	-	1
DS499608.1	12120	G	A	A	0/1	0/0	0/1	3221.02	0.375	545	484	61	99	474	474	0	85	550	496	54	99	INTERGENIC	MODIFIER	-	-	-	-	-	-	-	-	-	1
DS499608.1	12136	G	A	A	0/1	0/1	0/1	36568.9	0.5	533	280	253	99	391	175	216	99	519	251	268	99	INTERGENIC	MODIFIER	-	-	-	-	-	-	-	-	-	1
DS499608.1	12141	T	A	A	0/1	0/1	0/1	36752.9	0.5	517	277	240	99	382	173	209	99	509	247	262	99	INTERGENIC	MODIFIER	-	-	-	-	-	-	-	-	-	1
DS499608.1	12142	A	G	G	0/1	0/1	0/1	36516.9	0.5	514	278	236	99	382	174	208	99	511	248	263	99	INTERGENIC	MODIFIER	-	-	-	-	-	-	-	-	-	1
DS499608.1	12144	A	G	G	0/1	0/0	0/1	2768.9	0.375	511	450	60	99	391	391	0	99	515	465	50	99	INTERGENIC	MODIFIER	-	-	-	-	-	-	-	-	-	1
DS499608.1	12178	A	T	T	0/1	0/1	0/1	23656.9	0.5	421	271	150	99	341	180	161	99	446	245	201	99	INTERGENIC	MODIFIER	-	-	-	-	-	-	-	-	-	1
DS499608.1	12183	A	G	G	0/1	0/0	0/0	919.9	0.25	407	362	45	99	325	325	0	99	408	408	0	99	INTERGENIC	MODIFIER	-	-	-	-	-	-	-	-	-	1
DS499608.1	12194	T	A	A	0/1	0/0	0/0	689.9	0.25	375	340	35	99	325	325	0	99	408	408	0	99	INTERGENIC	MODIFIER	-	-	-	-	-	-	-	-	-	1
DS499608.1	12200	C	T	T	0/1	0/1	0/1	20750.9	0.5	341	219	122	99	287	178	109	99	376	216	160	99	INTERGENIC	MODIFIER	-	-	-	-	-	-	-	-	-	1
DS499608.1	12202	G	A	A	0/1	0/1	0/1	16642.9	0.5	335	245	89	99	281	176	105	99	370	232	138	99	INTERGENIC	MODIFIER	-	-	-	-	-	-	-	-	-	1
DS499608.1	12212	T	C	C	0/1	0/1	0/1	14288.9	0.5	317	242	75	99	269	173	96	99	346	224	122	99	INTERGENIC	MODIFIER	-	-	-	-	-	-	-	-	-	1
DS499608.1	12215	G	A	A	0/1	0/1	0/1	15534.9	0.5	306	219	87	99	268	173	95	99	339	207	132	99	INTERGENIC	MODIFIER	-	-	-	-	-	-	-	-	-	1
DS499608.1	12239	G	A	A	0/1	0/1	0/1	9315.94	0.5	290	249	41	99	250	176	74	99	304	214	90	99	INTERGENIC	MODIFIER	-	-	-	-	-	-	-	-	-	1
DS499608.1	12240	A	G	G	0/1	0/1	0/1	9294.94	0.5	287	248	39	99	247	176	71	99	305	215	90	99	INTERGENIC	MODIFIER	-	-	-	-	-	-	-	-	-	1
DS499608.1	12275	A	G	G	0/0	0/1	0/1	3065.05	0.375	302	302	0	0	233	193	40	99	266	211	55	99	INTERGENIC	MODIFIER	-	-	-	-	-	-	-	-	-	1
DS499608.1	12288	G	A	A	0/0	0/1	0/1	2037.05	0.375	280	280	0	0	242	209	33	99	258	214	44	99	INTERGENIC	MODIFIER	-	-	-	-	-	-	-	-	-	1
DS499608.1	12300	T	C	C	0/0	0/1	0/1	614.91	0.25	266	266	0	0	226	211	15	99	245	221	24	99	INTERGENIC	MODIFIER	-	-	-	-	-	-	-	-	-	1
DS499608.1	15160	C	T	T	0/0	0/1	0/0	50.35	0.125	227	212	15	23	194	179	15	82	219	219	0	74	INTERGENIC	MODIFIER	-	-	-	-	-	-	-	-	-	1
DS499608.1	15173	G	A	A	0/0	0/1	0/0	65.43	0.125	223	208	15	14	189	174	15	97	197	197	0	99	INTERGENIC	MODIFIER	-	-	-	-	-	-	-	-	-	1
DS499608.1	15199	A	G	G	0/0	0/1	0/0	234.41	0.125	224	209	15	15	178	160	18	99	200	200	0	53	INTERGENIC	MODIFIER	-	-	-	-	-	-	-	-	-	1
DS499608.1	15238	G	A	A	0/0	0/1	0/0	164.48	0.125	193	193	0	3	169	153	16	99	175	175	0	92	INTERGENIC	MODIFIER	-	-	-	-	-	-	-	-	-	1
DS499608.1	15351	G	A	A	0/1	0/1	0/0	55.57	0.375	72	66	6	50	52	48	4	17	42	39	3	3	INTERGENIC	MODIFIER	-	-	-	-	-	-	-	-	-	1
DS499607.1	12	G	C	C	1/1	1/1	1/1	1080.38	1	9	0	9	27	6	0	6	18	7	0	7	21	INTERGENIC	MODIFIER	-	-	-	-	-	-	-	-	-	1
DS499607.1	302	G	A	A	0/1	0/1	0/1	8602.94	0.5	82	24	58	99	76	22	54	99	102	27	75	99	INTERGENIC	MODIFIER	-	-	-	-	-	-	-	-	-	1
DS499607.1	316	C	T	T	0/1	0/1	0/1	8067.94	0.5	92	33	59	99	80	30	50	99	108	35	73	99	INTERGENIC	MODIFIER	-	-	-	-	-	-	-	-	-	1
DS499607.1	387	G	A	A	0/1	0/1	0/1	10783.9	0.5	159	78	81	99	136	65	71	99	177	81	96	99	INTERGENIC	MODIFIER	-	-	-	-	-	-	-	-	-	1
DS499607.1	527	T	C	C	0/1	0/1	0/1	20824.9	0.5	392	208	184	99	343	178	165	99	412	206	206	99	INTERGENIC	MODIFIER	-	-	-	-	-	-	-	-	-	1
DS499607.1	636	G	A	A	0/1	0/1	0/1	19025.9	0.5	361	194	164	99	332	172	159	99	370	190	180	99	INTERGENIC	MODIFIER	-	-	-	-	-	-	-	-	-	1
DS499607.1	720	C	G	G	0/1	0/1	0/1	19600.9	0.5	379	219	160	99	354	171	183	99	386	194	192	99	INTERGENIC	MODIFIER	-	-	-	-	-	-	-	-	-	1
DS499607.1	775	T	C	C	0/1	0/1	0/1	21622.9	0.5	364	197	167	99	379	188	191	99	423	210	213	99	INTERGENIC	MODIFIER	-	-	-	-	-	-	-	-	-	1
DS499607.1	917	T	G	G	0/1	0/1	0/1	28815.9	0.5	440	224	216	99	314	153	161	99	408	220	188	99	INTERGENIC	MODIFIER	-	-	-	-	-	-	-	-	-	1
DS499607.1	919	T	A	A	0/1	0/1	0/1	28815.9	0.5	434	219	215	99	313	153	160	99	412	220	192	99	INTERGENIC	MODIFIER	-	-	-	-	-	-	-	-	-	1
DS499607.1	1010	C	T	T	0/1	0/1	0/1	20580.9	0.5	439	217	222	99	384	187	197	99	420	223	197	99	INTERGENIC	MODIFIER	-	-	-	-	-	-	-	-	-	1
DS499607.1	1221	C	T	T	0/1	0/1	0/1	21443.9	0.5	417	203	214	99	352	162	190	99	402	208	194	99	INTERGENIC	MODIFIER	-	-	-	-	-	-	-	-	-	1
DS499607.1	1341	C	T	T	0/1	0/1	0/1	21801.9	0.5	425	192	233	99	351	178	171	99	400	207	193	99	INTERGENIC	MODIFIER	-	-	-	-	-	-	-	-	-	1
DS499607.1	1701	T	A	A	0/1	0/1	0/1	22014.9	0.5	400	197	203	99	356	157	199	99	418	207	211	99	NON_SYNONYMOUS_CODING	MODERATE	MISSENSE	aAg/aTg	K626M	-	AFUB_102330	-	-	rna-AFUB_102330	1	1
DS499607.1	1757	T	C	C	0/1	0/1	0/1	20440.9	0.5	402	210	192	99	361	213	148	99	379	179	200	99	SYNONYMOUS_CODING	LOW	SILENT	cgA/cgG	R607	-	AFUB_102330	-	-	rna-AFUB_102330	1	1
DS499607.1	1815	A	G	G	0/1	0/1	0/1	19766.9	0.5	413	215	198	99	346	199	147	99	374	177	197	99	NON_SYNONYMOUS_CODING	MODERATE	MISSENSE	gTc/gCc	V588A	-	AFUB_102330	-	-	rna-AFUB_102330	1	1
DS499607.1	2037	A	G	G	0/1	0/1	0/1	21671.9	0.5	416	206	210	99	377	196	179	99	437	221	216	99	NON_SYNONYMOUS_CODING	MODERATE	MISSENSE	tTa/tCa	L514S	-	AFUB_102330	-	-	rna-AFUB_102330	1	1
DS499607.1	2258	C	A	A	0/1	0/1	0/1	21194.9	0.5	429	208	219	99	356	192	164	99	406	200	206	99	SYNONYMOUS_CODING	LOW	SILENT	ggG/ggT	G440	-	AFUB_102330	-	-	rna-AFUB_102330	1	1
DS499607.1	2651	G	C	C	0/1	0/1	0/1	22506.9	0.5	366	178	188	99	355	163	192	99	408	217	191	99	SYNONYMOUS_CODING	LOW	SILENT	ccC/ccG	P309	-	AFUB_102330	-	-	rna-AFUB_102330	1	1
DS499607.1	2812	A	T	T	0/1	0/1	0/1	22335.9	0.5	432	218	214	99	322	147	175	99	406	214	192	99	NON_SYNONYMOUS_CODING	MODERATE	MISSENSE	Tct/Act	S256T	-	AFUB_102330	-	-	rna-AFUB_102330	1	1
DS499607.1	2891	T	C	C	0/1	0/1	0/1	21847.9	0.5	399	187	212	99	338	159	179	99	409	211	198	99	SYNONYMOUS_CODING	LOW	SILENT	ccA/ccG	P229	-	AFUB_102330	-	-	rna-AFUB_102330	1	1
DS499607.1	2936	T	C	C	0/1	0/1	0/1	21315.9	0.5	397	186	211	99	322	157	165	99	404	209	195	99	SYNONYMOUS_CODING	LOW	SILENT	agA/agG	R214	-	AFUB_102330	-	-	rna-AFUB_102330	1	1
DS499607.1	3395	G	T	T	0/1	0/1	0/1	22156.9	0.5	438	191	247	99	313	152	161	99	454	231	223	99	SYNONYMOUS_CODING	LOW	SILENT	gtC/gtA	V61	-	AFUB_102330	-	-	rna-AFUB_102330	1	1
DS499607.1	3871	C	T	T	0/1	0/1	0/1	20350.9	0.5	430	250	180	99	348	199	149	99	405	182	223	99	NON_SYNONYMOUS_CODING	MODERATE	MISSENSE	Gtt/Att	V1976I	-	AFUB_102340	-	-	rna-AFUB_102340	2	1
DS499607.1	3936	T	G	G	0/1	0/1	0/1	20034.9	0.5	437	255	182	99	325	178	147	99	409	194	215	99	NON_SYNONYMOUS_CODING	MODERATE	MISSENSE	aAt/aCt	N1954T	-	AFUB_102340	-	-	rna-AFUB_102340	2	1
DS499607.1	4045	C	T	T	0/1	0/1	0/1	21769.9	0.5	428	216	212	99	372	193	179	99	432	204	228	99	NON_SYNONYMOUS_CODING	MODERATE	MISSENSE	Gca/Aca	A1918T	-	AFUB_102340	-	-	rna-AFUB_102340	2	1
DS499607.1	4087	T	C	C	0/1	0/1	0/1	23405.9	0.5	423	207	216	99	404	207	197	99	437	196	241	99	NON_SYNONYMOUS_CODING	MODERATE	MISSENSE	Aaa/Gaa	K1904E	-	AFUB_102340	-	-	rna-AFUB_102340	2	1
DS499607.1	4294	G	A	A	0/1	0/1	0/1	22245.9	0.5	439	228	211	99	385	209	176	99	438	210	228	99	NON_SYNONYMOUS_CODING	MODERATE	MISSENSE	Cgc/Tgc	R1835C	-	AFUB_102340	-	-	rna-AFUB_102340	2	1
DS499607.1	4421	T	A	A	0/1	0/1	0/1	24014.9	0.5	455	220	235	99	338	180	158	99	440	189	251	99	NON_SYNONYMOUS_CODING	MODERATE	MISSENSE	agA/agT	R1792S	-	AFUB_102340	-	-	rna-AFUB_102340	2	1
DS499607.1	4593	C	T	T	0/1	0/1	0/1	23599.9	0.5	427	212	215	99	329	145	184	99	436	206	230	99	NON_SYNONYMOUS_CODING	MODERATE	MISSENSE	cGg/cAg	R1735Q	-	AFUB_102340	-	-	rna-AFUB_102340	2	1
DS499607.1	4811	G	A	A	0/1	0/1	0/1	21305.9	0.5	395	199	196	99	352	171	181	99	419	212	207	99	SYNONYMOUS_CODING	LOW	SILENT	atC/atT	I1662	-	AFUB_102340	-	-	rna-AFUB_102340	2	1
DS499607.1	5080	C	T	T	0/1	0/1	0/1	21162.9	0.5	426	217	209	99	337	183	154	99	439	227	212	99	NON_SYNONYMOUS_CODING	MODERATE	MISSENSE	Gag/Aag	E1573K	-	AFUB_102340	-	-	rna-AFUB_102340	2	1
DS499607.1	5133	A	G	G	0/1	0/1	0/1	20350.9	0.5	425	226	199	99	317	170	147	99	413	218	195	99	NON_SYNONYMOUS_CODING	MODERATE	MISSENSE	tTc/tCc	F1555S	-	AFUB_102340	-	-	rna-AFUB_102340	2	1
DS499607.1	5218	A	C	C	0/1	0/1	0/1	21433.9	0.5	394	211	183	99	346	181	165	99	398	203	195	99	NON_SYNONYMOUS_CODING	MODERATE	MISSENSE	Tct/Gct	S1527A	-	AFUB_102340	-	-	rna-AFUB_102340	2	1
DS499607.1	5281	T	G	G	0/1	0/1	0/1	31104.9	0.5	417	224	193	99	357	169	188	99	380	190	190	99	NON_SYNONYMOUS_CODING	MODERATE	MISSENSE	Atg/Ctg	M1506L	-	AFUB_102340	-	-	rna-AFUB_102340	2	1
DS499607.1	5282	C	T	T	0/1	0/1	0/1	31259.9	0.5	416	224	192	99	360	168	192	99	382	190	192	99	SYNONYMOUS_CODING	LOW	SILENT	acG/acA	T1505	-	AFUB_102340	-	-	rna-AFUB_102340	2	1
DS499607.1	5291	T	C	C	0/1	0/1	0/1	30769.9	0.5	413	221	192	99	363	170	193	99	388	196	192	99	SYNONYMOUS_CODING	LOW	SILENT	aaA/aaG	K1502	-	AFUB_102340	-	-	rna-AFUB_102340	2	1
DS499607.1	5346	G	C	C	0/1	0/1	0/1	22298.9	0.5	421	214	207	99	348	170	178	99	390	202	188	99	NON_SYNONYMOUS_CODING	MODERATE	MISSENSE	gCa/gGa	A1484G	-	AFUB_102340	-	-	rna-AFUB_102340	2	1
DS499607.1	5390	G	C	C	0/1	0/1	0/1	22152.9	0.5	405	208	197	99	348	176	172	99	406	211	195	99	SYNONYMOUS_CODING	LOW	SILENT	ctC/ctG	L1469	-	AFUB_102340	-	-	rna-AFUB_102340	2	1
DS499607.1	5489	T	C	C	0/1	0/1	0/1	21577.9	0.5	375	193	182	99	356	189	167	99	426	217	209	99	SYNONYMOUS_CODING	LOW	SILENT	gcA/gcG	A1436	-	AFUB_102340	-	-	rna-AFUB_102340	2	1
DS499607.1	5984	C	T	T	0/1	0/1	0/1	29824.9	0.5	424	234	190	99	386	206	180	99	437	236	201	99	SYNONYMOUS_CODING	LOW	SILENT	aaG/aaA	K1271	-	AFUB_102340	-	-	rna-AFUB_102340	2	1
DS499607.1	5990	C	T	T	0/1	0/1	0/1	30070.9	0.5	414	225	189	99	383	208	175	99	446	238	208	99	SYNONYMOUS_CODING	LOW	SILENT	ccG/ccA	P1269	-	AFUB_102340	-	-	rna-AFUB_102340	2	1
DS499607.1	6120	A	G	G	0/1	0/1	0/1	21486.9	0.5	401	211	190	99	288	142	146	99	406	190	216	99	NON_SYNONYMOUS_CODING	MODERATE	MISSENSE	tTc/tCc	F1226S	-	AFUB_102340	-	-	rna-AFUB_102340	2	1
DS499607.1	6169	C	G	G	0/1	0/1	0/1	22277.9	0.5	425	222	203	99	298	145	153	99	397	173	224	99	NON_SYNONYMOUS_CODING	MODERATE	MISSENSE	Ggc/Cgc	G1210R	-	AFUB_102340	-	-	rna-AFUB_102340	2	1
DS499607.1	6849	G	A	A	0/1	0/1	0/1	21488.9	0.5	428	230	198	99	342	178	164	99	446	234	212	99	NON_SYNONYMOUS_CODING	MODERATE	MISSENSE	gCc/gTc	A983V	-	AFUB_102340	-	-	rna-AFUB_102340	2	1
DS499607.1	7397	G	A	A	0/1	0/1	0/1	22451.9	0.5	437	217	220	99	327	157	170	99	406	188	218	99	SYNONYMOUS_CODING	LOW	SILENT	atC/atT	I800	-	AFUB_102340	-	-	rna-AFUB_102340	2	1
DS499607.1	7586	A	G	G	0/1	0/1	0/1	24302.9	0.5	432	197	235	99	351	173	178	99	426	195	231	99	SYNONYMOUS_CODING	LOW	SILENT	gtT/gtC	V737	-	AFUB_102340	-	-	rna-AFUB_102340	2	1
DS499607.1	7667	A	G	G	0/1	0/1	0/1	22556.9	0.5	420	192	228	99	346	178	168	99	418	211	207	99	SYNONYMOUS_CODING	LOW	SILENT	gtT/gtC	V710	-	AFUB_102340	-	-	rna-AFUB_102340	2	1
DS499607.1	7981	T	C	C	0/1	0/1	0/1	24167.9	0.5	465	233	232	99	393	181	212	99	430	227	203	99	NON_SYNONYMOUS_CODING	MODERATE	MISSENSE	Aag/Gag	K606E	-	AFUB_102340	-	-	rna-AFUB_102340	2	1
DS499607.1	8038	C	T	T	0/1	0/1	0/1	22996.9	0.5	409	203	205	99	374	186	188	99	462	244	218	99	NON_SYNONYMOUS_CODING	MODERATE	MISSENSE	Gat/Aat	D587N	-	AFUB_102340	-	-	rna-AFUB_102340	2	1
DS499607.1	8046	T	C	C	0/1	0/1	0/1	24027.9	0.5	407	208	199	99	374	188	186	99	443	211	232	99	NON_SYNONYMOUS_CODING	MODERATE	MISSENSE	cAa/cGa	Q584R	-	AFUB_102340	-	-	rna-AFUB_102340	2	1
DS499607.1	8345	G	A	A	0/1	0/1	0/1	23134.9	0.5	414	209	203	99	359	169	190	99	434	201	233	99	SYNONYMOUS_CODING	LOW	SILENT	atC/atT	I484	-	AFUB_102340	-	-	rna-AFUB_102340	2	1
DS499607.1	8718	A	G	G	0/1	0/1	0/1	22412.9	0.5	400	175	225	99	316	150	166	99	392	204	188	99	NON_SYNONYMOUS_CODING	MODERATE	MISSENSE	gTc/gCc	V360A	-	AFUB_102340	-	-	rna-AFUB_102340	2	1
DS499607.1	8936	G	A	A	0/1	0/1	0/1	19763.9	0.5	355	185	170	99	327	146	181	99	404	207	197	99	SYNONYMOUS_CODING	LOW	SILENT	tgC/tgT	C287	-	AFUB_102340	-	-	rna-AFUB_102340	2	1
DS499607.1	9028	T	C	C	0/1	0/1	0/1	23069.9	0.5	410	220	190	99	401	177	224	99	422	212	210	99	NON_SYNONYMOUS_CODING	MODERATE	MISSENSE	Aca/Gca	T257A	-	AFUB_102340	-	-	rna-AFUB_102340	2	1
DS499607.1	9272	T	C	C	0/1	0/1	0/1	21427.9	0.5	329	157	172	99	326	181	145	99	425	208	217	99	SYNONYMOUS_CODING	LOW	SILENT	ggA/ggG	G175	-	AFUB_102340	-	-	rna-AFUB_102340	2	1
DS499607.1	9413	G	C	C	0/1	0/1	0/1	23040.9	0.5	421	212	209	99	374	186	188	99	504	257	247	99	SYNONYMOUS_CODING	LOW	SILENT	gcC/gcG	A128	-	AFUB_102340	-	-	rna-AFUB_102340	2	1
DS499607.1	9541	C	T	T	0/1	0/1	0/1	35244.9	0.5	437	217	220	99	376	170	206	99	471	233	238	99	INTRON	MODIFIER	-	-	-	-	AFUB_102340	-	-	rna-AFUB_102340	1	1
DS499607.1	9543	G	T	T	0/1	0/1	0/1	35244.9	0.5	438	219	219	99	379	170	209	99	470	233	237	99	INTRON	MODIFIER	-	-	-	-	AFUB_102340	-	-	rna-AFUB_102340	1	1
DS499607.1	9722	T	C	C	0/1	0/1	0/1	25632.9	0.5	425	208	217	99	364	162	202	99	455	222	233	99	SYNONYMOUS_CODING	LOW	SILENT	caA/caG	Q43	-	AFUB_102340	-	-	rna-AFUB_102340	1	1
DS499607.1	9789	C	T	T	0/1	0/1	0/1	24056.9	0.5	460	217	243	99	336	155	181	99	425	216	207	99	NON_SYNONYMOUS_CODING	MODERATE	MISSENSE	cGg/cAg	R21Q	-	AFUB_102340	-	-	rna-AFUB_102340	1	1
DS499607.1	9838	T	C	C	0/1	0/1	0/1	23610.9	0.5	493	252	241	99	340	158	182	99	425	206	219	99	NON_SYNONYMOUS_CODING	MODERATE	MISSENSE	Aca/Gca	T5A	-	AFUB_102340	-	-	rna-AFUB_102340	1	1
DS499607.1	9890	C	T	T	0/1	0/1	0/1	21679.9	0.5	505	248	257	99	370	197	173	99	449	233	216	99	INTERGENIC	MODIFIER	-	-	-	-	-	-	-	-	-	1
DS499607.1	9985	T	C	C	0/1	0/1	0/1	23862.9	0.5	475	243	232	99	339	177	162	99	448	222	226	99	INTERGENIC	MODIFIER	-	-	-	-	-	-	-	-	-	1
DS499607.1	10360	A	G	G	0/1	0/1	0/1	22335.9	0.5	426	209	217	99	394	232	162	99	461	233	228	99	INTERGENIC	MODIFIER	-	-	-	-	-	-	-	-	-	1
DS499607.1	10674	G	A	A	0/1	0/1	0/1	21834.9	0.5	454	226	228	99	349	197	152	99	471	229	242	99	INTERGENIC	MODIFIER	-	-	-	-	-	-	-	-	-	1
DS499607.1	10712	G	A	A	0/1	0/1	0/1	22859.9	0.5	450	235	215	99	339	174	165	99	465	214	251	99	INTERGENIC	MODIFIER	-	-	-	-	-	-	-	-	-	1
DS499607.1	10752	G	A	A	0/1	0/1	0/1	21306.9	0.5	450	242	208	99	305	159	146	99	436	188	248	99	INTERGENIC	MODIFIER	-	-	-	-	-	-	-	-	-	1
DS499607.1	10796	C	G	G	0/1	0/1	0/1	22333.9	0.5	421	225	196	99	330	166	164	99	437	189	248	99	INTERGENIC	MODIFIER	-	-	-	-	-	-	-	-	-	1
DS499607.1	10825	C	T	T	0/1	0/1	0/1	21966.9	0.5	409	200	209	99	340	172	168	99	425	200	225	99	INTERGENIC	MODIFIER	-	-	-	-	-	-	-	-	-	1
DS499607.1	10920	C	A	A	0/1	0/1	0/1	23199.9	0.5	452	230	222	99	361	169	192	99	452	229	223	99	INTERGENIC	MODIFIER	-	-	-	-	-	-	-	-	-	1
DS499607.1	10950	A	G	G	0/1	0/1	0/1	23289.9	0.5	463	224	239	99	360	180	180	99	458	227	231	99	INTERGENIC	MODIFIER	-	-	-	-	-	-	-	-	-	1
DS499607.1	11494	C	T	T	0/1	0/1	0/1	21006.9	0.5	382	194	188	99	371	187	184	99	380	207	173	99	INTERGENIC	MODIFIER	-	-	-	-	-	-	-	-	-	1
DS499607.1	12433	A	G	G	0/1	0/1	0/1	21102.9	0.5	417	218	199	99	324	149	173	99	407	215	192	99	SYNONYMOUS_CODING	LOW	SILENT	gaA/gaG	E292	-	AFUB_102350	-	-	rna-AFUB_102350	1	1
DS499607.1	12712	A	G	G	0/1	0/1	0/1	21082.9	0.5	392	197	195	99	344	169	175	99	401	212	189	99	SYNONYMOUS_CODING	LOW	SILENT	gaA/gaG	E385	-	AFUB_102350	-	-	rna-AFUB_102350	1	1
DS499607.1	12964	T	C	C	0/1	0/1	0/1	22282.9	0.5	430	213	217	99	346	184	162	99	444	226	218	99	SYNONYMOUS_CODING	LOW	SILENT	atT/atC	I469	-	AFUB_102350	-	-	rna-AFUB_102350	1	1
DS499607.1	13261	C	A	A	0/1	0/1	0/1	20053.9	0.5	366	189	177	99	338	176	162	99	421	212	209	99	SYNONYMOUS_CODING	LOW	SILENT	acC/acA	T568	-	AFUB_102350	-	-	rna-AFUB_102350	1	1
DS499607.1	13475	G	A	A	0/1	0/1	0/1	23410.9	0.5	457	216	241	99	334	165	169	99	453	229	224	99	INTERGENIC	MODIFIER	-	-	-	-	-	-	-	-	-	1
DS499607.1	13556	C	A	A	0/1	0/1	0/1	21900.9	0.5	421	211	210	99	358	177	181	99	420	215	205	99	INTERGENIC	MODIFIER	-	-	-	-	-	-	-	-	-	1
DS499607.1	13709	A	G	G	0/1	0/1	0/1	20457.9	0.5	429	219	210	99	301	162	139	99	452	233	219	99	INTERGENIC	MODIFIER	-	-	-	-	-	-	-	-	-	1
DS499607.1	13788	A	C	C	0/1	0/1	0/1	29089.9	0.5	410	208	202	99	312	158	154	99	431	232	199	99	INTERGENIC	MODIFIER	-	-	-	-	-	-	-	-	-	1
DS499607.1	13790	A	G	G	0/1	0/1	0/1	29180.9	0.5	414	212	202	99	313	158	155	99	431	232	199	99	INTERGENIC	MODIFIER	-	-	-	-	-	-	-	-	-	1
DS499607.1	13810	T	A	A	0/1	0/1	0/1	24457.9	0.5	414	208	206	99	321	164	157	99	433	235	198	99	INTERGENIC	MODIFIER	-	-	-	-	-	-	-	-	-	1
DS499607.1	13845	A	G	G	0/1	0/1	0/1	30433.9	0.5	429	218	211	99	338	170	168	99	432	237	195	99	INTERGENIC	MODIFIER	-	-	-	-	-	-	-	-	-	1
DS499607.1	13846	A	G	G	0/1	0/1	0/1	30433.9	0.5	431	219	212	99	336	169	167	99	429	237	192	99	INTERGENIC	MODIFIER	-	-	-	-	-	-	-	-	-	1
DS499607.1	14139	A	C	C	0/1	0/1	0/1	22004.9	0.5	417	221	196	99	347	174	173	99	456	234	222	99	INTERGENIC	MODIFIER	-	-	-	-	-	-	-	-	-	1
DS499607.1	14151	T	G	G	0/1	0/1	0/1	23576.9	0.5	422	203	219	99	352	182	170	99	450	225	225	99	INTERGENIC	MODIFIER	-	-	-	-	-	-	-	-	-	1
DS499607.1	14168	A	G	G	0/1	0/1	0/1	22553.9	0.5	432	225	207	99	352	172	180	99	448	230	218	99	INTERGENIC	MODIFIER	-	-	-	-	-	-	-	-	-	1
DS499607.1	14370	T	C	C	0/1	0/1	0/1	24704.9	0.5	490	248	242	99	385	192	193	99	453	222	231	99	INTERGENIC	MODIFIER	-	-	-	-	-	-	-	-	-	1
DS499607.1	14467	C	T	T	0/1	0/1	0/1	22745.9	0.5	451	219	232	99	354	180	174	99	391	188	203	99	INTERGENIC	MODIFIER	-	-	-	-	-	-	-	-	-	1
DS499607.1	14494	C	T	T	0/1	0/1	0/1	23026.9	0.5	455	221	234	99	363	183	180	99	396	188	208	99	INTERGENIC	MODIFIER	-	-	-	-	-	-	-	-	-	1
DS499607.1	14569	T	C	C	0/1	0/1	0/1	21535.9	0.5	379	190	189	99	382	196	186	99	367	166	201	99	INTERGENIC	MODIFIER	-	-	-	-	-	-	-	-	-	1
DS499607.1	14754	T	C	C	0/1	0/1	0/1	10729.9	0.5	279	191	88	99	253	161	92	99	295	172	123	99	INTERGENIC	MODIFIER	-	-	-	-	-	-	-	-	-	1
DS499606.1	418	C	T	T	0/1	0/1	0/1	1165.94	0.5	222	205	17	75	241	220	21	99	239	208	31	99	INTERGENIC	MODIFIER	-	-	-	-	-	-	-	-	-	1
DS499606.1	435	C	T	T	0/0	0/1	0/1	545.95	0.375	227	227	0	99	258	240	18	20	244	217	27	99	INTERGENIC	MODIFIER	-	-	-	-	-	-	-	-	-	1
DS499606.1	452	A	G	G	0/1	0/1	0/1	1156.94	0.5	243	217	26	99	257	236	21	91	253	217	36	99	INTERGENIC	MODIFIER	-	-	-	-	-	-	-	-	-	1
DS499606.1	540	C	T	T	0/0	0/0	0/1	333.33	0.125	260	260	0	83	191	191	0	99	256	229	27	99	INTERGENIC	MODIFIER	-	-	-	-	-	-	-	-	-	1
DS499606.1	558	T	C	C	0/0	0/0	0/1	293.33	0.125	201	201	0	99	191	191	0	99	240	217	23	99	INTERGENIC	MODIFIER	-	-	-	-	-	-	-	-	-	1
DS499606.1	1227	A	G	G	0/0	0/0	0/1	74.33	0.125	253	253	0	99	191	191	0	99	235	216	19	99	INTERGENIC	MODIFIER	-	-	-	-	-	-	-	-	-	1
DS499606.1	1238	A	G	G	0/0	0/0	0/1	80.33	0.125	253	253	0	99	191	191	0	99	228	210	18	99	INTERGENIC	MODIFIER	-	-	-	-	-	-	-	-	-	1
DS499606.1	1241	A	G	G	0/0	0/0	0/1	89.33	0.125	253	253	0	99	191	191	0	99	224	206	18	99	INTERGENIC	MODIFIER	-	-	-	-	-	-	-	-	-	1
DS499606.1	1254	T	C	C	0/1	0/0	0/1	617.9	0.375	267	247	20	78	191	191	0	99	215	194	21	99	INTERGENIC	MODIFIER	-	-	-	-	-	-	-	-	-	1
DS499606.1	1259	A	G	G	0/1	0/0	0/1	287.9	0.375	266	247	19	87	191	191	0	99	211	194	17	99	INTERGENIC	MODIFIER	-	-	-	-	-	-	-	-	-	1
DS499606.1	1774	G	A	A	0/1	0/0	0/0	71.8	0.125	256	236	20	99	211	196	15	7	171	171	0	99	INTERGENIC	MODIFIER	-	-	-	-	-	-	-	-	-	1
DS499606.1	1781	C	T	T	0/1	0/0	0/0	50.35	0.125	253	234	19	82	207	194	13	22	171	171	0	99	INTERGENIC	MODIFIER	-	-	-	-	-	-	-	-	-	1
DS499606.1	8794	C	T	T	0/1	0/0	0/1	516.93	0.375	249	217	32	96	190	168	22	2	242	204	36	99	INTERGENIC	MODIFIER	-	-	-	-	-	-	-	-	-	1
DS499606.1	10788	C	T	T	0/0	0/0	0/1	1497.3	0.125	237	222	15	47	97	97	0	99	253	202	51	99	INTERGENIC	MODIFIER	-	-	-	-	-	-	-	-	-	1
DS499606.1	10793	G	A	A	0/1	0/0	0/1	1499.27	0.25	244	227	17	12	97	97	0	99	256	205	51	99	INTERGENIC	MODIFIER	-	-	-	-	-	-	-	-	-	1
DS499606.1	10806	T	A	A	0/1	0/0	0/1	1479.2	0.25	244	227	17	6	97	97	0	99	258	207	51	99	INTERGENIC	MODIFIER	-	-	-	-	-	-	-	-	-	1
DS499606.1	10814	A	G	G	0/0	0/0	0/1	1405.03	0.125	249	232	17	6	97	97	0	99	251	203	48	99	INTERGENIC	MODIFIER	-	-	-	-	-	-	-	-	-	1
DS499606.1	10817	G	A	A	0/0	0/0	0/1	1376.67	0.125	245	228	17	0	97	97	0	99	244	197	47	99	INTERGENIC	MODIFIER	-	-	-	-	-	-	-	-	-	1
DS499606.1	10841	G	A	A	0/0	0/0	0/1	1171.31	0.125	253	236	17	24	97	97	0	99	235	195	40	99	INTERGENIC	MODIFIER	-	-	-	-	-	-	-	-	-	1
DS499606.1	10854	A	G	G	0/0	0/0	0/1	890.34	0.125	255	239	16	63	97	97	0	99	223	190	33	99	INTERGENIC	MODIFIER	-	-	-	-	-	-	-	-	-	1
DS499606.1	10871	G	A	A	0/0	0/0	0/1	410.33	0.125	270	254	16	99	97	97	0	99	221	198	23	99	INTERGENIC	MODIFIER	-	-	-	-	-	-	-	-	-	1
DS499606.1	10877	C	G	G	0/0	0/0	0/1	230.33	0.125	267	253	14	99	97	97	0	99	221	201	20	99	INTERGENIC	MODIFIER	-	-	-	-	-	-	-	-	-	1
DS499606.1	10887	T	C	C	0/0	0/0	0/1	47.33	0.125	192	192	0	99	97	97	0	99	222	205	17	79	INTERGENIC	MODIFIER	-	-	-	-	-	-	-	-	-	1
DS499606.1	10890	C	G	G	0/0	0/0	0/1	50.33	0.125	192	192	0	99	97	97	0	99	218	202	16	82	INTERGENIC	MODIFIER	-	-	-	-	-	-	-	-	-	1
DS499606.1	11848	T	C	C	0/1	0/1	0/1	3555.94	0.5	272	222	50	99	196	176	20	99	323	255	68	99	INTERGENIC	MODIFIER	-	-	-	-	-	-	-	-	-	1
DS499606.1	11882	C	T	T	0/1	0/1	0/1	12461.9	0.5	314	209	105	99	223	180	43	99	352	245	107	99	INTERGENIC	MODIFIER	-	-	-	-	-	-	-	-	-	1
DS499606.1	11903	A	G	G	0/1	0/1	0/1	16782.9	0.5	332	201	131	99	243	176	67	99	364	232	132	99	INTERGENIC	MODIFIER	-	-	-	-	-	-	-	-	-	1
DS499606.1	11908	A	G	G	0/1	0/1	0/1	17467.9	0.5	339	204	135	99	256	181	75	99	366	228	138	99	INTERGENIC	MODIFIER	-	-	-	-	-	-	-	-	-	1
DS499606.1	11912	T	C	C	0/1	0/1	0/1	17657.9	0.5	344	204	140	99	258	178	80	99	376	232	144	99	INTERGENIC	MODIFIER	-	-	-	-	-	-	-	-	-	1
DS499606.1	11943	A	G	G	0/1	0/1	0/1	24136.9	0.5	396	224	172	99	289	180	109	99	410	238	172	99	INTERGENIC	MODIFIER	-	-	-	-	-	-	-	-	-	1
DS499606.1	11945	A	G	G	0/1	0/1	0/1	24136.9	0.5	402	227	175	99	288	178	110	99	411	237	174	99	INTERGENIC	MODIFIER	-	-	-	-	-	-	-	-	-	1
DS499606.1	11994	C	T	T	0/1	0/1	0/1	28521.9	0.5	420	218	202	99	338	191	147	99	395	207	188	99	INTERGENIC	MODIFIER	-	-	-	-	-	-	-	-	-	1
DS499606.1	11999	T	C	C	0/1	0/1	0/1	29598.9	0.5	432	223	209	99	340	191	149	99	393	202	191	99	INTERGENIC	MODIFIER	-	-	-	-	-	-	-	-	-	1
DS499606.1	12023	A	G	G	0/1	0/1	0/1	30021.9	0.5	422	220	202	99	349	191	158	99	405	204	201	99	INTERGENIC	MODIFIER	-	-	-	-	-	-	-	-	-	1
DS499606.1	12029	T	G	G	0/1	0/1	0/1	30334.9	0.5	439	233	206	99	350	193	157	99	397	200	197	99	INTERGENIC	MODIFIER	-	-	-	-	-	-	-	-	-	1
DS499606.1	12035	A	G	G	0/1	0/1	0/1	29630.9	0.5	441	232	209	99	343	185	158	99	402	209	193	99	INTERGENIC	MODIFIER	-	-	-	-	-	-	-	-	-	1
DS499606.1	12076	A	G	G	0/1	0/1	0/1	28738.9	0.5	448	222	226	99	334	181	153	99	419	221	198	99	INTERGENIC	MODIFIER	-	-	-	-	-	-	-	-	-	1
DS499606.1	12097	T	C	C	0/1	0/1	0/1	29871.9	0.5	457	226	231	99	340	188	152	99	410	221	189	99	INTERGENIC	MODIFIER	-	-	-	-	-	-	-	-	-	1
DS499606.1	12118	A	G	G	0/1	0/1	0/1	30001.9	0.5	475	232	243	99	331	182	149	99	401	218	183	99	INTERGENIC	MODIFIER	-	-	-	-	-	-	-	-	-	1
DS499606.1	12125	T	C	C	0/1	0/1	0/1	30194.9	0.5	484	236	248	99	337	188	149	99	402	213	189	99	INTERGENIC	MODIFIER	-	-	-	-	-	-	-	-	-	1
DS499606.1	12140	A	G	G	0/1	0/1	0/1	30035.9	0.5	473	233	240	99	350	189	161	99	406	218	188	99	INTERGENIC	MODIFIER	-	-	-	-	-	-	-	-	-	1
DS499606.1	12153	T	C	C	0/1	0/1	0/1	28126.9	0.5	461	228	233	99	356	199	157	99	401	225	174	99	INTERGENIC	MODIFIER	-	-	-	-	-	-	-	-	-	1
DS499606.1	12224	G	A	A	0/1	0/1	0/1	16384.9	0.5	324	215	109	99	286	196	90	99	386	214	172	99	INTERGENIC	MODIFIER	-	-	-	-	-	-	-	-	-	1
DS499606.1	12225	A	G	G	0/1	0/1	0/1	16365.9	0.5	321	215	106	99	286	197	87	99	386	216	170	99	INTERGENIC	MODIFIER	-	-	-	-	-	-	-	-	-	1
DS499606.1	12294	C	T	T	0/0	0/0	0/1	3484.01	0.125	284	284	0	0	264	264	0	0	319	217	100	99	INTERGENIC	MODIFIER	-	-	-	-	-	-	-	-	-	1
DS499606.1	12295	C	T	T	0/0	0/0	0/1	3473.61	0.125	284	284	0	0	264	264	0	0	312	215	97	99	INTERGENIC	MODIFIER	-	-	-	-	-	-	-	-	-	1
DS499606.1	12300	C	T	T	0/0	0/0	0/1	3323.61	0.125	282	282	0	0	258	258	0	0	307	213	94	99	INTERGENIC	MODIFIER	-	-	-	-	-	-	-	-	-	1
DS499606.1	12306	G	A	A	0/0	0/0	0/1	3050.61	0.125	276	276	0	0	252	252	0	0	303	215	88	99	INTERGENIC	MODIFIER	-	-	-	-	-	-	-	-	-	1
DS499606.1	12312	T	C	C	0/0	0/0	0/1	2942.61	0.125	270	270	0	0	255	255	0	0	306	219	87	99	INTERGENIC	MODIFIER	-	-	-	-	-	-	-	-	-	1
DS499606.1	12328	T	C	C	0/0	0/0	0/1	2102.61	0.125	247	247	0	0	254	254	0	0	285	221	64	99	INTERGENIC	MODIFIER	-	-	-	-	-	-	-	-	-	1
DS499606.1	12343	G	A	A	0/0	0/0	0/1	1070.93	0.125	240	240	0	0	233	233	0	12	268	228	40	99	INTERGENIC	MODIFIER	-	-	-	-	-	-	-	-	-	1
DS499606.1	12347	T	G	G	0/0	0/0	0/1	854.67	0.125	241	241	0	0	235	235	0	33	266	231	35	99	INTERGENIC	MODIFIER	-	-	-	-	-	-	-	-	-	1
DS499606.1	12353	A	G	G	0/0	0/0	0/1	566.67	0.125	238	238	0	0	248	248	0	72	258	230	28	99	INTERGENIC	MODIFIER	-	-	-	-	-	-	-	-	-	1
DS499606.1	12452	C	T	T	0/1	0/1	0/1	1688.94	0.5	238	212	26	99	260	242	18	46	263	240	23	99	INTERGENIC	MODIFIER	-	-	-	-	-	-	-	-	-	1
DS499606.1	12456	C	T	T	0/1	0/1	0/1	2086.94	0.5	248	214	34	99	261	240	21	99	272	245	27	99	INTERGENIC	MODIFIER	-	-	-	-	-	-	-	-	-	1
DS499606.1	12487	C	T	T	0/1	0/1	0/0	1338.9	0.375	302	265	32	99	278	255	23	99	277	277	0	99	INTERGENIC	MODIFIER	-	-	-	-	-	-	-	-	-	1
DS499606.1	12505	C	T	T	0/1	0/1	0/0	1223.9	0.375	327	295	32	99	277	253	24	99	277	277	0	99	INTERGENIC	MODIFIER	-	-	-	-	-	-	-	-	-	1
DS499606.1	12545	T	C	C	0/1	0/1	0/1	17100.9	0.5	356	220	136	99	280	184	96	99	365	251	114	99	INTERGENIC	MODIFIER	-	-	-	-	-	-	-	-	-	1
DS499606.1	12565	A	G	G	0/1	0/1	0/1	20658.9	0.5	385	227	158	99	304	183	121	99	389	249	140	99	INTERGENIC	MODIFIER	-	-	-	-	-	-	-	-	-	1
DS499606.1	12577	C	T	T	0/1	0/1	0/1	22453.9	0.5	398	229	169	99	311	184	127	99	418	259	159	99	INTERGENIC	MODIFIER	-	-	-	-	-	-	-	-	-	1
DS499606.1	12594	C	T	T	0/1	0/1	0/1	22987.9	0.5	406	229	177	99	334	193	141	99	436	263	173	99	INTERGENIC	MODIFIER	-	-	-	-	-	-	-	-	-	1
DS499606.1	12623	T	C	C	0/1	0/1	0/1	20860.9	0.5	404	242	162	99	315	192	123	99	431	264	167	99	INTERGENIC	MODIFIER	-	-	-	-	-	-	-	-	-	1
DS499606.1	12626	T	C	C	0/1	0/1	0/1	20798.9	0.5	401	241	160	99	317	193	124	99	424	261	163	99	INTERGENIC	MODIFIER	-	-	-	-	-	-	-	-	-	1
DS499606.1	12638	A	G	G	0/0	0/0	0/0	163.33	0.125	427	427	0	99	334	334	0	99	456	456	0	99	INTERGENIC	MODIFIER	-	-	-	-	-	-	-	-	-	1
DS499606.1	12640	T	C	C	0/1	0/1	0/1	23954.9	0.5	415	235	180	99	321	186	135	99	419	243	176	99	INTERGENIC	MODIFIER	-	-	-	-	-	-	-	-	-	1
DS499606.1	12643	A	G	G	0/0	0/0	0/0	172.33	0.125	434	434	0	99	340	340	0	99	457	457	0	99	INTERGENIC	MODIFIER	-	-	-	-	-	-	-	-	-	1
DS499606.1	12656	C	T	T	0/1	0/1	0/1	18509.9	0.5	414	266	148	99	328	215	113	99	443	294	149	99	INTERGENIC	MODIFIER	-	-	-	-	-	-	-	-	-	1
DS499606.1	12673	A	C	C	0/1	0/1	0/1	17641.9	0.5	414	285	129	99	348	232	116	99	428	283	145	99	INTERGENIC	MODIFIER	-	-	-	-	-	-	-	-	-	1
DS499606.1	12693	C	T	T	0/1	0/1	0/1	15332.9	0.5	419	308	111	99	360	255	105	99	414	282	132	99	INTERGENIC	MODIFIER	-	-	-	-	-	-	-	-	-	1
DS499606.1	12716	A	G	G	0/1	0/1	0/1	9000.94	0.5	418	343	75	99	362	296	66	99	441	361	80	99	INTERGENIC	MODIFIER	-	-	-	-	-	-	-	-	-	1
DS499606.1	12719	A	G	G	0/1	0/1	0/1	9439.94	0.5	435	357	78	99	370	300	70	99	433	347	86	99	INTERGENIC	MODIFIER	-	-	-	-	-	-	-	-	-	1
DS499606.1	12723	A	G	G	0/1	0/1	0/1	9921.94	0.5	433	353	80	99	369	298	71	99	425	340	85	99	INTERGENIC	MODIFIER	-	-	-	-	-	-	-	-	-	1
DS499606.1	12732	C	T	T	0/1	0/1	0/1	12469.9	0.5	436	336	100	99	371	277	94	99	425	318	107	99	INTERGENIC	MODIFIER	-	-	-	-	-	-	-	-	-	1
DS499606.1	12734	A	T	T	0/1	0/1	0/1	9985.94	0.5	440	357	83	99	367	291	76	99	427	337	90	99	INTERGENIC	MODIFIER	-	-	-	-	-	-	-	-	-	1
DS499606.1	12742	C	T	T	0/1	0/1	0/1	27056.9	0.5	434	255	179	99	367	203	164	99	438	234	204	99	INTERGENIC	MODIFIER	-	-	-	-	-	-	-	-	-	1
DS499606.1	12793	A	G	G	0/1	0/1	0/1	10988.9	0.5	424	331	93	99	359	269	90	99	408	312	96	99	INTERGENIC	MODIFIER	-	-	-	-	-	-	-	-	-	1
DS499606.1	12794	T	C	C	0/1	0/1	0/1	11449.9	0.5	424	331	93	99	359	269	90	99	406	308	98	99	INTERGENIC	MODIFIER	-	-	-	-	-	-	-	-	-	1
DS499606.1	12818	A	G	G	0/1	0/1	0/1	18961.9	0.5	407	256	149	99	335	201	134	99	374	223	151	99	INTERGENIC	MODIFIER	-	-	-	-	-	-	-	-	-	1
DS499606.1	12826	C	T	T	0/1	0/1	0/1	4938.94	0.5	399	311	88	99	328	252	76	99	366	290	76	99	INTERGENIC	MODIFIER	-	-	-	-	-	-	-	-	-	1
DS499606.1	12854	C	T	T	0/1	0/1	0/1	2539.94	0.5	350	318	32	99	278	249	29	99	335	293	42	99	INTERGENIC	MODIFIER	-	-	-	-	-	-	-	-	-	1
DS499606.1	12859	G	A	A	0/1	0/1	0/1	12571.9	0.5	349	250	99	99	272	188	84	99	315	220	95	99	INTERGENIC	MODIFIER	-	-	-	-	-	-	-	-	-	1
DS499606.1	12863	T	C	C	0/1	0/1	0/1	1883.94	0.5	346	320	26	99	266	240	26	99	312	281	31	99	INTERGENIC	MODIFIER	-	-	-	-	-	-	-	-	-	1
DS499606.1	12872	G	A	A	0/0	0/1	0/1	376.9	0.375	317	298	19	75	246	229	17	57	298	277	21	36	INTERGENIC	MODIFIER	-	-	-	-	-	-	-	-	-	1
DS499606.1	12875	C	T	T	0/1	0/1	0/1	4936.94	0.5	315	265	50	99	236	195	41	99	291	244	47	99	INTERGENIC	MODIFIER	-	-	-	-	-	-	-	-	-	1
DS499606.1	12897	A	G	G	0/1	0/1	0/1	3706.94	0.5	279	243	36	99	209	177	32	99	252	218	34	99	INTERGENIC	MODIFIER	-	-	-	-	-	-	-	-	-	1
DS499606.1	12907	G	A	A	0/1	0/1	0/1	1602.94	0.5	262	236	26	99	211	185	26	99	237	218	19	99	INTERGENIC	MODIFIER	-	-	-	-	-	-	-	-	-	1
DS499606.1	13417	A	T	T	0/1	0/1	0/1	2553.94	0.5	320	281	39	99	328	287	41	99	340	313	27	99	INTERGENIC	MODIFIER	-	-	-	-	-	-	-	-	-	1
DS499606.1	13426	T	C	C	0/1	0/1	0/1	3155.94	0.5	324	282	42	99	321	279	42	99	347	313	34	99	INTERGENIC	MODIFIER	-	-	-	-	-	-	-	-	-	1
DS499606.1	13437	T	C	C	0/1	0/1	0/1	4499.94	0.5	328	279	49	99	316	268	48	99	358	313	45	99	INTERGENIC	MODIFIER	-	-	-	-	-	-	-	-	-	1
DS499606.1	13443	A	G	G	0/0	0/1	0/1	4412.53	0.25	385	385	0	0	316	252	64	99	358	257	101	99	INTERGENIC	MODIFIER	-	-	-	-	-	-	-	-	-	1
DS499606.1	13445	C	T	T	0/1	0/1	0/1	5537.94	0.5	315	259	56	99	312	259	53	99	362	310	52	99	INTERGENIC	MODIFIER	-	-	-	-	-	-	-	-	-	1
DS499606.1	13447	G	A	A	0/1	0/1	0/1	5369.94	0.5	312	259	53	99	315	261	54	99	362	310	52	99	INTERGENIC	MODIFIER	-	-	-	-	-	-	-	-	-	1
DS499606.1	13458	G	A	A	0/1	0/1	0/1	6114.94	0.5	306	249	57	99	312	248	64	99	340	284	56	99	INTERGENIC	MODIFIER	-	-	-	-	-	-	-	-	-	1
DS499606.1	13468	C	T	T	0/0	0/1	0/1	3444.46	0.25	362	362	0	0	313	265	48	99	329	257	71	99	INTERGENIC	MODIFIER	-	-	-	-	-	-	-	-	-	1
DS499606.1	13489	A	G	G	0/0	0/1	0/1	2180.53	0.25	365	365	0	0	303	266	37	99	301	253	48	99	INTERGENIC	MODIFIER	-	-	-	-	-	-	-	-	-	1
DS499606.1	13492	C	T	T	0/0	0/1	0/1	1814.53	0.25	358	358	0	0	298	263	35	99	301	256	45	99	INTERGENIC	MODIFIER	-	-	-	-	-	-	-	-	-	1
DS499606.1	13505	C	T	T	0/0	0/1	0/1	852.91	0.25	308	308	0	99	282	260	22	99	280	246	34	99	INTERGENIC	MODIFIER	-	-	-	-	-	-	-	-	-	1
DS499606.1	13509	G	A	A	0/0	0/1	0/1	376.91	0.25	308	308	0	99	278	259	19	45	274	248	26	99	INTERGENIC	MODIFIER	-	-	-	-	-	-	-	-	-	1
DS499606.1	13513	C	T	T	0/0	0/0	0/1	208.73	0.125	308	308	0	99	281	262	19	12	273	250	23	99	INTERGENIC	MODIFIER	-	-	-	-	-	-	-	-	-	1
DS499606.1	13521	C	T	T	0/1	0/1	0/1	7312.94	0.5	289	224	65	99	266	194	71	99	259	210	49	99	INTERGENIC	MODIFIER	-	-	-	-	-	-	-	-	-	1
DS499606.1	13522	T	C	C	0/0	0/0	0/1	124.33	0.125	294	294	0	99	274	274	0	99	257	237	20	99	INTERGENIC	MODIFIER	-	-	-	-	-	-	-	-	-	1
DS499606.1	13524	A	G	G	0/0	0/0	0/1	76.33	0.125	294	294	0	99	258	244	14	99	255	235	20	99	INTERGENIC	MODIFIER	-	-	-	-	-	-	-	-	-	1
DS499606.1	13527	G	A	A	0/1	0/1	0/1	6946.94	0.5	273	213	60	99	250	183	67	99	255	209	45	99	INTERGENIC	MODIFIER	-	-	-	-	-	-	-	-	-	1
DS499606.1	13535	T	C	C	0/1	0/1	0/1	7597.94	0.5	276	220	56	99	244	172	72	99	248	194	54	99	INTERGENIC	MODIFIER	-	-	-	-	-	-	-	-	-	1
DS499606.1	13538	G	A	A	0/1	0/1	0/1	6005.94	0.5	276	223	53	99	238	177	61	99	252	210	42	99	INTERGENIC	MODIFIER	-	-	-	-	-	-	-	-	-	1
DS499606.1	13540	A	G	G	0/1	0/1	0/1	6785.94	0.5	269	218	51	99	232	167	64	99	254	202	52	99	INTERGENIC	MODIFIER	-	-	-	-	-	-	-	-	-	1
DS499606.1	13548	A	G	G	0/1	0/1	0/1	5502.94	0.5	271	225	46	99	213	162	51	99	247	205	42	99	INTERGENIC	MODIFIER	-	-	-	-	-	-	-	-	-	1
DS499606.1	13553	T	C	C	0/1	0/1	0/1	4464.94	0.5	272	228	44	99	200	159	41	99	239	202	37	99	INTERGENIC	MODIFIER	-	-	-	-	-	-	-	-	-	1
DS499606.1	13577	A	G	G	0/1	0/0	0/0	40.33	0.125	270	250	20	72	205	205	0	99	263	263	0	99	INTERGENIC	MODIFIER	-	-	-	-	-	-	-	-	-	1
DS499606.1	13578	T	C	C	0/1	0/0	0/0	40.33	0.125	268	248	20	72	205	205	0	99	263	263	0	99	INTERGENIC	MODIFIER	-	-	-	-	-	-	-	-	-	1
DS499606.1	13598	C	T	T	0/1	0/1	0/1	1528.94	0.5	257	229	28	99	185	161	24	99	259	229	30	99	INTERGENIC	MODIFIER	-	-	-	-	-	-	-	-	-	1
DS499606.1	13601	C	T	T	0/1	0/1	0/1	1305.94	0.5	252	227	25	99	182	161	21	99	256	230	26	99	INTERGENIC	MODIFIER	-	-	-	-	-	-	-	-	-	1
DS499606.1	13603	C	T	T	0/1	0/1	0/1	1166.94	0.5	252	228	24	99	185	164	21	99	247	226	21	99	INTERGENIC	MODIFIER	-	-	-	-	-	-	-	-	-	1
DS499606.1	13610	G	A	A	0/1	0/1	0/0	342.04	0.25	250	232	18	99	176	160	16	99	249	234	15	15	INTERGENIC	MODIFIER	-	-	-	-	-	-	-	-	-	1
DS499606.1	13613	G	C	C	0/1	0/1	0/0	176.91	0.25	250	233	17	36	176	163	13	99	253	238	15	87	INTERGENIC	MODIFIER	-	-	-	-	-	-	-	-	-	1
DS499606.1	13622	C	T	T	0/1	0/0	0/1	627.93	0.375	246	216	30	99	191	191	0	99	250	232	18	41	INTERGENIC	MODIFIER	-	-	-	-	-	-	-	-	-	1
DS499606.1	13636	T	C	C	0/1	0/0	0/1	1362.05	0.375	239	202	37	99	207	207	0	0	245	223	22	99	INTERGENIC	MODIFIER	-	-	-	-	-	-	-	-	-	1
DS499606.1	13645	T	C	C	0/1	0/0	0/1	1400.05	0.375	238	200	38	99	205	205	0	0	245	221	24	99	INTERGENIC	MODIFIER	-	-	-	-	-	-	-	-	-	1
DS499606.1	13660	C	T	T	0/1	0/0	0/1	1469.91	0.375	249	209	40	99	195	195	0	30	248	224	24	99	INTERGENIC	MODIFIER	-	-	-	-	-	-	-	-	-	1
DS499606.1	13667	G	C	C	0/1	0/0	0/1	1168.13	0.375	244	204	35	99	191	191	0	0	247	222	21	99	INTERGENIC	MODIFIER	-	-	-	-	-	-	-	-	-	1
DS499606.1	13694	C	T	T	0/1	0/0	0/1	496.9	0.25	246	216	30	99	181	181	0	99	253	231	22	99	INTERGENIC	MODIFIER	-	-	-	-	-	-	-	-	-	1
DS499606.1	13710	A	G	G	0/1	0/0	0/1	1219.92	0.375	250	218	32	99	180	171	9	26	243	217	26	99	INTERGENIC	MODIFIER	-	-	-	-	-	-	-	-	-	1
DS499606.1	13720	A	G	G	0/1	0/0	0/1	664.9	0.25	258	229	29	99	173	164	9	99	243	222	21	99	INTERGENIC	MODIFIER	-	-	-	-	-	-	-	-	-	1
DS499606.1	13727	A	G	G	0/1	0/1	0/1	714.01	0.375	258	227	31	99	183	171	12	16	249	229	20	99	INTERGENIC	MODIFIER	-	-	-	-	-	-	-	-	-	1
DS499606.1	13745	C	T	T	0/1	0/1	0/1	615.9	0.375	256	226	30	99	185	171	14	61	246	229	17	34	INTERGENIC	MODIFIER	-	-	-	-	-	-	-	-	-	1
DS499606.1	13753	C	T	T	0/1	0/1	0/1	660.9	0.375	255	225	30	99	183	169	14	67	244	226	18	55	INTERGENIC	MODIFIER	-	-	-	-	-	-	-	-	-	1
DS499606.1	13792	C	T	T	0/1	0/1	0/1	2166.94	0.5	249	209	40	99	189	171	18	99	244	217	27	99	INTERGENIC	MODIFIER	-	-	-	-	-	-	-	-	-	1
DS499606.1	13801	C	T	T	0/1	0/1	0/1	2266.94	0.5	245	205	40	99	193	174	19	99	250	221	29	99	INTERGENIC	MODIFIER	-	-	-	-	-	-	-	-	-	1
DS499606.1	13831	G	A	A	0/1	0/1	0/1	1163.94	0.5	250	219	31	99	214	197	17	99	239	215	24	99	INTERGENIC	MODIFIER	-	-	-	-	-	-	-	-	-	1
DS499606.1	13837	C	T	T	0/1	0/1	0/1	930.94	0.5	252	222	30	99	215	198	17	99	236	217	19	99	INTERGENIC	MODIFIER	-	-	-	-	-	-	-	-	-	1
DS499606.1	13841	G	A	A	0/1	0/1	0/0	639.53	0.25	252	223	29	99	210	193	17	99	243	243	0	0	INTERGENIC	MODIFIER	-	-	-	-	-	-	-	-	-	1
DS499606.1	13851	C	A	A	0/1	0/1	0/0	467.92	0.25	254	228	26	99	220	203	17	82	243	243	0	73	INTERGENIC	MODIFIER	-	-	-	-	-	-	-	-	-	1
DS499606.1	13862	C	T	T	0/1	0/0	0/0	235.34	0.125	247	226	21	99	213	199	14	32	243	230	13	99	INTERGENIC	MODIFIER	-	-	-	-	-	-	-	-	-	1
DS499606.1	13869	G	A	A	0/1	0/0	0/0	131.71	0.125	241	222	19	99	214	202	12	99	247	247	0	99	INTERGENIC	MODIFIER	-	-	-	-	-	-	-	-	-	1
DS499606.1	13876	G	A	A	0/1	0/0	0/0	151	0.25	241	221	20	99	217	207	10	99	241	228	13	99	INTERGENIC	MODIFIER	-	-	-	-	-	-	-	-	-	1
DS499606.1	13896	T	C	C	0/1	0/1	0/1	612.94	0.5	245	223	22	99	230	210	20	99	232	214	18	94	INTERGENIC	MODIFIER	-	-	-	-	-	-	-	-	-	1
DS499606.1	13913	T	C	C	0/1	0/1	0/0	390.68	0.375	233	213	20	99	239	220	19	99	234	218	16	5	INTERGENIC	MODIFIER	-	-	-	-	-	-	-	-	-	1
DS499606.1	13925	G	A	A	0/1	0/1	0/1	539.99	0.5	240	222	18	99	237	218	19	99	239	224	15	18	INTERGENIC	MODIFIER	-	-	-	-	-	-	-	-	-	1
DS499606.1	13927	T	C	C	0/1	0/1	0/0	646.17	0.375	241	220	21	99	236	217	19	99	236	220	16	14	INTERGENIC	MODIFIER	-	-	-	-	-	-	-	-	-	1
DS499606.1	13937	G	A	A	0/1	0/1	0/1	1130.94	0.5	244	220	24	99	229	207	22	99	239	221	18	99	INTERGENIC	MODIFIER	-	-	-	-	-	-	-	-	-	1
DS499606.1	13942	T	A	A	0/1	0/1	0/1	1380.94	0.5	248	222	26	99	235	211	24	99	238	220	18	99	INTERGENIC	MODIFIER	-	-	-	-	-	-	-	-	-	1
DS499606.1	13955	T	C	C	0/1	0/1	0/1	1743.94	0.5	257	227	30	99	235	210	25	99	238	218	20	99	INTERGENIC	MODIFIER	-	-	-	-	-	-	-	-	-	1
DS499606.1	13965	C	T	T	0/1	0/1	0/1	2640.94	0.5	246	213	33	99	234	202	32	99	233	207	26	99	INTERGENIC	MODIFIER	-	-	-	-	-	-	-	-	-	1
DS499606.1	13968	G	A	A	0/1	0/1	0/1	2823.94	0.5	247	213	34	99	236	202	34	99	235	208	27	99	INTERGENIC	MODIFIER	-	-	-	-	-	-	-	-	-	1
DS499606.1	13969	C	T	T	0/1	0/1	0/1	2843.94	0.5	245	211	34	99	238	204	34	99	235	207	28	99	INTERGENIC	MODIFIER	-	-	-	-	-	-	-	-	-	1
DS499606.1	13977	A	G	G	0/1	0/1	0/1	3259.94	0.5	259	219	40	99	251	211	40	99	234	208	26	99	INTERGENIC	MODIFIER	-	-	-	-	-	-	-	-	-	1
DS499606.1	13982	G	A	A	0/1	0/1	0/1	3772.94	0.5	262	220	42	99	251	207	44	99	252	220	32	99	INTERGENIC	MODIFIER	-	-	-	-	-	-	-	-	-	1
DS499606.1	14003	C	T	T	0/1	0/1	0/1	4529.94	0.5	249	203	46	99	255	207	48	99	261	221	40	99	INTERGENIC	MODIFIER	-	-	-	-	-	-	-	-	-	1
DS499606.1	14007	C	T	T	0/1	0/1	0/1	4628.94	0.5	247	201	46	99	257	209	48	99	262	222	40	99	INTERGENIC	MODIFIER	-	-	-	-	-	-	-	-	-	1
DS499606.1	14028	T	C	C	0/1	0/1	0/1	3847.94	0.5	249	209	40	99	259	213	46	99	268	232	36	99	INTERGENIC	MODIFIER	-	-	-	-	-	-	-	-	-	1
DS499606.1	14029	C	T	T	0/1	0/1	0/1	3823.94	0.5	245	207	38	99	259	214	45	99	267	231	36	99	INTERGENIC	MODIFIER	-	-	-	-	-	-	-	-	-	1
DS499606.1	14036	A	G	G	0/1	0/1	0/1	4057.94	0.5	236	195	41	99	250	206	44	99	262	223	39	99	INTERGENIC	MODIFIER	-	-	-	-	-	-	-	-	-	1
DS499606.1	14041	G	A	A	0/1	0/1	0/1	3020.94	0.5	241	208	33	99	255	218	37	99	263	231	32	99	INTERGENIC	MODIFIER	-	-	-	-	-	-	-	-	-	1
DS499606.1	14092	C	T	T	0/0	0/1	0/1	1654.05	0.375	261	261	0	0	241	206	35	99	266	236	30	99	INTERGENIC	MODIFIER	-	-	-	-	-	-	-	-	-	1
DS499606.1	14093	A	G	G	0/0	0/1	0/1	835.05	0.375	261	261	0	0	241	214	27	99	265	242	23	99	INTERGENIC	MODIFIER	-	-	-	-	-	-	-	-	-	1
DS499606.1	14102	G	A	A	0/0	0/1	0/1	524.36	0.375	255	255	0	88	233	207	26	99	266	246	20	60	INTERGENIC	MODIFIER	-	-	-	-	-	-	-	-	-	1
DS499606.1	14103	C	T	T	0/0	0/1	0/1	1283.05	0.375	248	248	0	0	235	202	33	99	265	238	27	99	INTERGENIC	MODIFIER	-	-	-	-	-	-	-	-	-	1
DS499606.1	14111	C	T	T	0/0	0/1	0/1	816.13	0.25	250	250	0	0	232	205	27	99	267	242	25	99	INTERGENIC	MODIFIER	-	-	-	-	-	-	-	-	-	1
DS499606.1	14115	G	T	T	0/0	0/1	0/0	80.33	0.125	246	246	0	99	226	210	16	99	239	239	0	99	INTERGENIC	MODIFIER	-	-	-	-	-	-	-	-	-	1
DS499606.1	14211	A	G	G	0/0	0/0	0/0	243.33	0.125	257	240	17	34	207	207	0	99	242	227	15	82	INTERGENIC	MODIFIER	-	-	-	-	-	-	-	-	-	1
DS499606.1	14217	A	G	G	0/1	0/0	0/0	116.91	0.25	266	247	19	36	207	207	0	99	242	242	0	99	INTERGENIC	MODIFIER	-	-	-	-	-	-	-	-	-	1
DS499606.1	14232	G	A	A	0/1	0/0	0/1	713.05	0.375	255	233	22	99	232	232	0	0	235	218	17	40	INTERGENIC	MODIFIER	-	-	-	-	-	-	-	-	-	1
DS499606.1	14245	T	C	C	0/1	0/0	0/0	193.81	0.25	265	242	23	99	243	243	0	0	244	230	14	75	INTERGENIC	MODIFIER	-	-	-	-	-	-	-	-	-	1
DS499606.1	14259	G	A	A	0/1	0/0	0/1	1689.05	0.375	275	242	33	99	256	256	0	0	246	218	28	99	INTERGENIC	MODIFIER	-	-	-	-	-	-	-	-	-	1
DS499606.1	14265	T	C	C	0/1	0/0	0/1	1751.05	0.375	271	238	33	99	259	259	0	0	247	218	29	99	INTERGENIC	MODIFIER	-	-	-	-	-	-	-	-	-	1
DS499606.1	14280	C	T	T	0/1	0/0	0/1	1364.9	0.375	275	250	25	99	258	258	0	99	264	233	31	99	INTERGENIC	MODIFIER	-	-	-	-	-	-	-	-	-	1
DS499606.1	14292	G	A	A	0/1	0/0	0/1	1085.9	0.375	282	256	26	99	258	258	0	99	264	235	29	99	INTERGENIC	MODIFIER	-	-	-	-	-	-	-	-	-	1
DS499606.1	14295	C	T	T	0/1	0/0	0/1	1073.9	0.375	281	255	26	99	258	258	0	99	273	242	29	99	INTERGENIC	MODIFIER	-	-	-	-	-	-	-	-	-	1
DS499606.1	14340	C	T	T	0/1	0/1	0/1	2227.94	0.5	265	223	42	99	248	206	42	99	285	245	40	99	INTERGENIC	MODIFIER	-	-	-	-	-	-	-	-	-	1
DS499606.1	14352	G	A	A	0/0	0/0	0/1	161.33	0.125	297	297	0	88	244	227	17	75	284	259	25	99	INTERGENIC	MODIFIER	-	-	-	-	-	-	-	-	-	1
DS499606.1	14363	A	G	G	0/0	0/0	0/1	53.33	0.125	288	288	0	99	251	251	0	99	291	269	22	85	INTERGENIC	MODIFIER	-	-	-	-	-	-	-	-	-	1
DS499606.1	14378	A	G	G	0/1	0/1	0/1	5042.94	0.5	268	225	43	99	246	203	43	99	285	242	43	99	INTERGENIC	MODIFIER	-	-	-	-	-	-	-	-	-	1
DS499606.1	14381	G	A	A	0/1	0/1	0/1	5568.94	0.5	271	228	43	99	246	189	46	99	289	225	45	99	INTERGENIC	MODIFIER	-	-	-	-	-	-	-	-	-	1
DS499606.1	14391	G	A	A	0/1	0/1	0/1	6861.94	0.5	268	222	46	99	238	185	53	99	284	225	59	99	INTERGENIC	MODIFIER	-	-	-	-	-	-	-	-	-	1
DS499606.1	14405	C	T	T	0/1	0/1	0/1	7353.94	0.5	265	211	54	99	247	193	54	99	281	223	54	99	INTERGENIC	MODIFIER	-	-	-	-	-	-	-	-	-	1
DS499606.1	14420	T	C	C	0/1	0/1	0/1	7706.94	0.5	284	220	64	99	245	190	55	99	289	228	61	99	INTERGENIC	MODIFIER	-	-	-	-	-	-	-	-	-	1
DS499606.1	14422	A	G	G	0/1	0/1	0/1	7781.94	0.5	284	219	65	99	247	191	56	99	283	220	63	99	INTERGENIC	MODIFIER	-	-	-	-	-	-	-	-	-	1
DS499606.1	14424	T	C	C	0/1	0/1	0/1	8101.94	0.5	282	216	66	99	250	195	55	99	281	217	64	99	INTERGENIC	MODIFIER	-	-	-	-	-	-	-	-	-	1
DS499606.1	14427	T	C	C	0/1	0/1	0/1	8325.94	0.5	281	212	69	99	245	191	54	99	285	217	68	99	INTERGENIC	MODIFIER	-	-	-	-	-	-	-	-	-	1
DS499606.1	14446	A	T	T	0/1	0/1	0/1	10024.9	0.5	294	202	92	99	249	177	72	99	292	203	89	99	INTERGENIC	MODIFIER	-	-	-	-	-	-	-	-	-	1
DS499606.1	14472	G	A	A	0/1	0/1	0/1	14438.9	0.5	303	188	115	99	269	180	89	99	295	195	100	99	INTERGENIC	MODIFIER	-	-	-	-	-	-	-	-	-	1
DS499606.1	14475	A	G	G	0/1	0/1	0/1	15188.9	0.5	314	193	121	99	272	179	93	99	301	200	101	99	INTERGENIC	MODIFIER	-	-	-	-	-	-	-	-	-	1
DS499606.1	14496	A	G	G	0/1	0/1	0/1	20226.9	0.5	338	191	147	99	289	177	112	99	349	217	132	99	INTERGENIC	MODIFIER	-	-	-	-	-	-	-	-	-	1
DS499606.1	14505	G	A	A	0/1	0/1	0/1	22449.9	0.5	359	197	162	99	302	180	122	99	363	218	145	99	INTERGENIC	MODIFIER	-	-	-	-	-	-	-	-	-	1
DS499606.1	14511	G	A	A	0/1	0/1	0/1	23550.9	0.5	359	188	171	99	308	181	127	99	372	218	154	99	INTERGENIC	MODIFIER	-	-	-	-	-	-	-	-	-	1
DS499606.1	14528	T	C	C	0/1	0/1	0/1	26679.9	0.5	393	204	189	99	324	184	140	99	406	227	179	99	INTERGENIC	MODIFIER	-	-	-	-	-	-	-	-	-	1
DS499606.1	14538	C	T	T	0/1	0/1	0/1	26814.9	0.5	395	208	187	99	325	185	140	99	397	223	174	99	INTERGENIC	MODIFIER	-	-	-	-	-	-	-	-	-	1
DS499606.1	14546	T	C	C	0/1	0/1	0/1	27623.9	0.5	404	210	191	99	331	188	143	99	396	218	178	99	INTERGENIC	MODIFIER	-	-	-	-	-	-	-	-	-	1
DS499606.1	14553	G	A	A	0/1	0/1	0/1	27861.9	0.5	411	213	198	99	327	187	140	99	411	229	182	99	INTERGENIC	MODIFIER	-	-	-	-	-	-	-	-	-	1
DS499606.1	14576	A	G	G	0/1	0/1	0/1	29188.9	0.5	429	212	217	99	336	192	144	99	417	243	174	99	INTERGENIC	MODIFIER	-	-	-	-	-	-	-	-	-	1
DS499606.1	14590	T	C	C	0/1	0/1	0/1	27949.9	0.5	434	220	214	99	340	196	144	99	430	249	181	99	INTERGENIC	MODIFIER	-	-	-	-	-	-	-	-	-	1
DS499606.1	14629	A	G	G	0/1	0/1	0/1	14376.4	0.5	372	214	158	99	254	192	62	99	409	242	167	99	INTERGENIC	MODIFIER	-	-	-	-	-	-	-	-	-	1
DS499606.1	14631	A	G	G	0/1	0/1	0/1	14403.4	0.5	366	211	155	99	256	193	63	99	402	236	166	99	INTERGENIC	MODIFIER	-	-	-	-	-	-	-	-	-	1
DS499606.1	14640	A	G	G	0/1	0/1	0/1	11461.4	0.5	350	213	137	99	261	192	69	99	387	230	157	99	INTERGENIC	MODIFIER	-	-	-	-	-	-	-	-	-	1
DS499606.1	14643	C	T	T	0/1	0/1	0/1	11845.4	0.5	356	219	137	99	268	194	74	99	397	233	164	99	INTERGENIC	MODIFIER	-	-	-	-	-	-	-	-	-	1
DS499606.1	14657	G	A	A	0/1	0/1	0/1	13723	0.375	341	218	123	99	293	201	92	99	394	229	165	99	INTERGENIC	MODIFIER	-	-	-	-	-	-	-	-	-	1
DS499606.1	14691	A	G	G	0/1	0/1	0/1	14796.4	0.5	315	224	91	99	347	212	135	99	396	216	180	99	INTERGENIC	MODIFIER	-	-	-	-	-	-	-	-	-	1
DS499606.1	14700	G	A	A	0/1	0/1	0/1	14149.4	0.5	292	221	71	99	345	202	143	99	384	214	170	99	INTERGENIC	MODIFIER	-	-	-	-	-	-	-	-	-	1
DS499606.1	14746	G	A	A	0/1	0/1	0/1	23699.9	0.5	395	217	178	99	331	190	141	99	372	229	143	99	INTERGENIC	MODIFIER	-	-	-	-	-	-	-	-	-	1
DS499606.1	14750	C	T	T	0/1	0/1	0/1	23985.9	0.5	395	213	180	99	330	190	140	99	366	227	139	99	INTERGENIC	MODIFIER	-	-	-	-	-	-	-	-	-	1
DS499606.1	14754	C	T	T	0/1	0/1	0/1	23813.9	0.5	388	209	179	99	329	190	139	99	367	230	137	99	INTERGENIC	MODIFIER	-	-	-	-	-	-	-	-	-	1
DS499606.1	14762	C	T	T	0/1	0/1	0/1	23097.9	0.5	386	215	171	99	326	189	137	99	366	233	133	99	INTERGENIC	MODIFIER	-	-	-	-	-	-	-	-	-	1
DS499606.1	14778	G	A	A	0/1	0/1	0/1	22296.9	0.5	383	217	166	99	332	194	138	99	378	248	130	99	INTERGENIC	MODIFIER	-	-	-	-	-	-	-	-	-	1
DS499606.1	14800	G	A	A	0/1	0/1	0/1	18163.9	0.5	370	227	143	99	306	186	120	99	358	249	109	99	INTERGENIC	MODIFIER	-	-	-	-	-	-	-	-	-	1
DS499606.1	14825	G	A	A	0/1	0/1	0/1	11288.9	0.5	326	219	107	99	286	208	78	99	327	251	76	99	INTERGENIC	MODIFIER	-	-	-	-	-	-	-	-	-	1
DS499606.1	14830	G	A	A	0/1	0/1	0/1	10754.9	0.5	322	221	101	99	275	207	68	99	319	251	68	99	INTERGENIC	MODIFIER	-	-	-	-	-	-	-	-	-	1
DS499606.1	14843	C	T	T	0/1	0/1	0/1	8729.94	0.5	284	206	78	99	259	195	64	99	307	255	52	99	INTERGENIC	MODIFIER	-	-	-	-	-	-	-	-	-	1
DS499606.1	14864	T	C	C	0/1	0/1	0/1	4422.94	0.5	270	211	59	99	220	188	32	99	291	259	32	99	INTERGENIC	MODIFIER	-	-	-	-	-	-	-	-	-	1
DS499606.1	14868	C	T	T	0/1	0/1	0/1	4218.94	0.5	267	212	55	99	218	187	31	99	288	257	31	99	INTERGENIC	MODIFIER	-	-	-	-	-	-	-	-	-	1
DS499606.1	14873	T	C	C	0/1	0/1	0/1	3877.94	0.5	267	215	52	99	216	185	31	99	279	250	29	99	INTERGENIC	MODIFIER	-	-	-	-	-	-	-	-	-	1
DS499606.1	14874	A	C	C	0/1	0/1	0/1	3898.94	0.5	268	217	51	99	216	187	29	99	279	250	29	99	INTERGENIC	MODIFIER	-	-	-	-	-	-	-	-	-	1
DS499606.1	14904	G	A	A	0/1	0/1	0/0	755.94	0.375	259	225	34	99	207	189	18	21	254	236	18	64	INTERGENIC	MODIFIER	-	-	-	-	-	-	-	-	-	1
DS499606.1	15095	T	C	C	0/0	0/0	0/0	237.3	0.125	304	304	0	0	195	195	0	99	233	233	0	99	INTERGENIC	MODIFIER	-	-	-	-	-	-	-	-	-	1
DS499606.1	15112	T	C	C	0/0	0/0	0/0	78.3	0.125	317	317	0	0	236	236	0	93	233	233	0	99	INTERGENIC	MODIFIER	-	-	-	-	-	-	-	-	-	1
DS499606.1	15140	A	G	G	0/1	0/0	0/0	250.9	0.25	272	251	21	99	245	245	0	81	233	233	0	99	INTERGENIC	MODIFIER	-	-	-	-	-	-	-	-	-	1
DS499606.1	15148	C	T	T	0/1	0/0	0/0	277.9	0.25	270	247	22	99	239	239	0	47	233	233	0	99	INTERGENIC	MODIFIER	-	-	-	-	-	-	-	-	-	1
DS499606.1	15197	A	G	G	0/1	0/0	0/1	742.93	0.375	264	237	27	99	201	187	14	2	270	249	21	99	INTERGENIC	MODIFIER	-	-	-	-	-	-	-	-	-	1
DS499606.1	15201	A	G	G	0/1	0/1	0/1	689.01	0.5	269	242	27	99	202	188	14	16	269	249	20	75	INTERGENIC	MODIFIER	-	-	-	-	-	-	-	-	-	1
DS499606.1	15209	T	C	C	0/1	0/0	0/0	273.9	0.25	281	258	23	99	198	187	11	99	208	208	0	99	INTERGENIC	MODIFIER	-	-	-	-	-	-	-	-	-	1
DS499606.1	15677	C	T	T	0/0	0/1	0/0	483.91	0.25	232	232	0	0	190	174	16	99	255	255	0	56	INTERGENIC	MODIFIER	-	-	-	-	-	-	-	-	-	1
DS499606.1	15685	C	T	T	0/0	0/1	0/0	489.91	0.25	251	251	0	0	199	181	18	99	266	266	0	37	INTERGENIC	MODIFIER	-	-	-	-	-	-	-	-	-	1
DS499606.1	15690	G	A	A	0/0	0/1	0/0	533.91	0.25	253	253	0	0	200	181	19	99	256	241	15	99	INTERGENIC	MODIFIER	-	-	-	-	-	-	-	-	-	1
DS499606.1	15726	T	C	C	0/1	0/1	0/1	1206.94	0.5	249	227	22	99	219	195	24	99	257	237	20	99	INTERGENIC	MODIFIER	-	-	-	-	-	-	-	-	-	1
DS499606.1	15747	A	G	G	0/1	0/1	0/1	1040.94	0.5	250	228	22	99	221	199	22	99	272	252	20	54	INTERGENIC	MODIFIER	-	-	-	-	-	-	-	-	-	1
DS499606.1	15759	A	G	G	0/1	0/1	0/1	877.94	0.5	258	236	22	99	212	192	20	99	271	251	20	66	INTERGENIC	MODIFIER	-	-	-	-	-	-	-	-	-	1
DS499606.1	15992	T	C	C	0/0	0/0	0/1	166.6	0.25	202	202	0	99	182	182	0	99	232	216	16	10	INTERGENIC	MODIFIER	-	-	-	-	-	-	-	-	-	1
DS499606.1	15993	A	G	G	0/0	0/0	0/1	163.6	0.25	202	202	0	99	182	182	0	99	230	214	16	10	INTERGENIC	MODIFIER	-	-	-	-	-	-	-	-	-	1
DS499606.1	16004	A	G	G	0/0	0/0	0/1	609.9	0.25	216	204	12	44	182	182	0	99	236	216	20	99	INTERGENIC	MODIFIER	-	-	-	-	-	-	-	-	-	1
DS499606.1	16009	A	G	G	0/0	0/0	0/1	628.82	0.25	220	206	14	5	209	196	13	8	240	219	21	99	INTERGENIC	MODIFIER	-	-	-	-	-	-	-	-	-	1
DS499606.1	16029	G	A	A	0/1	0/1	0/1	1227.94	0.5	227	209	18	99	211	195	16	99	249	225	24	99	INTERGENIC	MODIFIER	-	-	-	-	-	-	-	-	-	1
DS499606.1	16046	C	T	T	0/1	0/1	0/1	2984.94	0.5	249	223	26	99	218	196	22	99	259	220	39	99	INTERGENIC	MODIFIER	-	-	-	-	-	-	-	-	-	1
DS499606.1	16070	T	C	C	0/1	0/1	0/1	4102.94	0.5	256	225	31	99	224	194	30	99	264	219	45	99	INTERGENIC	MODIFIER	-	-	-	-	-	-	-	-	-	1
DS499606.1	16082	A	G	G	0/1	0/1	0/1	4633.94	0.5	257	223	34	99	225	193	32	99	261	210	51	99	INTERGENIC	MODIFIER	-	-	-	-	-	-	-	-	-	1
DS499606.1	16092	A	G	G	0/1	0/1	0/1	4771.94	0.5	256	221	35	99	224	190	34	99	255	204	51	99	INTERGENIC	MODIFIER	-	-	-	-	-	-	-	-	-	1
DS499606.1	16114	T	G	G	0/1	0/1	0/1	4836.94	0.5	248	212	36	99	217	183	34	99	265	214	51	99	INTERGENIC	MODIFIER	-	-	-	-	-	-	-	-	-	1
DS499606.1	16157	C	T	T	0/0	0/1	0/1	1183.11	0.375	273	244	29	7	212	183	29	99	257	213	44	99	INTERGENIC	MODIFIER	-	-	-	-	-	-	-	-	-	1
DS499606.1	16196	G	A	A	0/0	0/0	0/1	848.91	0.25	227	227	0	99	195	195	0	0	230	205	25	99	INTERGENIC	MODIFIER	-	-	-	-	-	-	-	-	-	1
DS499606.1	16197	C	T	T	0/0	0/0	0/1	848.91	0.25	227	227	0	99	195	195	0	0	230	205	25	99	INTERGENIC	MODIFIER	-	-	-	-	-	-	-	-	-	1
DS499606.1	16198	G	A	A	0/0	0/0	0/1	848.91	0.25	227	227	0	99	195	195	0	0	227	204	23	99	INTERGENIC	MODIFIER	-	-	-	-	-	-	-	-	-	1
DS499606.1	16619	T	C	C	0/0	0/0	0/0	38.33	0.125	227	227	0	99	186	186	0	99	197	197	0	99	INTERGENIC	MODIFIER	-	-	-	-	-	-	-	-	-	1
DS499606.1	16622	A	C	C	0/0	0/0	0/0	37.33	0.125	227	227	0	99	186	186	0	99	197	197	0	99	INTERGENIC	MODIFIER	-	-	-	-	-	-	-	-	-	1
DS499606.1	16624	A	G	G	0/0	0/0	0/0	112.33	0.125	227	227	0	99	186	186	0	99	197	197	0	99	INTERGENIC	MODIFIER	-	-	-	-	-	-	-	-	-	1
DS499606.1	16625	A	G	G	0/0	0/0	0/0	131.33	0.125	227	227	0	99	186	186	0	99	197	197	0	99	INTERGENIC	MODIFIER	-	-	-	-	-	-	-	-	-	1
DS499606.1	16648	A	G	G	0/0	0/0	0/0	138.33	0.125	227	227	0	99	186	186	0	99	197	197	0	99	INTERGENIC	MODIFIER	-	-	-	-	-	-	-	-	-	1
DS499606.1	16676	T	C	C	0/0	0/1	0/1	838.9	0.375	256	256	0	69	213	193	20	99	263	239	24	99	INTERGENIC	MODIFIER	-	-	-	-	-	-	-	-	-	1
DS499606.1	16685	C	T	T	0/0	0/1	0/1	735.37	0.375	259	259	0	6	211	192	19	99	262	240	22	99	INTERGENIC	MODIFIER	-	-	-	-	-	-	-	-	-	1
DS499606.1	16691	C	T	T	0/0	0/1	0/1	614.05	0.375	254	254	0	0	208	190	18	99	258	238	20	99	INTERGENIC	MODIFIER	-	-	-	-	-	-	-	-	-	1
DS499606.1	16695	T	C	C	0/1	0/1	0/1	801.94	0.5	236	217	19	99	207	189	18	99	261	240	21	99	INTERGENIC	MODIFIER	-	-	-	-	-	-	-	-	-	1
DS499606.1	16697	T	C	C	0/1	0/1	0/1	732.94	0.5	238	219	19	99	211	193	18	99	260	238	22	99	INTERGENIC	MODIFIER	-	-	-	-	-	-	-	-	-	1
DS499606.1	16732	T	C	C	0/1	0/1	0/1	1214.94	0.5	251	216	35	99	219	183	36	99	270	233	37	99	INTERGENIC	MODIFIER	-	-	-	-	-	-	-	-	-	1
DS499606.1	16779	T	C	C	0/1	0/1	0/1	4020.94	0.5	258	213	45	99	211	176	35	99	254	216	38	99	INTERGENIC	MODIFIER	-	-	-	-	-	-	-	-	-	1
DS499606.1	16801	G	A	A	0/1	0/1	0/1	3853.94	0.5	266	224	42	99	203	171	32	99	252	214	38	99	INTERGENIC	MODIFIER	-	-	-	-	-	-	-	-	-	1
DS499606.1	16814	G	A	A	0/1	0/1	0/1	2986.94	0.5	249	212	37	99	204	177	27	99	242	210	32	99	INTERGENIC	MODIFIER	-	-	-	-	-	-	-	-	-	1
DS499606.1	16826	T	C	C	0/1	0/1	0/1	2408.94	0.5	257	223	34	99	200	176	24	99	234	204	30	99	INTERGENIC	MODIFIER	-	-	-	-	-	-	-	-	-	1
DS499606.1	16829	T	C	C	0/1	0/1	0/1	2400.94	0.5	253	221	32	99	202	178	24	99	229	199	30	99	INTERGENIC	MODIFIER	-	-	-	-	-	-	-	-	-	1
DS499606.1	16849	C	T	T	0/1	0/1	0/1	1676.94	0.5	251	223	28	99	197	175	22	99	214	191	23	99	INTERGENIC	MODIFIER	-	-	-	-	-	-	-	-	-	1
DS499605.1	7750	T	C	C	0/1	0/1	0/1	8174.94	0.5	305	241	64	99	283	181	102	99	286	230	56	99	INTERGENIC	MODIFIER	-	-	-	-	-	-	-	-	-	1
DS499605.1	7751	A	T	T	0/1	0/1	0/1	8237.94	0.5	303	239	64	99	286	181	105	99	287	231	56	99	INTERGENIC	MODIFIER	-	-	-	-	-	-	-	-	-	1
DS499605.1	7761	T	C	C	0/1	0/1	0/1	10898.9	0.5	310	244	66	99	301	183	117	99	290	234	56	99	INTERGENIC	MODIFIER	-	-	-	-	-	-	-	-	-	1
DS499605.1	7762	A	T	T	0/1	0/1	0/1	10506.9	0.5	315	249	66	99	300	183	117	99	289	233	56	99	INTERGENIC	MODIFIER	-	-	-	-	-	-	-	-	-	1
DS499605.1	7828	T	C	C	0/1	0/1	0/1	15794.1	0.375	450	244	205	99	297	175	122	99	407	217	190	99	INTERGENIC	MODIFIER	-	-	-	-	-	-	-	-	-	1
DS499605.1	7832	T	C	C	0/1	0/1	0/1	15957.4	0.5	445	244	201	99	301	177	124	99	412	221	191	99	INTERGENIC	MODIFIER	-	-	-	-	-	-	-	-	-	1
DS499605.1	7833	G	T	T	0/1	0/1	0/1	15998.4	0.5	447	247	200	99	300	176	124	99	413	221	192	99	INTERGENIC	MODIFIER	-	-	-	-	-	-	-	-	-	1
DS499605.1	7843	C	T	T	0/1	0/1	0/1	21857	0.375	467	240	227	99	297	168	129	99	414	217	197	99	INTERGENIC	MODIFIER	-	-	-	-	-	-	-	-	-	1
DS499605.1	7853	C	T	T	0/1	0/1	0/1	22775.4	0.5	489	247	242	99	306	169	137	99	415	216	199	99	INTERGENIC	MODIFIER	-	-	-	-	-	-	-	-	-	1
DS499605.1	7865	T	C	C	0/1	0/1	0/1	22542.6	0.5	487	248	238	99	312	174	138	99	416	221	195	99	INTERGENIC	MODIFIER	-	-	-	-	-	-	-	-	-	1
DS499605.1	7868	T	C	C	0/1	0/1	0/1	22694.1	0.375	485	246	239	99	308	173	134	99	411	219	192	99	INTERGENIC	MODIFIER	-	-	-	-	-	-	-	-	-	1
DS499605.1	7893	T	A	A	0/1	0/1	0/1	20916.4	0.5	485	258	227	99	296	172	124	99	401	217	184	99	INTERGENIC	MODIFIER	-	-	-	-	-	-	-	-	-	1
DS499605.1	7900	G	T	T	0/1	0/1	0/1	20853.4	0.5	476	255	221	99	292	165	127	99	393	210	183	99	INTERGENIC	MODIFIER	-	-	-	-	-	-	-	-	-	1
DS499605.1	7907	T	C	C	0/1	0/1	0/1	21024	0.375	470	250	220	99	291	163	128	99	395	214	181	99	INTERGENIC	MODIFIER	-	-	-	-	-	-	-	-	-	1
DS499605.1	7910	C	A	A	0/1	0/1	0/1	21210.4	0.5	474	252	222	99	296	169	127	99	405	216	189	99	INTERGENIC	MODIFIER	-	-	-	-	-	-	-	-	-	1
DS499605.1	7929	G	T	T	0/1	0/1	0/1	20275	0.375	453	230	223	99	297	176	121	99	384	204	180	99	INTERGENIC	MODIFIER	-	-	-	-	-	-	-	-	-	1
DS499605.1	7934	C	T	T	0/1	0/1	0/1	19809	0.375	451	243	208	99	293	175	118	99	388	210	178	99	INTERGENIC	MODIFIER	-	-	-	-	-	-	-	-	-	1
DS499605.1	7944	A	T	T	0/1	0/1	0/1	18576	0.375	447	244	203	99	284	171	113	99	379	205	174	99	INTERGENIC	MODIFIER	-	-	-	-	-	-	-	-	-	1
DS499605.1	8081	A	T	T	0/1	0/1	0/1	4737.94	0.5	306	254	52	99	205	167	38	99	286	220	66	99	INTERGENIC	MODIFIER	-	-	-	-	-	-	-	-	-	1
DS499605.1	11343	C	G	G	1/1	1/1	1/1	631.61	1	5	0	5	15	6	0	6	18	4	0	4	12	NON_SYNONYMOUS_CODING	MODERATE	MISSENSE	gaC/gaG	D64E	-	AFUB_102200	-	-	rna-AFUB_102200	2	1
DS499605.1	11377	C	T	T	.	1/1	1/1	317.82	1	.	.	.	.	3	0	3	9	4	0	4	12	SYNONYMOUS_CODING	LOW	SILENT	Ctg/Ttg	L76	-	AFUB_102200	-	-	rna-AFUB_102200	2	1
DS499604.1	14281	C	T	T	0/1	0/1	0/1	12990.9	0.5	330	248	82	99	287	192	95	99	288	203	85	99	INTERGENIC	MODIFIER	-	-	-	-	-	-	-	-	-	1
DS499604.1	14288	A	G	G	0/1	0/1	0/1	13592.9	0.5	320	238	82	99	289	192	97	99	290	204	86	99	INTERGENIC	MODIFIER	-	-	-	-	-	-	-	-	-	1
DS499604.1	14293	G	A	A	0/1	0/1	0/1	13511.9	0.5	312	232	80	99	282	189	93	99	290	204	86	99	INTERGENIC	MODIFIER	-	-	-	-	-	-	-	-	-	1
DS499604.1	14296	T	C	C	0/1	0/1	0/1	13547.9	0.5	321	236	85	99	289	196	93	99	290	204	86	99	INTERGENIC	MODIFIER	-	-	-	-	-	-	-	-	-	1
DS499604.1	14297	G	A	A	0/1	0/1	0/1	13485.9	0.5	321	236	83	99	289	196	93	99	288	203	85	99	INTERGENIC	MODIFIER	-	-	-	-	-	-	-	-	-	1
DS499604.1	14307	A	G	G	0/1	0/1	0/1	13581.9	0.5	321	236	85	99	287	194	93	99	309	224	85	99	INTERGENIC	MODIFIER	-	-	-	-	-	-	-	-	-	1
DS499604.1	14308	T	C	C	0/1	0/1	0/1	13704.9	0.5	323	238	85	99	293	198	95	99	316	228	88	99	INTERGENIC	MODIFIER	-	-	-	-	-	-	-	-	-	1
DS499604.1	14324	T	C	C	0/1	0/1	0/1	16016.9	0.5	339	236	103	99	284	187	97	99	321	211	110	99	INTERGENIC	MODIFIER	-	-	-	-	-	-	-	-	-	1
DS499604.1	14327	A	G	G	0/1	0/1	0/1	15647.9	0.5	339	235	104	99	289	189	100	99	319	209	110	99	INTERGENIC	MODIFIER	-	-	-	-	-	-	-	-	-	1
DS499604.1	14346	T	C	C	0/1	0/1	0/1	15776.9	0.5	350	252	98	99	274	173	101	99	325	211	114	99	INTERGENIC	MODIFIER	-	-	-	-	-	-	-	-	-	1
DS499604.1	14351	A	G	G	0/1	0/1	0/1	16028.9	0.5	351	247	104	99	277	176	101	99	329	216	113	99	INTERGENIC	MODIFIER	-	-	-	-	-	-	-	-	-	1
DS499604.1	14355	C	T	T	0/1	0/1	0/1	15713.9	0.5	355	250	105	99	274	175	98	99	320	209	111	99	INTERGENIC	MODIFIER	-	-	-	-	-	-	-	-	-	1
DS499604.1	14358	C	T	T	0/1	0/1	0/1	15749.9	0.5	357	252	105	99	275	177	98	99	312	204	108	99	INTERGENIC	MODIFIER	-	-	-	-	-	-	-	-	-	1
DS499604.1	14373	T	C	C	0/1	0/1	0/1	16016.9	0.5	356	254	102	99	281	178	103	99	312	200	112	99	INTERGENIC	MODIFIER	-	-	-	-	-	-	-	-	-	1
DS499604.1	14377	T	C	C	0/1	0/1	0/1	16292.9	0.5	355	253	102	99	281	176	105	99	316	204	112	99	INTERGENIC	MODIFIER	-	-	-	-	-	-	-	-	-	1
DS499604.1	14386	T	C	C	0/1	0/1	0/1	16196.9	0.5	351	249	102	99	281	177	104	99	327	209	118	99	INTERGENIC	MODIFIER	-	-	-	-	-	-	-	-	-	1
DS499604.1	14388	T	C	C	0/1	0/1	0/1	16121.9	0.5	350	247	103	99	277	176	101	99	325	209	116	99	INTERGENIC	MODIFIER	-	-	-	-	-	-	-	-	-	1
DS499604.1	14390	A	G	G	0/1	0/1	0/1	15758.9	0.5	348	244	104	99	277	175	102	99	326	210	116	99	INTERGENIC	MODIFIER	-	-	-	-	-	-	-	-	-	1
DS499604.1	14398	C	T	T	0/1	0/1	0/1	15287.9	0.5	348	244	104	99	273	177	96	99	326	213	113	99	INTERGENIC	MODIFIER	-	-	-	-	-	-	-	-	-	1
DS499604.1	14401	T	C	C	0/1	0/1	0/1	15395.9	0.5	345	241	104	99	275	179	96	99	329	216	113	99	INTERGENIC	MODIFIER	-	-	-	-	-	-	-	-	-	1
DS499604.1	14408	G	A	A	0/1	0/1	0/1	15723.9	0.5	343	243	100	99	279	178	101	99	340	223	117	99	INTERGENIC	MODIFIER	-	-	-	-	-	-	-	-	-	1
DS499604.1	14411	T	C	C	0/1	0/1	0/1	15301.9	0.5	343	241	102	99	278	176	102	99	338	221	117	99	INTERGENIC	MODIFIER	-	-	-	-	-	-	-	-	-	1
DS499604.1	14413	T	C	C	0/1	0/1	0/1	15248.9	0.5	345	242	103	99	272	173	99	99	337	219	118	99	INTERGENIC	MODIFIER	-	-	-	-	-	-	-	-	-	1
DS499604.1	14445	G	A	A	0/1	0/1	0/1	16314.9	0.5	371	260	111	99	297	178	119	99	353	227	126	99	INTERGENIC	MODIFIER	-	-	-	-	-	-	-	-	-	1
DS499604.1	14457	C	T	T	0/1	0/1	0/1	15820.9	0.5	354	245	106	99	290	177	113	99	343	219	124	99	INTERGENIC	MODIFIER	-	-	-	-	-	-	-	-	-	1
DS499604.1	14476	T	C	C	0/1	0/1	0/1	11781.9	0.5	328	249	79	99	282	188	94	99	309	221	88	99	INTERGENIC	MODIFIER	-	-	-	-	-	-	-	-	-	1
DS499604.1	14486	T	C	C	0/1	0/1	0/1	10716.9	0.5	324	251	73	99	283	196	87	99	304	223	81	99	INTERGENIC	MODIFIER	-	-	-	-	-	-	-	-	-	1
DS499604.1	14495	A	G	G	0/1	0/1	0/1	9432.94	0.5	310	245	65	99	272	190	82	99	295	228	67	99	INTERGENIC	MODIFIER	-	-	-	-	-	-	-	-	-	1
DS499604.1	14503	C	T	T	0/1	0/1	0/1	8682.94	0.5	299	240	59	99	266	192	74	99	295	229	66	99	INTERGENIC	MODIFIER	-	-	-	-	-	-	-	-	-	1
DS499604.1	14522	C	T	T	0/1	0/1	0/1	6993.94	0.5	292	237	55	99	258	197	61	99	296	242	54	99	INTERGENIC	MODIFIER	-	-	-	-	-	-	-	-	-	1
DS499604.1	14524	C	T	T	0/1	0/1	0/1	6888.94	0.5	293	238	55	99	251	197	54	99	291	239	52	99	INTERGENIC	MODIFIER	-	-	-	-	-	-	-	-	-	1
DS499604.1	14525	G	A	A	0/1	0/1	0/1	6445.94	0.5	293	237	56	99	252	198	54	99	287	235	52	99	INTERGENIC	MODIFIER	-	-	-	-	-	-	-	-	-	1
DS499604.1	14552	T	C	C	0/1	0/1	0/1	5121.94	0.5	293	244	49	99	262	210	52	99	277	234	43	99	INTERGENIC	MODIFIER	-	-	-	-	-	-	-	-	-	1
DS499604.1	14553	G	A	A	0/1	0/1	0/1	5139.94	0.5	295	246	49	99	263	210	53	99	271	230	41	99	INTERGENIC	MODIFIER	-	-	-	-	-	-	-	-	-	1
DS499604.1	14562	G	A	A	0/1	0/1	0/1	4164.94	0.5	285	243	42	99	262	216	46	99	269	228	39	99	INTERGENIC	MODIFIER	-	-	-	-	-	-	-	-	-	1
DS499604.1	14575	T	C	C	0/1	0/1	0/1	4644.94	0.5	290	244	46	99	268	221	45	99	272	234	38	99	INTERGENIC	MODIFIER	-	-	-	-	-	-	-	-	-	1
DS499604.1	14589	C	T	T	0/0	0/1	0/1	3481.05	0.375	292	292	0	0	262	218	44	99	259	217	42	99	INTERGENIC	MODIFIER	-	-	-	-	-	-	-	-	-	1
DS499604.1	14596	G	A	A	0/0	0/1	0/1	3360.05	0.375	296	296	0	0	269	228	41	99	258	215	43	99	INTERGENIC	MODIFIER	-	-	-	-	-	-	-	-	-	1
DS499604.1	15014	G	A	A	0/1	0/1	0/1	8144.94	0.5	275	220	55	99	236	187	49	99	291	205	86	99	INTERGENIC	MODIFIER	-	-	-	-	-	-	-	-	-	1
DS499604.1	15017	G	A	A	0/1	0/1	0/1	7957.94	0.5	268	216	52	99	235	189	46	99	290	208	82	99	INTERGENIC	MODIFIER	-	-	-	-	-	-	-	-	-	1
DS499604.1	15022	A	G	G	0/1	0/1	0/1	7236.94	0.5	251	208	43	99	232	192	40	99	276	207	69	99	INTERGENIC	MODIFIER	-	-	-	-	-	-	-	-	-	1
DS499604.1	15049	A	G	G	0/0	0/0	0/1	682.17	0.25	209	209	0	99	206	190	16	12	242	216	26	99	INTERGENIC	MODIFIER	-	-	-	-	-	-	-	-	-	1
DS499604.1	15056	G	A	A	0/0	0/0	0/1	167.9	0.25	209	209	0	99	204	194	10	99	233	217	16	70	INTERGENIC	MODIFIER	-	-	-	-	-	-	-	-	-	1
DS499604.1	15539	C	T	T	0/1	0/0	0/0	1043.61	0.125	270	229	41	99	219	219	0	0	257	257	0	0	INTERGENIC	MODIFIER	-	-	-	-	-	-	-	-	-	1
DS499604.1	15541	C	T	T	0/1	0/0	0/0	1057.61	0.125	270	228	42	99	217	217	0	0	257	257	0	0	INTERGENIC	MODIFIER	-	-	-	-	-	-	-	-	-	1
DS499604.1	15545	G	A	A	0/1	0/0	0/0	1152.61	0.125	276	229	47	99	214	214	0	0	262	262	0	0	INTERGENIC	MODIFIER	-	-	-	-	-	-	-	-	-	1
DS499604.1	15585	T	C	C	0/1	0/0	0/0	1601.01	0.125	302	243	57	99	220	220	0	0	282	282	0	0	INTERGENIC	MODIFIER	-	-	-	-	-	-	-	-	-	1
DS499604.1	15586	G	A	A	0/1	0/0	0/0	1595.01	0.125	300	243	57	99	220	220	0	0	282	282	0	0	INTERGENIC	MODIFIER	-	-	-	-	-	-	-	-	-	1
DS499604.1	15597	T	C	C	0/1	0/0	0/0	1580.61	0.125	291	235	56	99	224	224	0	0	282	282	0	0	INTERGENIC	MODIFIER	-	-	-	-	-	-	-	-	-	1
DS499604.1	15608	T	C	C	0/1	0/0	0/0	1478.61	0.125	285	233	52	99	215	215	0	0	276	276	0	0	INTERGENIC	MODIFIER	-	-	-	-	-	-	-	-	-	1
DS499604.1	15619	T	C	C	0/1	0/0	0/0	1298.61	0.125	288	239	49	99	218	218	0	0	271	271	0	0	INTERGENIC	MODIFIER	-	-	-	-	-	-	-	-	-	1
DS499604.1	15628	C	T	T	0/1	0/0	0/0	1220.61	0.125	283	238	45	99	210	210	0	0	282	282	0	0	INTERGENIC	MODIFIER	-	-	-	-	-	-	-	-	-	1
DS499604.1	15630	G	A	A	0/1	0/0	0/0	1133.61	0.125	280	236	44	99	212	212	0	0	279	279	0	0	INTERGENIC	MODIFIER	-	-	-	-	-	-	-	-	-	1
DS499604.1	15639	T	C	C	0/1	0/0	0/0	1034.61	0.125	288	245	43	99	218	218	0	0	274	274	0	0	INTERGENIC	MODIFIER	-	-	-	-	-	-	-	-	-	1
DS499604.1	15641	T	C	C	0/1	0/0	0/0	1028.61	0.125	283	241	42	99	215	215	0	0	265	265	0	0	INTERGENIC	MODIFIER	-	-	-	-	-	-	-	-	-	1
DS499604.1	15642	A	G	G	0/1	0/0	0/0	1001.61	0.125	283	241	42	99	215	215	0	0	265	265	0	0	INTERGENIC	MODIFIER	-	-	-	-	-	-	-	-	-	1
DS499604.1	15664	C	T	T	0/1	0/0	0/0	377.61	0.125	258	236	22	99	205	205	0	0	240	240	0	0	INTERGENIC	MODIFIER	-	-	-	-	-	-	-	-	-	1
DS499604.1	15668	C	T	T	0/1	0/0	0/0	44.61	0.125	255	236	19	69	202	202	0	0	244	244	0	0	INTERGENIC	MODIFIER	-	-	-	-	-	-	-	-	-	1
DS499604.1	16243	G	A	A	0/0	0/0	0/0	122.91	0.125	239	230	9	7	191	181	10	14	180	180	0	99	INTERGENIC	MODIFIER	-	-	-	-	-	-	-	-	-	1
DS499604.1	16245	G	A	A	0/1	0/0	0/0	196.47	0.25	249	232	17	11	196	184	12	34	180	180	0	99	INTERGENIC	MODIFIER	-	-	-	-	-	-	-	-	-	1
DS499604.1	16263	A	G	G	0/1	0/1	0/1	995.96	0.5	261	236	25	99	206	181	25	99	271	248	23	24	INTERGENIC	MODIFIER	-	-	-	-	-	-	-	-	-	1
DS499604.1	16292	C	T	T	0/0	0/1	0/0	392.9	0.25	261	235	26	86	221	191	30	99	274	247	27	93	INTERGENIC	MODIFIER	-	-	-	-	-	-	-	-	-	1
DS499604.1	16387	T	C	C	0/0	0/1	0/0	696.9	0.25	196	196	0	99	208	186	22	99	255	255	0	78	INTERGENIC	MODIFIER	-	-	-	-	-	-	-	-	-	1
DS499604.1	16388	G	A	A	0/0	0/1	0/0	687.9	0.25	196	196	0	99	203	185	18	99	255	255	0	78	INTERGENIC	MODIFIER	-	-	-	-	-	-	-	-	-	1
DS499604.1	16392	C	T	T	0/0	0/1	0/0	420.9	0.25	196	196	0	99	207	192	15	99	182	182	0	99	INTERGENIC	MODIFIER	-	-	-	-	-	-	-	-	-	1
DS499604.1	20118	C	T	T	0/1	0/1	0/1	2499.94	0.5	258	226	32	99	220	195	25	99	242	197	45	99	INTERGENIC	MODIFIER	-	-	-	-	-	-	-	-	-	1
DS499604.1	20119	A	G	G	0/1	0/1	0/1	2475.94	0.5	259	227	32	99	220	195	25	99	240	195	45	99	INTERGENIC	MODIFIER	-	-	-	-	-	-	-	-	-	1
DS499604.1	20136	C	T	T	0/1	0/1	0/1	2564.94	0.5	262	230	32	99	217	192	25	99	251	204	47	99	INTERGENIC	MODIFIER	-	-	-	-	-	-	-	-	-	1
DS499604.1	20142	A	G	G	0/1	0/1	0/1	2353.94	0.5	260	230	30	99	218	193	25	99	251	207	44	99	INTERGENIC	MODIFIER	-	-	-	-	-	-	-	-	-	1
DS499604.1	20180	T	C	C	0/1	0/1	0/1	2388.94	0.5	258	232	26	99	206	180	26	99	241	199	42	99	INTERGENIC	MODIFIER	-	-	-	-	-	-	-	-	-	1
DS499604.1	20194	A	G	G	0/1	0/1	0/1	2335.94	0.5	253	228	25	99	209	183	26	99	247	206	41	99	INTERGENIC	MODIFIER	-	-	-	-	-	-	-	-	-	1
DS499604.1	20195	T	C	C	0/1	0/1	0/1	2310.94	0.5	253	230	23	99	209	183	26	99	247	206	41	99	INTERGENIC	MODIFIER	-	-	-	-	-	-	-	-	-	1
DS499604.1	20196	A	G	G	0/1	0/1	0/1	2310.94	0.5	254	231	23	99	209	183	26	99	246	205	41	99	INTERGENIC	MODIFIER	-	-	-	-	-	-	-	-	-	1
DS499604.1	20215	A	G	G	0/1	0/1	0/1	1806.94	0.5	255	236	19	99	215	190	25	99	244	208	36	99	INTERGENIC	MODIFIER	-	-	-	-	-	-	-	-	-	1
DS499604.1	20260	C	T	T	0/1	0/1	0/1	5049.94	0.5	259	215	44	99	240	182	58	99	257	220	37	99	INTERGENIC	MODIFIER	-	-	-	-	-	-	-	-	-	1
DS499604.1	20280	C	T	T	0/1	0/1	0/1	5880.94	0.5	271	218	53	99	250	186	64	99	260	219	41	99	INTERGENIC	MODIFIER	-	-	-	-	-	-	-	-	-	1
DS499604.1	20297	A	G	G	0/1	0/1	0/1	6621.94	0.5	279	224	55	99	260	188	72	99	261	208	53	99	INTERGENIC	MODIFIER	-	-	-	-	-	-	-	-	-	1
DS499604.1	20336	T	C	C	0/1	0/1	0/1	6628.94	0.5	270	221	49	99	266	197	69	99	253	202	51	99	INTERGENIC	MODIFIER	-	-	-	-	-	-	-	-	-	1
DS499604.1	20339	G	A	A	0/1	0/1	0/1	6546.94	0.5	271	224	47	99	261	193	68	99	254	204	50	99	INTERGENIC	MODIFIER	-	-	-	-	-	-	-	-	-	1
DS499604.1	20342	A	G	G	0/1	0/1	0/1	6463.94	0.5	270	223	47	99	258	192	66	99	245	196	49	99	INTERGENIC	MODIFIER	-	-	-	-	-	-	-	-	-	1
DS499604.1	20392	C	T	T	0/0	0/1	0/1	1025.57	0.25	254	237	17	9	223	195	28	99	215	189	26	99	INTERGENIC	MODIFIER	-	-	-	-	-	-	-	-	-	1
DS499604.1	20394	G	A	A	0/0	0/1	0/1	1012.09	0.25	253	236	17	15	218	192	26	99	208	183	25	99	INTERGENIC	MODIFIER	-	-	-	-	-	-	-	-	-	1
DS499604.1	20409	C	T	T	0/0	0/1	0/1	553.54	0.25	165	165	0	99	212	192	20	99	212	192	20	99	INTERGENIC	MODIFIER	-	-	-	-	-	-	-	-	-	1
DS499604.1	20415	G	A	A	0/0	0/1	0/1	369.9	0.25	165	165	0	99	213	196	17	99	209	190	19	99	INTERGENIC	MODIFIER	-	-	-	-	-	-	-	-	-	1
DS499604.1	20416	C	T	T	0/0	0/1	0/1	324.9	0.25	165	165	0	99	214	197	17	99	208	190	18	99	INTERGENIC	MODIFIER	-	-	-	-	-	-	-	-	-	1
DS499604.1	20417	T	C	C	0/0	0/1	0/1	285.9	0.25	165	165	0	99	213	198	15	99	209	191	18	99	INTERGENIC	MODIFIER	-	-	-	-	-	-	-	-	-	1
DS499604.1	27830	G	C	C	0/1	0/1	0/1	3324.94	0.5	262	203	59	99	208	192	16	99	234	208	26	99	INTERGENIC	MODIFIER	-	-	-	-	-	-	-	-	-	1
DS499604.1	27833	C	T	T	0/1	0/1	0/1	4248.94	0.5	266	204	62	99	209	191	18	99	239	197	42	99	INTERGENIC	MODIFIER	-	-	-	-	-	-	-	-	-	1
DS499604.1	27849	G	A	A	0/1	0/1	0/1	6578.94	0.5	278	202	76	99	230	194	36	99	261	206	55	99	INTERGENIC	MODIFIER	-	-	-	-	-	-	-	-	-	1
DS499604.1	27854	G	A	A	0/1	0/1	0/1	7375.94	0.5	282	204	78	99	236	197	39	99	269	208	61	99	INTERGENIC	MODIFIER	-	-	-	-	-	-	-	-	-	1
DS499604.1	27860	C	T	T	0/1	0/1	0/1	8587.94	0.5	288	203	85	99	237	193	44	99	280	206	74	99	INTERGENIC	MODIFIER	-	-	-	-	-	-	-	-	-	1
DS499604.1	27875	C	T	T	0/1	0/1	0/1	10344.9	0.5	300	202	98	99	253	196	57	99	303	209	94	99	INTERGENIC	MODIFIER	-	-	-	-	-	-	-	-	-	1
DS499604.1	27876	G	A	A	0/1	0/1	0/1	10362.9	0.5	320	222	98	99	278	219	59	99	319	224	95	99	INTERGENIC	MODIFIER	-	-	-	-	-	-	-	-	-	1
DS499604.1	27908	T	C	C	0/1	0/1	0/1	3547.94	0.5	372	315	57	99	324	258	66	99	399	334	65	99	INTERGENIC	MODIFIER	-	-	-	-	-	-	-	-	-	1
DS499604.1	27913	T	C	C	0/1	0/1	0/1	13032.9	0.5	386	262	124	99	333	263	70	99	405	284	121	99	INTERGENIC	MODIFIER	-	-	-	-	-	-	-	-	-	1
DS499604.1	27915	C	T	T	0/1	0/1	0/1	12981.9	0.5	390	267	123	99	337	267	70	99	406	286	120	99	INTERGENIC	MODIFIER	-	-	-	-	-	-	-	-	-	1
DS499604.1	27932	T	C	C	0/1	0/1	0/1	11398.9	0.5	403	295	108	99	345	277	68	99	410	307	103	99	INTERGENIC	MODIFIER	-	-	-	-	-	-	-	-	-	1
DS499604.1	27942	C	T	T	0/1	0/1	0/1	10823.9	0.5	421	316	105	99	341	273	68	99	426	324	102	99	INTERGENIC	MODIFIER	-	-	-	-	-	-	-	-	-	1
DS499604.1	27948	C	T	T	0/1	0/1	0/1	7302.94	0.5	423	320	103	99	345	256	89	99	423	317	106	99	INTERGENIC	MODIFIER	-	-	-	-	-	-	-	-	-	1
DS499604.1	27988	G	A	A	0/1	0/1	0/1	6864.94	0.5	455	371	84	99	342	285	57	99	418	337	81	99	INTERGENIC	MODIFIER	-	-	-	-	-	-	-	-	-	1
DS499604.1	27992	A	G	G	0/1	0/1	0/1	18429.9	0.5	457	310	147	99	342	231	111	99	415	288	127	99	INTERGENIC	MODIFIER	-	-	-	-	-	-	-	-	-	1
DS499604.1	27998	C	T	T	0/1	0/1	0/1	18513.9	0.5	444	303	141	99	337	227	110	99	412	283	129	99	INTERGENIC	MODIFIER	-	-	-	-	-	-	-	-	-	1
DS499604.1	28003	C	T	T	0/1	0/1	0/1	19005.9	0.5	438	229	138	99	323	178	105	99	411	202	128	99	INTERGENIC	MODIFIER	-	-	-	-	-	-	-	-	-	1
DS499604.1	28004	A	G	G	0/1	0/1	0/1	18137.9	0.5	439	302	137	99	311	206	105	99	404	276	128	99	INTERGENIC	MODIFIER	-	-	-	-	-	-	-	-	-	1
DS499604.1	28012	C	T	T	0/1	0/1	0/1	4571.94	0.5	437	365	72	99	313	286	27	99	406	339	67	99	INTERGENIC	MODIFIER	-	-	-	-	-	-	-	-	-	1
DS499604.1	28014	G	A	A	0/1	0/1	0/1	4786.94	0.5	439	367	72	99	312	287	25	99	405	336	69	99	INTERGENIC	MODIFIER	-	-	-	-	-	-	-	-	-	1
DS499604.1	28015	C	T	T	0/1	0/1	0/1	4754.94	0.5	439	366	73	99	311	286	25	99	405	335	70	99	INTERGENIC	MODIFIER	-	-	-	-	-	-	-	-	-	1
DS499604.1	28038	A	G	G	0/1	0/0	0/1	3473.37	0.375	421	346	75	99	336	336	0	0	389	310	79	99	INTERGENIC	MODIFIER	-	-	-	-	-	-	-	-	-	1
DS499604.1	28049	T	C	C	0/1	0/1	0/1	15127.9	0.5	410	231	179	99	266	183	83	99	374	206	168	99	INTERGENIC	MODIFIER	-	-	-	-	-	-	-	-	-	1
DS499604.1	28089	T	C	C	0/1	0/1	0/1	4548.94	0.5	376	320	56	99	240	198	42	99	370	324	46	99	INTERGENIC	MODIFIER	-	-	-	-	-	-	-	-	-	1
DS499604.1	28102	G	A	A	0/1	0/0	0/1	8143.13	0.375	357	280	77	99	290	290	0	0	355	259	95	99	INTERGENIC	MODIFIER	-	-	-	-	-	-	-	-	-	1
DS499604.1	28103	T	C	C	0/1	0/1	0/1	3256.94	0.5	355	310	45	99	217	188	29	99	353	321	32	99	INTERGENIC	MODIFIER	-	-	-	-	-	-	-	-	-	1
DS499604.1	28110	C	T	T	0/1	0/0	0/1	8057.05	0.375	330	257	73	99	281	281	0	0	342	250	92	99	INTERGENIC	MODIFIER	-	-	-	-	-	-	-	-	-	1
DS499604.1	28122	C	T	T	0/1	0/0	0/1	7365.05	0.375	299	232	67	99	275	275	0	0	305	221	84	99	INTERGENIC	MODIFIER	-	-	-	-	-	-	-	-	-	1
DS499604.1	130496	C	T	T	0/1	0/0	0/0	4112.53	0.25	265	236	29	99	273	273	0	0	312	312	0	0	INTERGENIC	MODIFIER	-	-	-	-	-	-	-	-	-	1
DS499604.1	130501	C	T	T	0/1	0/0	0/0	4229.53	0.25	265	234	31	99	272	272	0	0	310	310	0	0	INTERGENIC	MODIFIER	-	-	-	-	-	-	-	-	-	1
DS499604.1	130502	C	T	T	0/1	0/0	0/0	4364.53	0.25	266	235	31	99	272	272	0	0	310	310	0	0	INTERGENIC	MODIFIER	-	-	-	-	-	-	-	-	-	1
DS499604.1	130512	A	G	G	0/1	0/0	0/0	5371.53	0.25	277	239	38	99	280	280	0	0	331	331	0	0	INTERGENIC	MODIFIER	-	-	-	-	-	-	-	-	-	1
DS499604.1	130517	T	C	C	0/1	0/0	0/0	6142.53	0.25	280	236	44	99	275	275	0	0	331	331	0	0	INTERGENIC	MODIFIER	-	-	-	-	-	-	-	-	-	1
DS499604.1	130523	T	C	C	0/1	0/0	0/0	6748.53	0.25	289	238	51	99	291	291	0	0	338	338	0	0	INTERGENIC	MODIFIER	-	-	-	-	-	-	-	-	-	1
DS499604.1	130524	G	A	A	0/1	0/0	0/0	6917.53	0.25	286	233	53	99	291	291	0	0	338	338	0	0	INTERGENIC	MODIFIER	-	-	-	-	-	-	-	-	-	1
DS499604.1	130526	G	A	A	0/1	0/0	0/0	6953.53	0.25	291	233	58	99	297	297	0	0	354	354	0	0	INTERGENIC	MODIFIER	-	-	-	-	-	-	-	-	-	1
DS499604.1	130580	T	C	C	0/1	0/0	0/0	6816.61	0.125	407	228	179	99	324	324	0	0	369	369	0	0	INTERGENIC	MODIFIER	-	-	-	-	-	-	-	-	-	1
DS499604.1	130593	T	A	A	0/1	0/0	0/0	6944.61	0.125	408	228	180	99	325	325	0	0	373	373	0	0	INTERGENIC	MODIFIER	-	-	-	-	-	-	-	-	-	1
DS499604.1	130602	T	C	C	0/1	0/0	0/0	6757.61	0.125	399	224	175	99	333	333	0	0	378	378	0	0	INTERGENIC	MODIFIER	-	-	-	-	-	-	-	-	-	1
DS499604.1	130605	C	T	T	0/1	0/0	0/0	6808.61	0.125	393	217	176	99	332	332	0	0	375	375	0	0	INTERGENIC	MODIFIER	-	-	-	-	-	-	-	-	-	1
DS499604.1	130612	C	T	T	0/1	0/0	0/0	6904.61	0.125	391	219	172	99	336	336	0	0	378	378	0	0	INTERGENIC	MODIFIER	-	-	-	-	-	-	-	-	-	1
DS499604.1	130615	G	A	A	0/1	0/0	0/0	6994.61	0.125	391	215	176	99	343	343	0	0	379	379	0	0	INTERGENIC	MODIFIER	-	-	-	-	-	-	-	-	-	1
DS499604.1	130622	T	C	C	0/1	0/0	0/0	7041.01	0.125	393	214	178	99	341	341	0	0	389	389	0	0	INTERGENIC	MODIFIER	-	-	-	-	-	-	-	-	-	1
DS499604.1	130638	A	G	G	0/1	0/0	0/0	6955.61	0.125	388	209	179	99	348	348	0	0	400	400	0	0	INTERGENIC	MODIFIER	-	-	-	-	-	-	-	-	-	1
DS499604.1	130649	T	C	C	0/1	0/0	0/0	7255.61	0.125	394	209	185	99	353	353	0	0	416	416	0	0	INTERGENIC	MODIFIER	-	-	-	-	-	-	-	-	-	1
DS499604.1	130672	C	T	T	0/1	0/1	0/1	24804.9	0.5	387	208	179	99	347	190	157	99	405	245	160	99	INTERGENIC	MODIFIER	-	-	-	-	-	-	-	-	-	1
DS499604.1	130676	C	T	T	0/1	0/1	0/1	24803.9	0.5	384	208	176	99	352	193	155	99	409	246	163	99	INTERGENIC	MODIFIER	-	-	-	-	-	-	-	-	-	1
DS499604.1	130681	T	A	A	0/1	0/1	0/1	24290.9	0.5	379	209	170	99	343	194	149	99	397	242	155	99	INTERGENIC	MODIFIER	-	-	-	-	-	-	-	-	-	1
DS499604.1	130693	T	A	A	0/1	0/1	0/1	24719.9	0.5	384	213	171	99	354	198	156	99	392	239	153	99	INTERGENIC	MODIFIER	-	-	-	-	-	-	-	-	-	1
DS499604.1	130696	G	T	T	0/1	0/1	0/1	24701.9	0.5	387	214	173	99	355	200	155	99	394	242	152	99	INTERGENIC	MODIFIER	-	-	-	-	-	-	-	-	-	1
DS499604.1	130702	G	A	A	0/1	0/1	0/1	24539.9	0.5	378	212	166	99	356	198	158	99	403	248	155	99	INTERGENIC	MODIFIER	-	-	-	-	-	-	-	-	-	1
DS499604.1	130723	G	A	A	0/1	0/1	0/1	24662.9	0.5	382	224	156	99	373	207	166	99	426	262	164	99	INTERGENIC	MODIFIER	-	-	-	-	-	-	-	-	-	1
DS499604.1	130734	A	G	G	0/1	0/1	0/1	25378.9	0.5	378	225	153	99	364	202	162	99	432	254	178	99	INTERGENIC	MODIFIER	-	-	-	-	-	-	-	-	-	1
DS499604.1	130745	G	A	A	0/1	0/1	0/1	25135.9	0.5	370	218	152	99	361	213	148	99	435	251	184	99	INTERGENIC	MODIFIER	-	-	-	-	-	-	-	-	-	1
DS499604.1	130758	G	A	A	0/1	0/1	0/1	25409.9	0.5	375	218	157	99	359	213	146	99	431	246	185	99	INTERGENIC	MODIFIER	-	-	-	-	-	-	-	-	-	1
DS499604.1	130766	G	A	A	0/1	0/1	0/1	25619.9	0.5	365	220	145	99	363	209	152	99	427	244	183	99	INTERGENIC	MODIFIER	-	-	-	-	-	-	-	-	-	1
DS499604.1	130768	G	A	A	0/1	0/1	0/1	25403.9	0.5	364	219	145	99	361	209	152	99	421	239	181	99	INTERGENIC	MODIFIER	-	-	-	-	-	-	-	-	-	1
DS499604.1	130772	C	T	T	0/1	0/1	0/1	24998.9	0.5	367	221	146	99	358	208	150	99	424	240	184	99	INTERGENIC	MODIFIER	-	-	-	-	-	-	-	-	-	1
DS499604.1	130781	A	G	G	0/1	0/1	0/1	25550.9	0.5	368	225	143	99	364	210	154	99	418	232	186	99	INTERGENIC	MODIFIER	-	-	-	-	-	-	-	-	-	1
DS499604.1	130784	C	T	T	0/1	0/1	0/1	25814.9	0.5	373	227	146	99	365	205	156	99	415	229	186	99	INTERGENIC	MODIFIER	-	-	-	-	-	-	-	-	-	1
DS499604.1	130798	G	A	A	0/1	0/1	0/1	25342.9	0.5	369	233	136	99	380	214	166	99	425	226	199	99	INTERGENIC	MODIFIER	-	-	-	-	-	-	-	-	-	1
DS499604.1	130825	T	C	C	0/1	0/1	0/1	18936.9	0.5	394	232	162	99	265	206	59	99	393	218	175	99	INTERGENIC	MODIFIER	-	-	-	-	-	-	-	-	-	1
DS499604.1	130842	C	T	T	0/1	0/1	0/1	21957.9	0.5	412	234	178	99	277	201	76	99	408	213	195	99	INTERGENIC	MODIFIER	-	-	-	-	-	-	-	-	-	1
DS499604.1	130843	C	A	A	0/1	0/1	0/1	22251.9	0.5	414	234	180	99	277	201	76	99	408	214	194	99	INTERGENIC	MODIFIER	-	-	-	-	-	-	-	-	-	1
DS499604.1	130845	A	G	G	0/1	0/1	0/1	22602.9	0.5	417	235	182	99	278	201	77	99	404	209	195	99	INTERGENIC	MODIFIER	-	-	-	-	-	-	-	-	-	1
DS499604.1	130855	G	A	A	0/1	0/1	0/1	24851.9	0.5	433	236	197	99	290	202	88	99	402	200	202	99	INTERGENIC	MODIFIER	-	-	-	-	-	-	-	-	-	1
DS499604.1	130868	A	G	G	0/1	0/1	0/1	26528.9	0.5	437	235	202	99	308	203	105	99	402	203	199	99	INTERGENIC	MODIFIER	-	-	-	-	-	-	-	-	-	1
DS499604.1	130885	T	C	C	0/1	0/1	0/1	26946.9	0.5	429	227	202	99	332	205	127	99	386	197	186	99	INTERGENIC	MODIFIER	-	-	-	-	-	-	-	-	-	1
DS499604.1	130888	G	A	A	0/1	0/1	0/1	27488.9	0.5	429	227	202	99	336	205	131	99	382	195	187	99	INTERGENIC	MODIFIER	-	-	-	-	-	-	-	-	-	1
DS499604.1	130901	C	T	T	0/1	0/1	0/1	28192.9	0.5	438	238	198	99	352	207	145	99	373	193	180	99	INTERGENIC	MODIFIER	-	-	-	-	-	-	-	-	-	1
DS499604.1	130910	C	T	T	0/1	0/1	0/1	28750.9	0.5	451	243	208	99	353	198	155	99	377	195	182	99	INTERGENIC	MODIFIER	-	-	-	-	-	-	-	-	-	1
DS499604.1	130914	G	A	A	0/1	0/1	0/1	29260.9	0.5	464	249	215	99	360	199	161	99	375	195	180	99	INTERGENIC	MODIFIER	-	-	-	-	-	-	-	-	-	1
DS499604.1	130915	C	T	T	0/1	0/1	0/1	29560.9	0.5	467	252	215	99	365	203	162	99	373	195	178	99	INTERGENIC	MODIFIER	-	-	-	-	-	-	-	-	-	1
DS499604.1	130916	G	A	A	0/1	0/1	0/1	29740.9	0.5	472	251	221	99	369	206	163	99	376	197	179	99	INTERGENIC	MODIFIER	-	-	-	-	-	-	-	-	-	1
DS499604.1	130924	T	C	C	0/1	0/1	0/1	30779.9	0.5	478	258	220	99	383	209	174	99	389	202	187	99	INTERGENIC	MODIFIER	-	-	-	-	-	-	-	-	-	1
DS499604.1	130930	T	C	C	0/1	0/1	0/1	31322.9	0.5	488	266	222	99	385	204	181	99	390	203	187	99	INTERGENIC	MODIFIER	-	-	-	-	-	-	-	-	-	1
DS499604.1	130949	C	T	T	0/1	0/1	0/1	30109.9	0.5	475	260	215	99	369	186	183	99	382	195	187	99	INTERGENIC	MODIFIER	-	-	-	-	-	-	-	-	-	1
DS499604.1	130991	T	A	A	0/1	0/1	0/1	26792.9	0.5	450	263	187	99	326	169	157	99	368	204	164	99	INTERGENIC	MODIFIER	-	-	-	-	-	-	-	-	-	1
DS499604.1	131002	G	A	A	0/1	0/1	0/1	25499.9	0.5	441	267	174	99	329	172	157	99	380	214	166	99	INTERGENIC	MODIFIER	-	-	-	-	-	-	-	-	-	1
DS499604.1	131009	C	T	T	0/1	0/1	0/1	23840.9	0.5	436	270	166	99	316	169	147	99	363	209	154	99	INTERGENIC	MODIFIER	-	-	-	-	-	-	-	-	-	1
DS499604.1	131027	A	G	G	0/1	0/1	0/1	20940.9	0.5	421	273	148	99	293	154	139	99	365	226	139	99	INTERGENIC	MODIFIER	-	-	-	-	-	-	-	-	-	1
DS499604.1	131068	G	A	A	0/1	0/1	0/1	13068.9	0.5	315	253	62	99	251	160	91	99	364	248	116	99	INTERGENIC	MODIFIER	-	-	-	-	-	-	-	-	-	1
DS499604.1	131074	G	A	A	0/1	0/1	0/1	12549.9	0.5	299	244	55	99	250	161	89	99	355	249	106	99	INTERGENIC	MODIFIER	-	-	-	-	-	-	-	-	-	1
DS499604.1	131109	T	C	C	0/0	0/1	0/1	7611.05	0.375	326	326	0	0	254	180	74	99	336	249	87	99	INTERGENIC	MODIFIER	-	-	-	-	-	-	-	-	-	1
DS499604.1	131116	C	T	T	0/0	0/1	0/1	7848.13	0.375	326	326	0	0	262	185	77	99	335	248	86	99	INTERGENIC	MODIFIER	-	-	-	-	-	-	-	-	-	1
DS499604.1	131128	C	T	T	0/0	0/1	0/1	8666.05	0.375	334	334	0	0	271	189	82	99	342	253	89	99	INTERGENIC	MODIFIER	-	-	-	-	-	-	-	-	-	1
DS499604.1	131130	C	T	T	0/0	0/1	0/1	8633.05	0.375	332	332	0	0	275	193	82	99	339	250	89	99	INTERGENIC	MODIFIER	-	-	-	-	-	-	-	-	-	1
DS499604.1	131135	G	A	A	0/0	0/1	0/1	9143.05	0.375	337	337	0	0	279	191	88	99	350	255	95	99	INTERGENIC	MODIFIER	-	-	-	-	-	-	-	-	-	1
DS499604.1	131149	G	A	A	0/0	0/1	0/1	9896.05	0.375	324	324	0	0	287	198	89	99	342	243	99	99	INTERGENIC	MODIFIER	-	-	-	-	-	-	-	-	-	1
DS499604.1	131153	G	A	A	0/0	0/1	0/1	10091	0.375	328	328	0	0	293	203	90	99	344	245	99	99	INTERGENIC	MODIFIER	-	-	-	-	-	-	-	-	-	1
DS499604.1	131156	T	A	A	0/0	0/1	0/1	10385	0.375	343	343	0	0	299	205	94	99	345	245	100	99	INTERGENIC	MODIFIER	-	-	-	-	-	-	-	-	-	1
DS499604.1	131180	C	T	T	0/1	0/1	0/1	15377.9	0.5	323	229	94	99	346	213	133	99	319	233	86	99	INTERGENIC	MODIFIER	-	-	-	-	-	-	-	-	-	1
DS499604.1	131183	C	T	T	0/1	0/1	0/1	15125.9	0.5	323	233	90	99	340	210	130	99	320	234	86	99	INTERGENIC	MODIFIER	-	-	-	-	-	-	-	-	-	1
DS499604.1	131185	T	A	A	0/1	0/1	0/1	15025.9	0.5	319	232	87	99	344	214	130	99	315	231	84	99	INTERGENIC	MODIFIER	-	-	-	-	-	-	-	-	-	1
DS499604.1	131187	C	T	T	0/1	0/1	0/1	15085.9	0.5	316	230	86	99	346	216	130	99	311	228	83	99	INTERGENIC	MODIFIER	-	-	-	-	-	-	-	-	-	1
DS499604.1	131200	G	A	A	0/1	0/1	0/1	15898.9	0.5	314	230	82	99	369	223	146	99	315	230	85	99	INTERGENIC	MODIFIER	-	-	-	-	-	-	-	-	-	1
DS499604.1	131206	G	A	A	0/1	0/1	0/1	16291.9	0.5	309	229	80	99	377	227	150	99	316	230	86	99	INTERGENIC	MODIFIER	-	-	-	-	-	-	-	-	-	1
DS499604.1	131222	G	A	A	0/1	0/1	0/1	17680.9	0.5	309	234	75	99	407	230	177	99	327	242	85	99	INTERGENIC	MODIFIER	-	-	-	-	-	-	-	-	-	1
DS499604.1	131223	G	A	A	0/1	0/1	0/1	17794.9	0.5	309	236	73	99	404	229	175	99	328	243	85	99	INTERGENIC	MODIFIER	-	-	-	-	-	-	-	-	-	1
DS499604.1	131234	C	T	T	0/1	0/1	0/1	17800.9	0.5	305	242	63	99	411	232	179	99	335	253	82	99	INTERGENIC	MODIFIER	-	-	-	-	-	-	-	-	-	1
DS499604.1	131243	C	T	T	0/1	0/1	0/1	17869.9	0.5	299	244	55	99	410	230	180	99	337	252	85	99	INTERGENIC	MODIFIER	-	-	-	-	-	-	-	-	-	1
DS499604.1	131244	A	T	T	0/1	0/1	0/1	17827.9	0.5	295	243	52	99	410	228	182	99	330	250	80	99	INTERGENIC	MODIFIER	-	-	-	-	-	-	-	-	-	1
DS499604.1	131252	G	A	A	0/1	0/1	0/1	17989.9	0.5	280	231	49	99	415	227	188	99	332	252	80	99	INTERGENIC	MODIFIER	-	-	-	-	-	-	-	-	-	1
DS499604.1	131254	C	T	T	0/1	0/1	0/1	17862.9	0.5	283	233	49	99	417	228	189	99	338	257	81	99	INTERGENIC	MODIFIER	-	-	-	-	-	-	-	-	-	1
DS499604.1	131255	G	A	A	0/1	0/1	0/1	17871.9	0.5	289	241	48	99	416	226	190	99	334	255	79	99	INTERGENIC	MODIFIER	-	-	-	-	-	-	-	-	-	1
DS499604.1	131256	G	A	A	0/1	0/1	0/1	17880.9	0.5	287	240	47	99	415	224	191	99	333	254	79	99	INTERGENIC	MODIFIER	-	-	-	-	-	-	-	-	-	1
DS499604.1	131329	A	G	G	0/0	0/1	0/1	23037	0.375	431	431	0	0	374	203	171	99	487	262	225	99	INTERGENIC	MODIFIER	-	-	-	-	-	-	-	-	-	1
DS499604.1	131337	C	T	T	0/0	0/1	0/1	23344	0.375	434	434	0	0	366	195	171	99	485	258	227	99	INTERGENIC	MODIFIER	-	-	-	-	-	-	-	-	-	1
DS499604.1	131341	C	T	T	0/0	0/1	0/1	23248	0.375	434	434	0	0	374	200	174	99	484	261	223	99	INTERGENIC	MODIFIER	-	-	-	-	-	-	-	-	-	1
DS499604.1	131351	G	A	A	0/0	0/1	0/1	23411	0.375	445	445	0	0	361	190	171	99	485	260	225	99	INTERGENIC	MODIFIER	-	-	-	-	-	-	-	-	-	1
DS499604.1	131375	A	C	C	0/0	0/1	0/1	22310	0.375	443	443	0	0	334	183	151	99	475	257	218	99	INTERGENIC	MODIFIER	-	-	-	-	-	-	-	-	-	1
DS499604.1	131389	T	C	C	0/0	0/1	0/1	21732	0.375	448	448	0	0	321	179	142	99	475	254	221	99	INTERGENIC	MODIFIER	-	-	-	-	-	-	-	-	-	1
DS499604.1	131396	C	T	T	0/0	0/1	0/1	21795	0.375	457	457	0	0	327	185	142	99	476	258	218	99	INTERGENIC	MODIFIER	-	-	-	-	-	-	-	-	-	1
DS499604.1	131410	C	T	T	0/0	0/1	0/1	21405	0.375	457	457	0	0	329	185	144	99	445	239	206	99	INTERGENIC	MODIFIER	-	-	-	-	-	-	-	-	-	1
DS499604.1	131417	G	A	A	0/0	0/1	0/1	21696	0.375	457	457	0	0	324	177	147	99	442	238	204	99	INTERGENIC	MODIFIER	-	-	-	-	-	-	-	-	-	1
DS499604.1	131418	C	T	T	0/0	0/1	0/1	21840	0.375	457	457	0	0	323	177	146	99	443	238	205	99	INTERGENIC	MODIFIER	-	-	-	-	-	-	-	-	-	1
DS499604.1	131422	G	A	A	0/0	0/1	0/1	21833	0.375	446	446	0	0	335	182	153	99	442	238	204	99	INTERGENIC	MODIFIER	-	-	-	-	-	-	-	-	-	1
DS499604.1	131433	C	T	T	0/0	0/1	0/1	22067	0.375	455	455	0	0	352	190	162	99	446	239	207	99	INTERGENIC	MODIFIER	-	-	-	-	-	-	-	-	-	1
DS499604.1	131448	A	G	G	0/0	0/1	0/1	22953.1	0.375	459	459	0	0	349	180	169	99	421	227	192	99	INTERGENIC	MODIFIER	-	-	-	-	-	-	-	-	-	1
DS499604.1	131449	T	C	C	0/0	0/1	0/1	22884	0.375	459	459	0	0	348	181	167	99	423	227	196	99	INTERGENIC	MODIFIER	-	-	-	-	-	-	-	-	-	1
DS499604.1	131462	C	T	T	0/0	0/1	0/1	23780.1	0.375	464	464	0	0	367	179	185	99	423	220	203	99	INTERGENIC	MODIFIER	-	-	-	-	-	-	-	-	-	1
DS499604.1	131464	C	T	T	0/0	0/1	0/1	23907	0.375	470	470	0	0	363	180	183	99	421	219	202	99	INTERGENIC	MODIFIER	-	-	-	-	-	-	-	-	-	1
DS499604.1	131488	G	A	A	0/0	0/1	0/1	24222	0.375	475	475	0	0	374	187	187	99	441	223	218	99	INTERGENIC	MODIFIER	-	-	-	-	-	-	-	-	-	1
DS499604.1	131492	G	A	A	0/0	0/1	0/1	24079	0.375	472	472	0	0	368	182	186	99	442	221	221	99	INTERGENIC	MODIFIER	-	-	-	-	-	-	-	-	-	1
DS499604.1	131522	G	A	A	0/1	0/1	0/1	25354.9	0.5	294	234	60	99	389	188	201	99	426	196	230	99	INTERGENIC	MODIFIER	-	-	-	-	-	-	-	-	-	1
DS499604.1	131542	C	T	T	0/1	0/1	0/1	26795.9	0.5	332	243	89	99	401	185	216	99	418	189	229	99	INTERGENIC	MODIFIER	-	-	-	-	-	-	-	-	-	1
DS499604.1	131591	C	T	T	0/1	0/1	0/1	35178.9	0.5	455	222	233	99	386	180	206	99	442	207	235	99	INTERGENIC	MODIFIER	-	-	-	-	-	-	-	-	-	1
DS499604.1	131593	C	T	T	0/1	0/1	0/1	35753.9	0.5	451	220	231	99	385	181	204	99	435	203	232	99	INTERGENIC	MODIFIER	-	-	-	-	-	-	-	-	-	1
DS499604.1	131603	C	T	T	0/1	0/1	0/1	34526.9	0.5	448	220	228	99	385	190	195	99	428	205	223	99	INTERGENIC	MODIFIER	-	-	-	-	-	-	-	-	-	1
DS499604.1	131604	G	A	A	0/1	0/1	0/1	34367.9	0.5	445	217	228	99	382	188	194	99	426	205	221	99	INTERGENIC	MODIFIER	-	-	-	-	-	-	-	-	-	1
DS499604.1	131606	T	C	C	0/1	0/1	0/1	34228.9	0.5	442	216	226	99	381	189	192	99	423	203	220	99	INTERGENIC	MODIFIER	-	-	-	-	-	-	-	-	-	1
DS499604.1	131615	T	C	C	0/1	0/1	0/1	34078.9	0.5	440	207	233	99	377	185	192	99	427	205	222	99	INTERGENIC	MODIFIER	-	-	-	-	-	-	-	-	-	1
DS499604.1	131618	C	T	T	0/1	0/1	0/1	33763.9	0.5	432	203	229	99	378	186	192	99	421	201	220	99	INTERGENIC	MODIFIER	-	-	-	-	-	-	-	-	-	1
DS499604.1	131635	G	A	A	0/1	0/1	0/1	32728.9	0.5	438	205	233	99	378	186	192	99	398	188	210	99	INTERGENIC	MODIFIER	-	-	-	-	-	-	-	-	-	1
DS499604.1	131668	T	C	C	0/1	0/1	0/1	32816.9	0.5	457	216	241	99	374	185	189	99	384	181	203	99	INTERGENIC	MODIFIER	-	-	-	-	-	-	-	-	-	1
DS499604.1	131674	C	T	T	0/1	0/1	0/1	33521.9	0.5	453	213	240	99	373	181	192	99	382	181	201	99	INTERGENIC	MODIFIER	-	-	-	-	-	-	-	-	-	1
DS499604.1	131677	G	A	A	0/1	0/1	0/1	33341.9	0.5	449	213	236	99	370	175	195	99	381	187	194	99	INTERGENIC	MODIFIER	-	-	-	-	-	-	-	-	-	1
DS499604.1	131679	G	A	A	0/1	0/1	0/1	33247.9	0.5	446	212	234	99	372	175	197	99	384	188	196	99	INTERGENIC	MODIFIER	-	-	-	-	-	-	-	-	-	1
DS499604.1	131698	T	C	C	0/1	0/1	0/1	32660.9	0.5	430	195	235	99	375	185	190	99	399	197	202	99	INTERGENIC	MODIFIER	-	-	-	-	-	-	-	-	-	1
DS499604.1	131708	C	T	T	0/1	0/1	0/1	32103.9	0.5	419	189	230	99	385	194	191	99	400	202	198	99	INTERGENIC	MODIFIER	-	-	-	-	-	-	-	-	-	1
DS499604.1	131717	C	T	T	0/1	0/1	0/1	32471.9	0.5	415	186	229	99	383	189	194	99	406	201	205	99	INTERGENIC	MODIFIER	-	-	-	-	-	-	-	-	-	1
DS499604.1	131722	G	A	A	0/1	0/1	0/1	32546.9	0.5	411	182	229	99	386	191	195	99	409	199	210	99	INTERGENIC	MODIFIER	-	-	-	-	-	-	-	-	-	1
DS499604.1	131724	C	T	T	0/1	0/1	0/1	32688.9	0.5	410	181	229	99	383	191	192	99	410	198	212	99	INTERGENIC	MODIFIER	-	-	-	-	-	-	-	-	-	1
DS499604.1	131727	T	C	C	0/1	0/1	0/1	33170.9	0.5	417	184	233	99	379	185	194	99	408	194	214	99	INTERGENIC	MODIFIER	-	-	-	-	-	-	-	-	-	1
DS499604.1	131743	A	C	C	0/1	0/1	0/1	32264.9	0.5	408	180	228	99	376	188	188	99	407	197	210	99	INTERGENIC	MODIFIER	-	-	-	-	-	-	-	-	-	1
DS499604.1	131753	C	T	T	0/1	0/1	0/1	32978.9	0.5	410	183	227	99	376	185	191	99	415	195	220	99	INTERGENIC	MODIFIER	-	-	-	-	-	-	-	-	-	1
DS499604.1	131766	C	T	T	0/1	0/1	0/1	33542.9	0.5	405	180	225	99	393	194	199	99	413	193	220	99	INTERGENIC	MODIFIER	-	-	-	-	-	-	-	-	-	1
DS499604.1	131775	G	A	A	0/1	0/1	0/1	33395.9	0.5	392	177	215	99	393	190	203	99	412	194	218	99	INTERGENIC	MODIFIER	-	-	-	-	-	-	-	-	-	1
DS499604.1	131799	G	A	A	0/1	0/1	0/1	33328.9	0.5	391	184	207	99	392	190	202	99	425	192	233	99	INTERGENIC	MODIFIER	-	-	-	-	-	-	-	-	-	1
DS499604.1	131823	T	C	C	0/1	0/1	0/1	33373.9	0.5	383	181	202	99	371	179	192	99	440	196	244	99	INTERGENIC	MODIFIER	-	-	-	-	-	-	-	-	-	1
DS499604.1	131841	A	T	T	0/1	0/1	0/1	31856.9	0.5	402	199	203	99	351	169	182	99	421	173	248	99	INTERGENIC	MODIFIER	-	-	-	-	-	-	-	-	-	1
DS499604.1	131875	A	G	G	0/1	0/1	0/1	11962.9	0.5	274	191	83	99	248	166	82	99	264	162	102	99	INTERGENIC	MODIFIER	-	-	-	-	-	-	-	-	-	1
DS499604.1	131877	G	T	T	0/1	0/1	0/1	11917.9	0.5	271	191	80	99	244	165	79	99	261	162	99	99	INTERGENIC	MODIFIER	-	-	-	-	-	-	-	-	-	1
DS499604.1	131896	A	G	G	0/1	0/1	0/1	8168.94	0.5	258	204	54	99	218	159	59	99	235	162	73	99	INTERGENIC	MODIFIER	-	-	-	-	-	-	-	-	-	1
DS499604.1	131905	G	A	A	0/1	0/1	0/1	5897.94	0.5	242	203	39	99	200	154	46	99	214	160	54	99	INTERGENIC	MODIFIER	-	-	-	-	-	-	-	-	-	1
DS499604.1	131906	C	T	T	0/1	0/1	0/1	5622.94	0.5	240	202	38	99	199	155	44	99	213	161	52	99	INTERGENIC	MODIFIER	-	-	-	-	-	-	-	-	-	1
DS499604.1	132539	G	A	A	0/0	0/1	0/0	125.33	0.125	262	262	0	57	226	203	19	99	188	188	0	99	INTERGENIC	MODIFIER	-	-	-	-	-	-	-	-	-	1
DS499604.1	132546	G	A	A	0/0	0/1	0/0	169.3	0.125	263	263	0	0	232	212	20	99	188	188	0	99	INTERGENIC	MODIFIER	-	-	-	-	-	-	-	-	-	1
DS499604.1	132548	A	G	G	0/0	0/1	0/0	197.3	0.125	268	268	0	0	230	210	20	99	188	188	0	99	INTERGENIC	MODIFIER	-	-	-	-	-	-	-	-	-	1
DS499604.1	132550	C	T	T	0/0	0/1	0/0	203.3	0.125	268	268	0	0	228	206	22	99	188	188	0	99	INTERGENIC	MODIFIER	-	-	-	-	-	-	-	-	-	1
DS499604.1	132595	G	A	A	0/1	0/1	0/1	1894.94	0.5	278	238	40	99	221	188	33	99	245	224	21	99	INTERGENIC	MODIFIER	-	-	-	-	-	-	-	-	-	1
DS499604.1	132608	T	C	C	0/1	0/1	0/1	1864.94	0.5	268	230	38	99	217	184	33	99	249	230	19	86	INTERGENIC	MODIFIER	-	-	-	-	-	-	-	-	-	1
DS499604.1	132639	C	T	T	0/1	0/1	0/0	1173.12	0.25	254	219	35	99	200	177	23	99	251	251	0	99	INTERGENIC	MODIFIER	-	-	-	-	-	-	-	-	-	1
DS499604.1	132642	A	G	G	0/1	0/1	0/0	1166.93	0.25	256	221	35	99	199	176	23	99	251	251	0	99	INTERGENIC	MODIFIER	-	-	-	-	-	-	-	-	-	1
DS499604.1	132949	C	T	T	0/1	0/1	0/1	2384.94	0.5	279	238	41	99	255	220	35	99	288	267	21	99	INTERGENIC	MODIFIER	-	-	-	-	-	-	-	-	-	1
DS499604.1	132961	A	G	G	0/1	0/1	0/1	3044.94	0.5	284	239	45	99	249	210	39	99	300	266	34	99	INTERGENIC	MODIFIER	-	-	-	-	-	-	-	-	-	1
DS499604.1	132987	C	T	T	0/1	0/1	0/1	6240.94	0.5	302	237	65	99	256	204	52	99	305	258	47	99	INTERGENIC	MODIFIER	-	-	-	-	-	-	-	-	-	1
DS499604.1	132993	G	A	A	0/1	0/1	0/1	7268.94	0.5	316	237	79	99	258	203	55	99	312	252	60	99	INTERGENIC	MODIFIER	-	-	-	-	-	-	-	-	-	1
DS499604.1	133012	C	T	T	0/1	0/1	0/1	6883.94	0.5	326	254	72	99	247	183	64	99	303	233	70	99	INTERGENIC	MODIFIER	-	-	-	-	-	-	-	-	-	1
DS499604.1	133025	A	G	G	0/1	0/1	0/1	10362.9	0.5	330	238	92	99	249	180	69	99	321	238	83	99	INTERGENIC	MODIFIER	-	-	-	-	-	-	-	-	-	1
DS499604.1	133035	A	G	G	0/1	0/1	0/1	10732.9	0.5	335	239	96	99	253	178	75	99	329	241	88	99	INTERGENIC	MODIFIER	-	-	-	-	-	-	-	-	-	1
DS499604.1	133068	C	T	T	0/1	0/1	0/1	9381.94	0.5	307	223	84	99	247	180	67	99	324	241	83	99	INTERGENIC	MODIFIER	-	-	-	-	-	-	-	-	-	1
DS499604.1	133072	G	A	A	0/1	0/1	0/1	9215.94	0.5	304	223	81	99	241	178	63	99	324	243	81	99	INTERGENIC	MODIFIER	-	-	-	-	-	-	-	-	-	1
DS499604.1	133115	C	T	T	0/1	0/0	0/0	55.33	0.125	275	254	21	87	208	208	0	99	304	304	0	99	INTERGENIC	MODIFIER	-	-	-	-	-	-	-	-	-	1
DS499604.1	133122	C	T	T	0/1	0/1	0/1	2859.94	0.5	269	234	35	99	201	170	31	99	300	259	41	99	INTERGENIC	MODIFIER	-	-	-	-	-	-	-	-	-	1
DS499604.1	133125	C	T	T	0/1	0/1	0/1	2690.94	0.5	268	235	33	99	198	170	28	99	302	261	41	99	INTERGENIC	MODIFIER	-	-	-	-	-	-	-	-	-	1
DS499604.1	133126	C	T	T	0/1	0/1	0/1	2654.94	0.5	267	235	32	99	198	170	28	99	300	261	39	99	INTERGENIC	MODIFIER	-	-	-	-	-	-	-	-	-	1
DS499604.1	133141	C	T	T	0/1	0/1	0/1	2369.94	0.5	241	214	27	99	184	164	20	99	283	252	31	99	INTERGENIC	MODIFIER	-	-	-	-	-	-	-	-	-	1
DS499604.1	133144	C	T	T	0/1	0/1	0/1	1248.94	0.5	231	211	20	99	180	164	16	99	274	252	22	99	INTERGENIC	MODIFIER	-	-	-	-	-	-	-	-	-	1
DS499604.1	133149	T	C	C	0/0	0/1	0/1	163.59	0.375	226	212	14	11	180	165	15	99	271	253	18	18	INTERGENIC	MODIFIER	-	-	-	-	-	-	-	-	-	1
DS499604.1	133150	G	A	A	0/1	0/1	0/1	432.94	0.5	225	207	18	99	179	165	14	99	270	251	19	99	INTERGENIC	MODIFIER	-	-	-	-	-	-	-	-	-	1
DS499604.1	133159	C	T	T	0/1	0/1	0/0	96.86	0.375	221	206	15	4	188	175	13	10	273	256	17	72	INTERGENIC	MODIFIER	-	-	-	-	-	-	-	-	-	1
DS499604.1	134433	G	A	A	0/1	0/1	0/0	1403.05	0.375	236	206	30	99	200	174	26	99	250	250	0	0	INTERGENIC	MODIFIER	-	-	-	-	-	-	-	-	-	1
DS499604.1	134450	C	T	T	0/1	0/1	0/0	1347.13	0.375	235	206	29	99	207	180	26	99	262	262	0	0	INTERGENIC	MODIFIER	-	-	-	-	-	-	-	-	-	1
DS499604.1	134458	G	A	A	0/1	0/1	0/0	1284.13	0.375	246	218	28	99	211	184	26	99	253	253	0	0	INTERGENIC	MODIFIER	-	-	-	-	-	-	-	-	-	1
DS499604.1	134516	G	A	A	0/0	0/1	0/0	124.3	0.125	235	218	17	32	220	201	19	99	234	234	0	0	INTERGENIC	MODIFIER	-	-	-	-	-	-	-	-	-	1
DS499604.1	134521	G	A	A	0/0	0/1	0/0	97.3	0.125	238	224	14	74	229	210	19	99	231	231	0	0	INTERGENIC	MODIFIER	-	-	-	-	-	-	-	-	-	1
DS499604.1	135166	C	T	T	0/1	0/1	0/0	309.53	0.25	264	236	28	99	229	208	21	76	240	240	0	0	INTERGENIC	MODIFIER	-	-	-	-	-	-	-	-	-	1
DS499604.1	135198	C	T	T	0/1	0/1	0/1	1801.94	0.5	276	237	39	99	240	209	31	99	244	224	20	99	INTERGENIC	MODIFIER	-	-	-	-	-	-	-	-	-	1
DS499604.1	135203	T	C	C	0/1	0/1	0/1	1889.94	0.5	273	234	39	99	245	213	32	99	245	225	20	99	INTERGENIC	MODIFIER	-	-	-	-	-	-	-	-	-	1
DS499604.1	135208	G	A	A	0/1	0/1	0/1	1846.94	0.5	274	236	38	99	245	213	32	99	246	226	20	99	INTERGENIC	MODIFIER	-	-	-	-	-	-	-	-	-	1
DS499604.1	135217	G	A	A	0/1	0/1	0/1	2146.94	0.5	278	237	41	99	250	217	33	99	257	234	23	99	INTERGENIC	MODIFIER	-	-	-	-	-	-	-	-	-	1
DS499604.1	135233	G	A	A	0/1	0/1	0/1	2453.94	0.5	278	231	47	99	257	221	36	99	276	253	23	99	INTERGENIC	MODIFIER	-	-	-	-	-	-	-	-	-	1
DS499604.1	135266	G	A	A	0/1	0/1	0/1	2840.94	0.5	279	235	44	99	254	216	38	99	282	255	27	99	INTERGENIC	MODIFIER	-	-	-	-	-	-	-	-	-	1
DS499604.1	135269	G	A	A	0/1	0/1	0/1	2780.94	0.5	284	240	44	99	253	215	38	99	279	252	27	99	INTERGENIC	MODIFIER	-	-	-	-	-	-	-	-	-	1
DS499604.1	135288	C	T	T	0/1	0/1	0/1	2405.94	0.5	287	248	37	99	244	206	36	99	301	275	26	99	INTERGENIC	MODIFIER	-	-	-	-	-	-	-	-	-	1
DS499604.1	135390	T	C	C	0/0	0/0	0/0	151.33	0.125	191	191	0	99	166	166	0	99	215	215	0	99	INTERGENIC	MODIFIER	-	-	-	-	-	-	-	-	-	1
DS499604.1	135814	C	T	T	0/1	0/0	0/1	930.42	0.375	223	200	23	99	166	166	0	99	232	217	15	9	INTERGENIC	MODIFIER	-	-	-	-	-	-	-	-	-	1
DS499604.1	135816	G	A	A	0/1	0/0	0/1	933.42	0.375	225	202	23	99	166	166	0	99	237	220	17	9	INTERGENIC	MODIFIER	-	-	-	-	-	-	-	-	-	1
DS499604.1	135849	T	C	C	0/1	0/0	0/1	986.9	0.375	239	217	22	99	166	166	0	99	235	216	19	99	INTERGENIC	MODIFIER	-	-	-	-	-	-	-	-	-	1
DS499604.1	135852	T	C	C	0/1	0/0	0/1	921.9	0.375	238	219	19	99	166	166	0	99	235	216	19	99	INTERGENIC	MODIFIER	-	-	-	-	-	-	-	-	-	1
DS499604.1	135871	A	T	T	0/1	0/0	0/1	826.9	0.375	228	209	19	99	166	166	0	99	232	213	19	99	INTERGENIC	MODIFIER	-	-	-	-	-	-	-	-	-	1
DS499604.1	135877	C	T	T	0/1	0/0	0/1	868.9	0.375	227	208	19	99	166	166	0	99	231	213	18	99	INTERGENIC	MODIFIER	-	-	-	-	-	-	-	-	-	1
DS499604.1	135903	C	T	T	0/1	0/0	0/0	148.64	0.25	228	211	17	3	166	166	0	99	222	208	14	73	INTERGENIC	MODIFIER	-	-	-	-	-	-	-	-	-	1
DS499604.1	135921	A	G	G	0/0	0/0	0/0	41.33	0.125	191	191	0	99	166	166	0	99	225	212	13	99	INTERGENIC	MODIFIER	-	-	-	-	-	-	-	-	-	1
DS499604.1	138250	A	G	G	0/1	0/1	0/1	2275.94	0.5	257	231	26	99	192	174	18	99	280	251	29	99	INTERGENIC	MODIFIER	-	-	-	-	-	-	-	-	-	1
DS499604.1	138251	C	T	T	0/1	0/1	0/1	2308.94	0.5	257	231	26	99	197	176	21	99	279	250	29	99	INTERGENIC	MODIFIER	-	-	-	-	-	-	-	-	-	1
DS499604.1	138254	C	T	T	0/1	0/1	0/1	2767.94	0.5	252	226	26	99	202	179	23	99	285	251	34	99	INTERGENIC	MODIFIER	-	-	-	-	-	-	-	-	-	1
DS499604.1	138260	G	A	A	0/1	0/1	0/1	3172.94	0.5	253	225	28	99	200	174	26	99	290	251	39	99	INTERGENIC	MODIFIER	-	-	-	-	-	-	-	-	-	1
DS499604.1	138268	T	C	C	0/1	0/1	0/1	3688.94	0.5	264	236	28	99	195	167	28	99	291	250	41	99	INTERGENIC	MODIFIER	-	-	-	-	-	-	-	-	-	1
DS499604.1	138290	C	T	T	0/1	0/1	0/1	4891.94	0.5	271	243	28	99	215	183	32	99	313	257	56	99	INTERGENIC	MODIFIER	-	-	-	-	-	-	-	-	-	1
DS499604.1	138291	A	G	G	0/1	0/1	0/1	4876.94	0.5	270	242	28	99	216	184	32	99	314	258	56	99	INTERGENIC	MODIFIER	-	-	-	-	-	-	-	-	-	1
DS499604.1	138310	A	G	G	0/1	0/1	0/1	6554.94	0.5	277	246	31	99	226	184	42	99	329	258	71	99	INTERGENIC	MODIFIER	-	-	-	-	-	-	-	-	-	1
DS499604.1	138315	A	G	G	0/1	0/1	0/1	6729.94	0.5	272	241	31	99	224	182	42	99	325	252	73	99	INTERGENIC	MODIFIER	-	-	-	-	-	-	-	-	-	1
DS499604.1	138361	A	G	G	0/0	0/1	0/1	4511.05	0.375	307	307	0	0	189	157	32	99	314	249	65	99	INTERGENIC	MODIFIER	-	-	-	-	-	-	-	-	-	1
DS499604.1	138381	C	T	T	0/0	0/1	0/1	3800.13	0.375	283	283	0	0	183	153	28	99	291	239	52	99	INTERGENIC	MODIFIER	-	-	-	-	-	-	-	-	-	1
DS499604.1	138405	A	G	G	0/0	0/1	0/1	2512.05	0.375	275	275	0	0	176	158	18	99	283	243	40	99	INTERGENIC	MODIFIER	-	-	-	-	-	-	-	-	-	1
DS499604.1	138408	A	G	G	0/0	0/1	0/1	1223.05	0.375	263	263	0	0	172	158	14	99	273	245	28	99	INTERGENIC	MODIFIER	-	-	-	-	-	-	-	-	-	1
DS499604.1	138410	C	T	T	0/0	0/1	0/1	1154.05	0.375	267	267	0	0	173	159	14	99	272	245	27	99	INTERGENIC	MODIFIER	-	-	-	-	-	-	-	-	-	1
DS499604.1	138416	G	A	A	0/0	0/1	0/1	968.05	0.375	259	259	0	0	173	161	12	46	271	246	25	99	INTERGENIC	MODIFIER	-	-	-	-	-	-	-	-	-	1
DS499604.1	138417	C	T	T	0/0	0/1	0/1	890.05	0.375	259	259	0	0	174	162	12	46	270	245	25	99	INTERGENIC	MODIFIER	-	-	-	-	-	-	-	-	-	1
DS499604.1	138420	C	T	T	0/0	0/0	0/1	641.91	0.25	260	260	0	0	175	175	0	59	270	246	24	99	INTERGENIC	MODIFIER	-	-	-	-	-	-	-	-	-	1
DS499604.1	138423	G	A	A	0/0	0/0	0/1	512.91	0.25	262	262	0	0	182	182	0	76	268	246	22	99	INTERGENIC	MODIFIER	-	-	-	-	-	-	-	-	-	1
DS499604.1	138427	C	T	T	0/0	0/0	0/1	404.91	0.25	267	267	0	0	165	165	0	99	265	243	22	99	INTERGENIC	MODIFIER	-	-	-	-	-	-	-	-	-	1
DS499604.1	138437	A	G	G	0/0	0/0	0/1	98.91	0.25	273	273	0	26	165	165	0	99	263	243	20	87	INTERGENIC	MODIFIER	-	-	-	-	-	-	-	-	-	1
DS499604.1	139136	G	A	A	0/1	0/1	0/1	10024	0.375	375	271	104	99	317	197	120	99	337	234	103	99	INTERGENIC	MODIFIER	-	-	-	-	-	-	-	-	-	1
DS499604.1	139160	T	C	C	0/1	0/1	0/1	7358.05	0.375	320	260	60	99	277	183	94	99	285	215	70	99	INTERGENIC	MODIFIER	-	-	-	-	-	-	-	-	-	1
DS499604.1	242055	T	C	C	0/1	0/1	0/1	513.94	0.5	266	245	21	99	230	212	18	99	259	240	19	66	INTERGENIC	MODIFIER	-	-	-	-	-	-	-	-	-	1
DS499604.1	242060	A	G	G	0/1	0/0	0/0	127.9	0.25	268	248	20	52	234	220	14	88	259	243	16	85	INTERGENIC	MODIFIER	-	-	-	-	-	-	-	-	-	1
DS499604.1	242757	G	A	A	0/1	0/1	0/0	1748.05	0.375	233	203	30	99	224	202	22	99	277	277	0	0	INTERGENIC	MODIFIER	-	-	-	-	-	-	-	-	-	1
DS499604.1	242762	A	G	G	0/1	0/1	0/0	2183.05	0.375	233	201	32	99	227	199	28	99	269	269	0	0	INTERGENIC	MODIFIER	-	-	-	-	-	-	-	-	-	1
DS499604.1	242766	A	G	G	0/1	0/1	0/0	2444.05	0.375	237	204	33	99	225	195	30	99	282	282	0	0	INTERGENIC	MODIFIER	-	-	-	-	-	-	-	-	-	1
DS499604.1	242773	T	G	G	0/1	0/1	0/0	3399.05	0.375	251	210	41	99	239	198	41	99	282	282	0	0	INTERGENIC	MODIFIER	-	-	-	-	-	-	-	-	-	1
DS499604.1	242774	A	G	G	0/1	0/1	0/0	3405.05	0.375	254	211	43	99	240	197	43	99	282	282	0	0	INTERGENIC	MODIFIER	-	-	-	-	-	-	-	-	-	1
DS499604.1	242800	T	C	C	0/1	0/1	0/0	3152.05	0.375	279	219	60	99	263	193	70	99	303	303	0	0	INTERGENIC	MODIFIER	-	-	-	-	-	-	-	-	-	1
DS499604.1	242859	T	C	C	0/1	0/1	0/1	3995.94	0.5	264	206	58	99	281	187	94	99	240	208	32	99	INTERGENIC	MODIFIER	-	-	-	-	-	-	-	-	-	1
DS499604.1	242896	G	A	A	0/1	0/1	0/1	5986.94	0.5	265	219	46	99	241	169	72	99	248	216	32	99	INTERGENIC	MODIFIER	-	-	-	-	-	-	-	-	-	1
DS499604.1	242901	G	A	A	0/1	0/1	0/1	5695.94	0.5	270	227	43	99	242	174	68	99	247	216	31	99	INTERGENIC	MODIFIER	-	-	-	-	-	-	-	-	-	1
DS499604.1	242913	T	C	C	0/1	0/1	0/1	4987.94	0.5	256	217	39	99	229	173	56	99	252	221	31	99	INTERGENIC	MODIFIER	-	-	-	-	-	-	-	-	-	1
DS499604.1	242939	A	G	G	0/0	0/1	0/1	1011.1	0.375	204	204	0	99	207	179	28	99	243	219	24	99	INTERGENIC	MODIFIER	-	-	-	-	-	-	-	-	-	1
DS499604.1	242947	T	C	C	0/0	0/1	0/1	488.9	0.25	204	204	0	99	202	181	21	99	238	220	18	66	INTERGENIC	MODIFIER	-	-	-	-	-	-	-	-	-	1
DS499604.1	243291	G	A	A	0/1	0/1	0/1	13640.9	0.5	353	235	118	99	324	221	103	99	306	217	89	99	INTERGENIC	MODIFIER	-	-	-	-	-	-	-	-	-	1
DS499604.1	243303	T	C	C	0/1	0/1	0/1	13021.9	0.5	335	228	107	99	304	208	96	99	312	222	90	99	INTERGENIC	MODIFIER	-	-	-	-	-	-	-	-	-	1
DS499604.1	243331	C	T	T	0/1	0/1	0/1	10953.9	0.5	296	204	92	99	317	231	86	99	306	229	77	99	INTERGENIC	MODIFIER	-	-	-	-	-	-	-	-	-	1
DS499604.1	243335	C	T	T	0/1	0/1	0/1	10937.9	0.5	297	207	90	99	314	234	80	99	305	232	73	99	INTERGENIC	MODIFIER	-	-	-	-	-	-	-	-	-	1
DS499604.1	243342	T	C	C	0/1	0/1	0/1	10392.9	0.5	287	201	84	99	312	232	80	99	307	235	72	99	INTERGENIC	MODIFIER	-	-	-	-	-	-	-	-	-	1
DS499604.1	243344	C	T	T	0/1	0/1	0/1	10100.9	0.5	283	199	84	99	311	230	81	99	303	233	70	99	INTERGENIC	MODIFIER	-	-	-	-	-	-	-	-	-	1
DS499604.1	243372	C	T	T	0/1	0/1	0/1	5804.94	0.5	266	190	76	99	289	224	65	99	297	229	68	99	INTERGENIC	MODIFIER	-	-	-	-	-	-	-	-	-	1
DS499604.1	243402	G	A	A	0/1	0/1	0/1	4213.94	0.5	243	183	60	99	263	216	47	99	274	223	51	99	INTERGENIC	MODIFIER	-	-	-	-	-	-	-	-	-	1
DS499604.1	243435	T	C	C	0/1	0/1	0/1	3455.94	0.5	225	182	43	99	248	216	32	99	248	217	31	99	INTERGENIC	MODIFIER	-	-	-	-	-	-	-	-	-	1
DS499604.1	243460	C	T	T	0/1	0/1	0/1	2650.94	0.5	226	191	35	99	269	238	31	99	241	218	23	99	INTERGENIC	MODIFIER	-	-	-	-	-	-	-	-	-	1
DS499604.1	248454	G	A	A	0/1	0/0	0/0	845.9	0.25	228	196	32	99	161	161	0	99	181	181	0	99	INTERGENIC	MODIFIER	-	-	-	-	-	-	-	-	-	1
DS499604.1	248465	A	G	G	0/1	0/0	0/0	821.9	0.25	227	195	32	99	161	161	0	99	181	181	0	99	INTERGENIC	MODIFIER	-	-	-	-	-	-	-	-	-	1
DS499604.1	248489	C	T	T	0/1	0/0	0/0	759.9	0.25	230	198	32	99	161	161	0	99	181	181	0	99	INTERGENIC	MODIFIER	-	-	-	-	-	-	-	-	-	1
DS499604.1	249185	T	C	C	0/0	0/1	0/0	418.91	0.25	268	251	17	47	231	210	21	99	257	257	0	0	INTERGENIC	MODIFIER	-	-	-	-	-	-	-	-	-	1
DS499604.1	249193	T	C	C	0/1	0/1	0/0	740.05	0.375	268	248	20	94	225	202	23	99	261	261	0	0	INTERGENIC	MODIFIER	-	-	-	-	-	-	-	-	-	1
DS499604.1	249194	G	A	A	0/1	0/1	0/0	767.05	0.375	265	245	20	97	226	203	23	99	261	261	0	0	INTERGENIC	MODIFIER	-	-	-	-	-	-	-	-	-	1
DS499604.1	249207	A	G	G	0/1	0/1	0/0	1168.9	0.375	266	243	23	99	223	195	28	99	235	222	13	99	INTERGENIC	MODIFIER	-	-	-	-	-	-	-	-	-	1
DS499604.1	249235	C	T	T	0/0	0/1	0/0	388.53	0.25	288	288	0	0	218	187	31	99	275	275	0	0	INTERGENIC	MODIFIER	-	-	-	-	-	-	-	-	-	1
DS499604.1	249288	T	C	C	0/1	0/1	0/0	2036.05	0.375	256	231	25	99	209	179	30	99	264	264	0	0	INTERGENIC	MODIFIER	-	-	-	-	-	-	-	-	-	1
DS499604.1	249299	A	G	G	0/1	0/1	0/0	1674.05	0.375	254	233	21	99	206	176	30	99	256	256	0	0	INTERGENIC	MODIFIER	-	-	-	-	-	-	-	-	-	1
DS499604.1	249319	C	T	T	0/0	0/1	0/0	605.03	0.25	194	194	0	99	199	182	17	99	232	232	0	2	INTERGENIC	MODIFIER	-	-	-	-	-	-	-	-	-	1
DS499604.1	249321	C	T	T	0/0	0/1	0/0	545.99	0.25	194	194	0	99	203	187	16	99	238	238	0	17	INTERGENIC	MODIFIER	-	-	-	-	-	-	-	-	-	1
DS499604.1	249344	A	G	G	0/0	0/0	0/0	185.33	0.125	194	194	0	99	189	177	12	44	193	193	0	99	INTERGENIC	MODIFIER	-	-	-	-	-	-	-	-	-	1
DS499604.1	251023	C	T	T	0/0	0/1	0/0	620.9	0.25	194	194	0	99	218	198	20	99	193	193	0	99	INTERGENIC	MODIFIER	-	-	-	-	-	-	-	-	-	1
DS499604.1	251038	G	A	A	0/0	0/1	0/0	629.9	0.25	194	194	0	99	221	200	21	99	193	193	0	99	INTERGENIC	MODIFIER	-	-	-	-	-	-	-	-	-	1
DS499604.1	252617	C	A	A	1/1	1/1	1/1	28562.3	1	235	0	235	99	186	0	186	99	228	0	228	99	INTERGENIC	MODIFIER	-	-	-	-	-	-	-	-	-	1
DS499604.1	263616	A	G	G	1/1	1/1	1/1	28948.3	1	181	1	180	99	156	0	156	99	182	0	182	99	NON_SYNONYMOUS_CODING	MODERATE	MISSENSE	cAt/cGt	H229R	-	AFUB_101360	-	-	rna-AFUB_101360	3	1
DS499604.1	263631	T	A	A	1/1	1/1	1/1	24313.3	1	157	1	156	99	122	2	117	99	156	2	154	99	NON_SYNONYMOUS_CODING	MODERATE	MISSENSE	gTt/gAt	V234D	-	AFUB_101360	-	-	rna-AFUB_101360	3	1
DS499604.1	263634	A	C	C	1/1	1/1	1/1	24462.3	1	159	1	158	99	123	3	118	99	157	2	155	99	NON_SYNONYMOUS_CODING	MODERATE	MISSENSE	tAc/tCc	Y235S	-	AFUB_101360	-	-	rna-AFUB_101360	3	1
DS499604.1	263639	T	C	C	1/1	1/1	1/1	24707.3	1	165	1	164	99	127	3	122	99	149	2	147	99	STOP_LOST	HIGH	MISSENSE	Taa/Caa	*237Q	-	AFUB_101360	-	-	rna-AFUB_101360	3	1
DS499604.1	263647	T	C	C	1/1	1/1	1/1	24117.3	1	155	1	152	99	131	3	126	99	128	2	125	99	INTERGENIC	MODIFIER	-	-	-	-	-	-	-	-	-	1
DS499604.1	263651	T	A	A	1/1	1/1	1/1	23553.3	1	156	1	153	99	129	5	124	99	127	2	125	99	INTERGENIC	MODIFIER	-	-	-	-	-	-	-	-	-	1
DS499604.1	263659	A	C	C	1/1	1/1	1/1	24851.3	1	148	1	147	99	116	3	113	99	155	0	153	99	INTERGENIC	MODIFIER	-	-	-	-	-	-	-	-	-	1
DS499604.1	288497	C	CA,A	A	0/0	0/2	0/1	436.9	0.125	77	61	5,0	99	55	24	4,22	99	51	35	11,0	63	INTERGENIC	MODIFIER	-	-	-	-	-	-	-	-	-	2
DS499604.1	300537	A	G	G	0/0	0/0	0/1	1052.33	0.125	157	157	0	99	102	102	0	99	114	42	72	99	NON_SYNONYMOUS_CODING	MODERATE	MISSENSE	gAt/gGt	D163G	-	AFUB_101520	-	-	rna-AFUB_101520	2	1
DS499604.1	326001	A	G	G	.	0/1	.	1477.35	0.75	.	.	.	.	17	2	15	33	.	.	.	.	NON_SYNONYMOUS_CODING	MODERATE	MISSENSE	Acg/Gcg	T61A	-	AFUB_101620	-	-	rna-AFUB_101620	1	1
DS499604.1	413139	A	G	G	1/1	1/1	1/1	21146.3	1	117	0	117	99	110	0	110	99	131	0	131	99	INTERGENIC	MODIFIER	-	-	-	-	-	-	-	-	-	1
DS499604.1	413144	T	C	C	1/1	1/1	1/1	20861.3	1	112	0	112	99	103	0	103	99	127	0	127	99	INTERGENIC	MODIFIER	-	-	-	-	-	-	-	-	-	1
DS499604.1	413167	A	T	T	1/1	1/1	1/1	17434.3	1	92	0	92	99	83	0	83	99	102	0	102	99	INTERGENIC	MODIFIER	-	-	-	-	-	-	-	-	-	1
DS499604.1	413169	T	C	C	1/1	1/1	1/1	17488.3	1	87	0	87	99	81	0	81	99	98	0	98	99	INTERGENIC	MODIFIER	-	-	-	-	-	-	-	-	-	1
DS499604.1	413184	C	T	T	1/1	.	.	497.35	1	21	0	21	55	.	.	.	.	.	.	.	.	INTERGENIC	MODIFIER	-	-	-	-	-	-	-	-	-	1
DS499604.1	413192	C	T	T	0/0	1/1	1/1	9873.88	0.75	27	25	2	58	67	0	67	99	73	0	73	99	INTERGENIC	MODIFIER	-	-	-	-	-	-	-	-	-	1
DS499604.1	413193	C	T	T	1/1	.	.	562.88	1	27	2	25	58	.	.	.	.	.	.	.	.	INTERGENIC	MODIFIER	-	-	-	-	-	-	-	-	-	1
DS499604.1	413268	G	T,<*:DEL>	T	0/2	0/2	0/1	947.94	0.25	74	64	0,10	97	69	57	0,12	99	73	52	21,0	99	INTERGENIC	MODIFIER	-	-	-	-	-	-	-	-	-	1
DS499604.1	413270	A	T,<*:DEL>	T	0/2	0/2	0/1	1258.94	0.125	74	64	0,10	97	69	57	0,12	99	78	58	20,0	99	INTERGENIC	MODIFIER	-	-	-	-	-	-	-	-	-	1
DS499604.1	413271	G	T,<*:DEL>	T	0/2	0/2	0/1	1240.94	0.125	74	64	0,10	97	69	57	0,12	99	78	58	20,0	99	INTERGENIC	MODIFIER	-	-	-	-	-	-	-	-	-	1
DS499604.1	413273	G	T	T	0/1	0/1	0/1	1190.94	0.5	81	68	13	95	70	60	10	99	76	61	15	99	INTERGENIC	MODIFIER	-	-	-	-	-	-	-	-	-	1
DS499604.1	413276	C	T	T	0/1	0/1	0/1	936.94	0.5	78	70	8	73	68	60	8	99	78	65	13	99	INTERGENIC	MODIFIER	-	-	-	-	-	-	-	-	-	1
DS499604.1	429926	A	T	T	0/1	0/0	0/0	172.01	0.125	129	106	23	99	111	111	0	0	128	128	0	0	INTRON	MODIFIER	-	-	-	-	AFUB_101990	-	-	rna-AFUB_101990	2	1
DS499603.1	2999	T	C	C	0/1	0/1	0/1	2179.94	0.5	257	229	28	99	209	178	31	99	286	265	21	99	INTERGENIC	MODIFIER	-	-	-	-	-	-	-	-	-	1
DS499603.1	3011	T	C	C	0/1	0/1	0/1	2587.94	0.5	268	235	33	99	214	181	33	99	288	263	25	99	INTERGENIC	MODIFIER	-	-	-	-	-	-	-	-	-	1
DS499603.1	3012	G	A	A	0/1	0/1	0/1	2605.94	0.5	266	232	34	99	213	179	34	99	289	264	25	99	INTERGENIC	MODIFIER	-	-	-	-	-	-	-	-	-	1
DS499603.1	3042	C	T	T	0/1	0/1	0/1	3926.94	0.5	283	239	44	99	213	170	43	99	293	260	33	99	INTERGENIC	MODIFIER	-	-	-	-	-	-	-	-	-	1
DS499603.1	3057	A	G	G	0/1	0/1	0/1	4516.94	0.5	293	243	50	99	228	183	45	99	290	253	37	99	INTERGENIC	MODIFIER	-	-	-	-	-	-	-	-	-	1
DS499603.1	3077	A	G	G	0/1	0/1	0/1	4702.94	0.5	293	241	52	99	240	193	47	99	291	253	38	99	INTERGENIC	MODIFIER	-	-	-	-	-	-	-	-	-	1
DS499603.1	3087	A	G	G	0/1	0/1	0/1	4681.94	0.5	284	230	54	99	239	192	47	99	294	256	38	99	INTERGENIC	MODIFIER	-	-	-	-	-	-	-	-	-	1
DS499603.1	3112	C	T	T	0/1	0/1	0/1	3689.94	0.5	298	249	49	99	237	195	42	99	291	254	37	99	INTERGENIC	MODIFIER	-	-	-	-	-	-	-	-	-	1
DS499603.1	3148	T	C	C	0/1	0/1	0/0	311.14	0.25	254	229	25	99	208	193	15	15	276	258	18	47	INTERGENIC	MODIFIER	-	-	-	-	-	-	-	-	-	1
DS499603.1	3153	T	C	C	0/1	0/0	0/0	232.33	0.125	251	229	22	99	213	213	0	59	246	246	0	99	INTERGENIC	MODIFIER	-	-	-	-	-	-	-	-	-	1
DS499603.1	3154	G	A	A	0/1	0/0	0/0	196.33	0.125	249	227	22	99	213	213	0	56	246	246	0	99	INTERGENIC	MODIFIER	-	-	-	-	-	-	-	-	-	1
DS499603.1	3397	G	A	A	0/1	0/0	0/1	303.9	0.375	249	229	20	99	146	146	0	99	258	239	19	69	INTERGENIC	MODIFIER	-	-	-	-	-	-	-	-	-	1
DS499603.1	3401	G	A	A	0/1	0/1	0/1	525.94	0.5	252	231	21	99	184	170	14	64	253	232	19	99	INTERGENIC	MODIFIER	-	-	-	-	-	-	-	-	-	1
DS499603.1	3403	G	A	A	0/1	0/1	0/1	734.94	0.5	251	229	22	99	185	171	14	99	252	232	20	99	INTERGENIC	MODIFIER	-	-	-	-	-	-	-	-	-	1
DS499603.1	3407	T	C	C	0/1	0/1	0/1	991.94	0.5	249	225	24	99	183	167	16	99	249	228	21	99	INTERGENIC	MODIFIER	-	-	-	-	-	-	-	-	-	1
DS499603.1	3410	T	C	C	0/1	0/1	0/1	1129.94	0.5	248	221	27	99	184	168	16	99	251	230	21	99	INTERGENIC	MODIFIER	-	-	-	-	-	-	-	-	-	1
DS499603.1	3437	G	A	A	0/1	0/0	0/1	1118.9	0.375	259	216	43	99	207	187	20	42	257	218	39	99	INTERGENIC	MODIFIER	-	-	-	-	-	-	-	-	-	1
DS499603.1	3475	A	G	G	0/1	0/0	0/1	1281.04	0.375	269	221	48	99	201	181	20	17	277	235	42	99	INTERGENIC	MODIFIER	-	-	-	-	-	-	-	-	-	1
DS499603.1	3502	G	A	A	0/1	0/1	0/1	4092.94	0.5	286	237	49	99	198	181	17	99	287	244	43	99	INTERGENIC	MODIFIER	-	-	-	-	-	-	-	-	-	1
DS499603.1	3513	A	G	G	0/1	0/1	0/1	3991.94	0.5	293	245	48	99	204	187	17	99	291	247	44	99	INTERGENIC	MODIFIER	-	-	-	-	-	-	-	-	-	1
DS499603.1	3516	A	G	G	0/1	0/1	0/1	3919.94	0.5	288	243	45	99	202	185	17	99	294	252	42	99	INTERGENIC	MODIFIER	-	-	-	-	-	-	-	-	-	1
DS499603.1	3521	A	G	G	0/1	0/1	0/1	3382.94	0.5	288	247	41	99	200	186	14	99	300	260	40	99	INTERGENIC	MODIFIER	-	-	-	-	-	-	-	-	-	1
DS499603.1	3526	A	G	G	0/1	0/0	0/1	2874.91	0.375	285	246	39	99	196	183	13	29	290	256	34	99	INTERGENIC	MODIFIER	-	-	-	-	-	-	-	-	-	1
DS499603.1	3979	T	C	C	0/1	0/1	0/1	4602.94	0.5	246	209	37	99	213	192	21	99	270	246	24	99	INTERGENIC	MODIFIER	-	-	-	-	-	-	-	-	-	1
DS499603.1	3991	G	C	C	0/1	0/1	0/1	4752.94	0.5	256	215	41	99	217	196	21	99	273	247	26	99	INTERGENIC	MODIFIER	-	-	-	-	-	-	-	-	-	1
DS499603.1	3992	G	A	A	0/1	0/1	0/1	4742.94	0.5	258	217	41	99	220	198	21	99	275	249	26	99	INTERGENIC	MODIFIER	-	-	-	-	-	-	-	-	-	1
DS499603.1	3993	T	C	C	0/1	0/1	0/1	4753.94	0.5	256	215	41	99	220	199	21	99	282	255	27	99	INTERGENIC	MODIFIER	-	-	-	-	-	-	-	-	-	1
DS499603.1	4003	C	T	T	0/1	0/1	0/1	4899.94	0.5	279	233	46	99	242	218	24	99	285	257	28	99	INTERGENIC	MODIFIER	-	-	-	-	-	-	-	-	-	1
DS499603.1	4009	C	T	T	0/1	0/1	0/1	4956.94	0.5	294	245	49	99	248	220	26	99	296	267	29	99	INTERGENIC	MODIFIER	-	-	-	-	-	-	-	-	-	1
DS499603.1	4027	G	A	A	0/1	0/1	0/1	4662.94	0.5	303	255	48	99	257	231	26	99	301	270	31	99	INTERGENIC	MODIFIER	-	-	-	-	-	-	-	-	-	1
DS499603.1	4030	G	A	A	0/1	0/1	0/1	4569.94	0.5	297	250	47	99	255	229	26	99	297	266	31	99	INTERGENIC	MODIFIER	-	-	-	-	-	-	-	-	-	1
DS499603.1	4036	C	T	T	0/1	0/1	0/1	9026.94	0.5	302	212	90	99	266	200	66	99	302	235	67	99	INTERGENIC	MODIFIER	-	-	-	-	-	-	-	-	-	1
DS499603.1	4067	T	C	C	0/1	0/1	0/1	9684.94	0.5	315	211	104	99	287	197	90	99	332	236	96	99	INTERGENIC	MODIFIER	-	-	-	-	-	-	-	-	-	1
DS499603.1	4086	A	G	G	0/0	0/0	0/1	56.9	0.25	317	297	20	69	365	365	0	99	426	397	29	44	INTERGENIC	MODIFIER	-	-	-	-	-	-	-	-	-	1
DS499603.1	4102	A	G	G	0/0	0/0	0/1	835.53	0.25	381	381	0	0	371	371	0	0	423	382	41	99	INTERGENIC	MODIFIER	-	-	-	-	-	-	-	-	-	1
DS499603.1	4115	C	T	T	0/1	0/0	0/1	2503.05	0.375	334	306	28	99	348	348	0	0	400	349	51	99	INTERGENIC	MODIFIER	-	-	-	-	-	-	-	-	-	1
DS499603.1	4134	A	G	G	0/1	0/0	0/1	3393.05	0.375	323	279	44	99	350	350	0	0	358	297	61	99	INTERGENIC	MODIFIER	-	-	-	-	-	-	-	-	-	1
DS499603.1	4140	A	G	G	0/1	0/1	0/1	6795.94	0.5	331	267	64	99	300	239	61	99	353	282	71	99	INTERGENIC	MODIFIER	-	-	-	-	-	-	-	-	-	1
DS499603.1	4151	C	T	T	0/1	0/1	0/1	5151.94	0.5	330	284	46	99	284	234	50	99	352	296	56	99	INTERGENIC	MODIFIER	-	-	-	-	-	-	-	-	-	1
DS499603.1	4154	C	T	T	0/1	0/1	0/1	4603.94	0.5	327	285	42	99	280	237	43	99	351	297	54	99	INTERGENIC	MODIFIER	-	-	-	-	-	-	-	-	-	1
DS499603.1	4171	G	A	A	0/1	0/1	0/1	1988.94	0.5	343	315	28	99	284	253	31	99	362	321	41	99	INTERGENIC	MODIFIER	-	-	-	-	-	-	-	-	-	1
DS499603.1	4187	T	C	C	0/1	0/1	0/1	12881.9	0.5	355	261	94	99	296	217	79	99	375	263	112	99	INTERGENIC	MODIFIER	-	-	-	-	-	-	-	-	-	1
DS499603.1	4190	T	C	C	0/1	0/1	0/1	18482.9	0.5	353	231	122	99	292	185	107	99	374	227	147	99	INTERGENIC	MODIFIER	-	-	-	-	-	-	-	-	-	1
DS499603.1	4204	C	T	T	0/0	0/1	0/1	297.9	0.25	393	393	0	99	307	286	21	55	381	349	32	99	INTERGENIC	MODIFIER	-	-	-	-	-	-	-	-	-	1
DS499603.1	4237	A	G	G	0/1	0/1	0/1	21635.9	0.5	419	249	170	99	315	180	135	99	373	223	150	99	INTERGENIC	MODIFIER	-	-	-	-	-	-	-	-	-	1
DS499603.1	4247	T	C	C	0/1	0/1	0/1	22361.9	0.5	413	241	172	99	317	179	138	99	363	219	144	99	INTERGENIC	MODIFIER	-	-	-	-	-	-	-	-	-	1
DS499603.1	4253	A	G	G	0/1	0/1	0/1	22435.9	0.5	410	236	174	99	311	171	140	99	371	219	152	99	INTERGENIC	MODIFIER	-	-	-	-	-	-	-	-	-	1
DS499603.1	4322	A	G	G	0/1	0/1	0/1	13601.9	0.5	331	232	99	99	277	175	102	99	360	245	115	99	INTERGENIC	MODIFIER	-	-	-	-	-	-	-	-	-	1
DS499603.1	4326	A	G	G	0/1	0/1	0/1	13636.9	0.5	321	230	91	99	264	172	92	99	350	238	112	99	INTERGENIC	MODIFIER	-	-	-	-	-	-	-	-	-	1
DS499603.1	4333	A	G	G	0/1	0/1	0/1	12523.9	0.5	315	225	90	99	254	170	84	99	346	238	108	99	INTERGENIC	MODIFIER	-	-	-	-	-	-	-	-	-	1
DS499603.1	4337	A	G	G	0/1	0/1	0/1	11860.9	0.5	316	231	85	99	251	171	80	99	336	238	98	99	INTERGENIC	MODIFIER	-	-	-	-	-	-	-	-	-	1
DS499603.1	4371	G	A	A	0/1	0/1	0/1	3944.94	0.5	273	242	31	99	207	161	46	99	299	246	53	99	INTERGENIC	MODIFIER	-	-	-	-	-	-	-	-	-	1
DS499603.1	4374	G	A	A	0/1	0/1	0/1	3823.94	0.5	266	236	30	99	204	161	43	99	295	244	51	99	INTERGENIC	MODIFIER	-	-	-	-	-	-	-	-	-	1
DS499603.1	4400	A	G	G	0/0	0/1	0/1	582.91	0.25	260	260	0	0	190	170	20	99	265	240	25	99	INTERGENIC	MODIFIER	-	-	-	-	-	-	-	-	-	1
DS499603.1	4403	A	G	G	0/0	0/1	0/1	567.91	0.25	261	261	0	0	191	171	20	99	261	239	22	99	INTERGENIC	MODIFIER	-	-	-	-	-	-	-	-	-	1
DS499603.1	4574	C	T	T	0/0	0/1	0/0	504.9	0.25	245	229	16	84	188	170	18	99	205	205	0	99	INTERGENIC	MODIFIER	-	-	-	-	-	-	-	-	-	1
DS499603.1	4577	C	T	T	0/0	0/1	0/0	469.9	0.25	245	229	16	78	187	169	18	99	205	205	0	99	INTERGENIC	MODIFIER	-	-	-	-	-	-	-	-	-	1
DS499603.1	4609	A	G	G	0/1	0/0	0/0	183.9	0.25	243	222	21	57	189	189	0	99	205	205	0	99	INTERGENIC	MODIFIER	-	-	-	-	-	-	-	-	-	1
DS499603.1	4632	A	G	G	0/1	0/0	0/0	55.33	0.125	246	228	18	87	189	189	0	99	205	205	0	99	INTERGENIC	MODIFIER	-	-	-	-	-	-	-	-	-	1
DS499603.1	4905	G	A	A	0/1	0/1	0/1	1500.94	0.5	254	231	23	99	230	206	24	99	232	215	17	65	INTERGENIC	MODIFIER	-	-	-	-	-	-	-	-	-	1
DS499603.1	4944	C	T	T	0/1	0/1	0/1	1302.94	0.5	254	231	23	99	216	195	21	99	227	210	17	67	INTERGENIC	MODIFIER	-	-	-	-	-	-	-	-	-	1
DS499603.1	4953	T	C	C	0/1	0/1	0/1	1650.94	0.5	261	235	26	99	218	196	22	99	226	208	18	99	INTERGENIC	MODIFIER	-	-	-	-	-	-	-	-	-	1
DS499603.1	4973	C	T	T	0/1	0/1	0/1	1272.94	0.5	266	237	29	99	206	186	18	99	222	204	18	99	INTERGENIC	MODIFIER	-	-	-	-	-	-	-	-	-	1
DS499603.1	4980	G	A	A	0/1	0/1	0/1	1320.94	0.5	270	241	29	99	203	187	16	99	217	199	18	99	INTERGENIC	MODIFIER	-	-	-	-	-	-	-	-	-	1
DS499603.1	5151	A	G	G	0/0	0/1	0/0	33.92	0.25	237	237	0	99	182	169	13	28	208	208	0	99	INTERGENIC	MODIFIER	-	-	-	-	-	-	-	-	-	1
DS499603.1	5209	T	C	C	0/0	0/1	0/1	437.9	0.375	237	237	0	99	194	175	19	99	222	205	17	79	INTERGENIC	MODIFIER	-	-	-	-	-	-	-	-	-	1
DS499603.1	5221	G	A	A	0/0	0/1	0/1	844.05	0.375	275	275	0	0	203	178	25	99	212	191	21	99	INTERGENIC	MODIFIER	-	-	-	-	-	-	-	-	-	1
DS499603.1	5247	T	C	C	0/0	0/1	0/1	595.05	0.375	289	289	0	0	208	182	26	99	227	195	32	99	INTERGENIC	MODIFIER	-	-	-	-	-	-	-	-	-	1
DS499603.1	5274	T	C	C	0/1	0/1	0/1	2911.94	0.5	266	230	36	99	217	188	29	99	222	188	34	99	INTERGENIC	MODIFIER	-	-	-	-	-	-	-	-	-	1
DS499603.1	5275	G	A	A	0/1	0/1	0/1	2911.94	0.5	262	226	36	99	212	183	29	99	219	185	34	99	INTERGENIC	MODIFIER	-	-	-	-	-	-	-	-	-	1
DS499603.1	5301	A	G	G	0/1	0/1	0/1	2613.94	0.5	263	232	31	99	221	195	26	99	227	195	32	99	INTERGENIC	MODIFIER	-	-	-	-	-	-	-	-	-	1
DS499603.1	5310	A	G	G	0/1	0/1	0/1	2676.94	0.5	262	231	31	99	214	188	26	99	230	199	31	99	INTERGENIC	MODIFIER	-	-	-	-	-	-	-	-	-	1
DS499603.1	5327	G	A	A	0/1	0/1	0/1	2708.94	0.5	274	241	33	99	214	188	26	99	241	209	32	99	INTERGENIC	MODIFIER	-	-	-	-	-	-	-	-	-	1
DS499603.1	5330	G	A	A	0/1	0/1	0/1	2633.94	0.5	273	240	33	99	211	185	26	99	243	212	31	99	INTERGENIC	MODIFIER	-	-	-	-	-	-	-	-	-	1
DS499603.1	5343	T	C	C	0/1	0/1	0/1	2392.94	0.5	279	249	30	99	206	182	24	99	242	214	28	99	INTERGENIC	MODIFIER	-	-	-	-	-	-	-	-	-	1
DS499603.1	5371	G	A	A	0/0	0/0	0/1	435.92	0.25	258	258	0	0	180	166	14	32	238	219	19	68	INTERGENIC	MODIFIER	-	-	-	-	-	-	-	-	-	1
DS499603.1	5386	C	T	T	0/0	0/0	0/0	93.67	0.125	267	267	0	0	196	196	0	90	247	247	0	0	INTERGENIC	MODIFIER	-	-	-	-	-	-	-	-	-	1
DS499603.1	5545	A	G	G	0/1	0/1	0/1	2562.94	0.5	282	253	29	99	213	184	29	99	230	206	24	99	INTERGENIC	MODIFIER	-	-	-	-	-	-	-	-	-	1
DS499603.1	5557	C	T	T	0/1	0/1	0/1	3442.94	0.5	283	243	40	99	226	187	39	99	243	211	32	99	INTERGENIC	MODIFIER	-	-	-	-	-	-	-	-	-	1
DS499603.1	5581	G	A	A	0/1	0/1	0/1	4835.94	0.5	281	228	53	99	230	185	45	99	247	202	45	99	INTERGENIC	MODIFIER	-	-	-	-	-	-	-	-	-	1
DS499603.1	5641	C	T	T	0/1	0/0	0/0	64.34	0.125	289	268	21	96	256	256	0	25	253	253	0	99	INTERGENIC	MODIFIER	-	-	-	-	-	-	-	-	-	1
DS499603.1	5649	G	A	A	0/1	0/1	0/1	4306.94	0.5	294	245	49	99	241	199	42	99	273	227	46	99	INTERGENIC	MODIFIER	-	-	-	-	-	-	-	-	-	1
DS499603.1	5655	A	G	G	0/1	0/1	0/1	5523.94	0.5	289	234	55	99	243	195	48	99	271	224	47	99	INTERGENIC	MODIFIER	-	-	-	-	-	-	-	-	-	1
[truncated: 7,215 more rows]
