# Supplementary material for: Deletion of cox7c Results in Pan-Azole Resistance in Aspergillus fumigatus
Source: Antimicrob Agents Chemother. 2022 Jun 1;66(6):e00151-22. doi: 10.1128/aac.00151-22 (PMC9211413; doi:10.1128/aac.00151-22)
Supplement: Supplemental file 2 — Data Set S2. Download aac.00151-22-s0002.xlsx, XLSX file, 3.1 MB [file aac.00151-22-s0002.xlsx]

## Sheet: IM1_vs_WT
Dataset S2 Complete dataset for RNA-seq IM1 (ITC-induced mutant 1) vs WT (wild type)
gene id	gene name	description	GO_id	GO_term	KO_ID	KO_Description	kegg_id	kegg_term	locus	IM1-1_count	IM1-2_count	IM1-3_count	WT-1_count	WT-2_count	WT-3_count	IM1-1_FPKM	IM1-2_FPKM	IM1-3_FPKM	WT-1_FPKM	WT-2_FPKM	WT-3_FPKM	Group2	Group1	log2FC	Pvalue	Qvalue	updown
gene6872	AFUB_018400	potassium/sodium P-type ATPase%2C putative	GO:0006812|GO:0046872|GO:0019829|GO:0000166|GO:0016021	cation transport|metal ion binding|cation-transporting ATPase activity|nucleotide binding|integral component of membrane	-	-	-	-	DS499595.1:309828-313286	666	569	782	67815	47653	39146	12.0142	9.50561	14.1288	1114.31	1012.22	739.881	11.8829	955.471	-6.32926	2.56539e-82	2.57591e-78	DOWN
gene567	AFUB_094610	sodium P-type ATPase%2C putative	GO:0019829|GO:0000166|GO:0016021|GO:0006812|GO:0046872	cation-transporting ATPase activity|nucleotide binding|integral component of membrane|cation transport|metal ion binding	-	-	-	-	DS499602.1:491895-495230	148	153	216	30935	23765	12676	2.71763	2.60177	3.97248	517.413	513.846	243.874	3.09729	425.044	-7.10046	3.7116e-70	1.86341e-66	DOWN
gene9918	AFUB_015030	MFS multidrug transporter%2C putative	GO:0003674	molecular_function	-	-	-	-	DS499594.1:4251890-4253924	182	199	153	7693	6037	3650	5.8803	5.95426	4.95104	226.403	229.675	123.559	5.5952	193.212	-5.10985	2.52925e-56	8.46539e-53	DOWN
gene125	AFUB_101720	conserved hypothetical protein	GO:0003674|GO:0005575|GO:0008150	molecular_function|cellular_component|biological_process	-	-	-	-	DS499604.1:352995-353613	43	52	35	1548	913	1128	4.87061	5.45464	3.9707	159.715	121.773	133.869	4.76532	138.452	-4.86067	7.61272e-53	1.91098e-49	DOWN
gene217	AFUB_098700	conserved hypothetical protein	GO:0003674|GO:0008150|GO:0005575	molecular_function|biological_process|cellular_component	-	-	-	-	DS499603.1:155419-155871	107672	61255	114774	3151	2447	2947	18729.7	9867.68	19996.2	499.268	501.218	537.106	16197.9	512.53	4.98202	4.64967e-51	9.33746e-48	UP
gene158	AFUB_102050	MFS myo-inositol transporter%2C putative	GO:0022857|GO:0016020|GO:0005215|GO:0022891|GO:0016021|GO:0055085	transmembrane transporter activity|membrane|transporter activity|substrate-specific transmembrane transporter activity|integral component of membrane|transmembrane transport	-	-	-	-	DS499604.1:453414-455484	96	59	95	2731	1796	1715	2.9178	1.66067	2.89194	75.6078	64.2774	54.614	2.49014	64.8331	-4.70243	2.65549e-50	4.44396e-47	DOWN
gene6563	AFUB_046760	RTA1 domain protein%2C putative	GO:0003674	molecular_function	-	-	-	-	DS499596.1:3706784-3707787	50	45	49	1955	1241	954	3.25796	2.7154	3.19775	116.032	95.2162	65.1291	3.05703	92.1258	-4.9134	2.59136e-48	3.71712e-45	DOWN
gene2706	AFUB_077400	1%2C3-beta-glucanosyltransferase Gel2	GO:0031505|GO:0042123|GO:0042124	fungal-type cell wall organization|glucanosyltransferase activity|1,3-beta-glucanosyltransferase activity	-	-	-	-	DS499599.1:1511256-1512953	538	821	542	10966	7471	7397	22.0201	31.1191	22.2185	408.831	360.066	317.21	25.1193	362.036	-3.84927	2.65872e-42	3.33703e-39	DOWN
gene102	AFUB_101510	C6 transcription factor%2C putative	GO:0006355|GO:0000981|GO:0003677|GO:0008270|GO:0006351|GO:0005634	regulation of transcription, DNA-templated|sequence-specific DNA binding RNA polymerase II transcription factor activity|DNA binding|zinc ion binding|transcription, DNA-templated|nucleus	-	-	-	-	DS499604.1:296133-298473	2509	2445	2335	269	223	249	74.1755	66.9399	69.1392	7.24386	7.76302	7.71281	70.0848	7.57323	3.21012	1.35789e-40	1.51495e-37	UP
gene3326	AFUB_066560	sodium P-type ATPase%2C putative	GO:0051208|GO:0097623|GO:0016021|GO:0005886|GO:0046872|GO:0070588|GO:0030448|GO:0005388|GO:0008556|GO:0000166|GO:0005773	sequestering of calcium ion||integral component of membrane|plasma membrane|metal ion binding|calcium ion transmembrane transport|hyphal growth|calcium-transporting ATPase activity|potassium-transporting ATPase activity|nucleotide binding|vacuole	-	-	-	-	DS499598.1:1022219-1025457	26	15	35	1405	1092	588	0.482877	0.257987	0.651059	23.7686	23.8813	11.4419	0.463974	19.6973	-5.40781	2.34877e-37	2.3584e-34	DOWN
gene6397	AFUB_045110	HET domain protein	GO:0003674|GO:0008150|GO:0005575	molecular_function|biological_process|cellular_component	-	-	-	-	DS499596.1:3267182-3269794	391	227	408	6487	5781	4255	8.74587	4.70218	9.14041	132.169	152.263	99.7194	7.52948	128.05	-4.08802	3.07732e-37	2.80903e-34	DOWN
gene6448	AFUB_045610	nonribosomal peptide synthetase%2C putative	GO:0019748|GO:0005575	secondary metabolic process|cellular_component	K00143	EC:1.2.1.31[---]	ko01100|ko01110|ko01130|ko01230|ko00310|ko00300	Metabolic pathways|Biosynthesis of secondary metabolites|Biosynthesis of antibiotics|Biosynthesis of amino acids|Lysine degradation|Lysine biosynthesis	DS499596.1:3413835-3417185	3689	6297	3862	249	224	374	67.6751	106.979	70.9595	4.16081	4.83875	7.1886	81.8714	5.39605	3.92338	7.17056e-35	5.99996e-32	UP
gene3758	AFUB_070900	conserved hypothetical protein	GO:0003674|GO:0005575|GO:0008150	molecular_function|cellular_component|biological_process	-	-	-	-	DS499598.1:2211051-2211695	1025	983	577	56	47	34	92.8818	82.491	52.3673	4.62225	5.01503	3.22801	75.9134	4.28843	4.14583	1.32211e-34	1.02118e-31	UP
gene104	AFUB_101530	sensor histidine kinase/response regulator%2C putative	GO:0004871|GO:0000160|GO:0006355|GO:0000156|GO:0090593|GO:0005524|GO:0007165|GO:0004673|GO:0016020|GO:0000155	signal transducer activity|phosphorelay signal transduction system|regulation of transcription, DNA-templated|phosphorelay response regulator activity||ATP binding|signal transduction|protein histidine kinase activity|membrane|phosphorelay sensor kinase activity	-	-	ko04011|ko04139|ko02020	MAPK signaling pathway - yeast|Mitophagy - yeast|Two-component system	DS499604.1:300997-303581	5541	6668	5486	795	671	771	133.275	148.526	132.158	17.4175	19.0041	19.4298	137.986	18.6171	2.88982	1.69753e-33	1.21749e-30	UP
gene8444	AFUB_000340	ADAM family of metalloprotease ADM-A	GO:0005575|GO:0008150	cellular_component|biological_process	-	-	-	-	DS499594.1:100970-102900	82	95	61	1119	704	940	2.62757	2.81911	1.9577	32.661	26.5631	31.5589	2.46813	30.261	-3.61597	4.79455e-33	3.20947e-30	DOWN
gene1660	AFUB_081210	DUF895 domain membrane protein	GO:0003674	molecular_function	-	-	-	-	DS499600.1:437106-438776	1181	1825	1521	184	126	151	46.5766	66.6542	60.0793	6.60987	5.8513	6.23948	57.77	6.23355	3.2122	1.44996e-32	9.09943e-30	UP
gene4131	AFUB_051230	MFS multidrug transporter%2C putative	GO:0003674	molecular_function	-	-	-	-	DS499597.1:640247-642025	4106	5745	3706	166	232	365	148.414	192.306	134.165	5.46541	9.87438	13.823	158.295	9.72093	4.02538	3.21221e-30	1.89728e-27	UP
gene10098	AFUB_016830	high affinity nitrate transporter NrtB	GO:0015707|GO:0016021|GO:0055085|GO:0015513|GO:0015706|GO:0015112	nitrite transport|integral component of membrane|transmembrane transport|nitrite uptake transmembrane transporter activity|nitrate transport|nitrate transmembrane transporter activity	-	-	ko00910	Nitrogen metabolism	DS499594.1:4794520-4796195	385	345	420	17760	15132	65492	15.1225	12.5496	16.523	635.425	699.882	2695.28	14.7317	1343.53	-6.51096	8.70926e-30	4.85832e-27	DOWN
gene5337	AFUB_034550	MFS transporter%2C putative	GO:0003674	molecular_function	-	-	-	-	DS499596.1:170560-172160	808	1109	864	101	99	99	35.4547	45.0651	37.9711	4.03684	5.11522	4.55145	39.497	4.56784	3.11216	2.58107e-29	1.36403e-26	UP
gene1714	AFUB_081740	cellobiose dehydrogenase%2C putative	GO:0008150|GO:0003674	biological_process|molecular_function	-	-	-	-	DS499600.1:551123-552398	281	411	240	3245	2106	3667	13.1918	17.8684	11.2846	138.762	116.418	180.369	14.1149	145.183	-3.36258	3.05561e-29	1.53407e-26	DOWN
gene3250	AFUB_065800	short chain dehydrogenase%2C putative	GO:0008152|GO:0005739|GO:0016491	metabolic process|mitochondrion|oxidoreductase activity	K17742	EC:1.1.1.289[---]	ko00051	Fructose and mannose metabolism	DS499598.1:806742-807829	246	230	174	10	8	7	16.6413	14.4088	11.7891	0.616196	0.637285	0.496131	14.2797	0.583204	4.61382	1.20465e-28	5.75996e-26	UP
gene1486	AFUB_092300	tannase%2C putative	GO:0003674|GO:0008150|GO:0005575	molecular_function|biological_process|cellular_component	-	-	-	-	DS499601.1:1639521-1641242	1962	1541	1999	287	222	245	66.5936	48.4375	67.9554	8.87303	8.87261	8.71268	60.9955	8.81944	2.78994	1.81779e-28	8.29657e-26	UP
gene3615	AFUB_069470	calcium transporter%2C putative	GO:0006879|GO:0003674|GO:0000329	cellular iron ion homeostasis|molecular_function|fungal-type vacuole membrane	-	-	-	-	DS499598.1:1848223-1849249	6911	3477	7416	607	451	434	441.455	205.682	474.453	35.3176	33.9225	29.0461	373.863	32.7621	3.51241	4.57151e-28	1.99576e-25	UP
gene3834	AFUB_071650	glutathione S-transferase%2C putative	GO:0003674|GO:0005575|GO:0019748	molecular_function|cellular_component|secondary metabolic process	-	-	-	-	DS499598.1:2499263-2500137	10207	10760	8936	1249	1092	1598	744.787	727.097	653.063	83.0145	93.8257	122.17	708.315	99.67	2.82916	9.1695e-28	3.83629e-25	UP
gene1283	AFUB_090270	siderochrome-iron transporter%2C putative	GO:0003674|GO:0008150|GO:0005575	molecular_function|biological_process|cellular_component	-	-	-	-	DS499601.1:1085690-1087632	171	98	191	5554	4849	1750	5.47945	2.90813	6.12989	162.108	182.961	58.7533	4.83916	134.608	-4.79786	1.32052e-27	5.30376e-25	DOWN
gene107	AFUB_101559	ABC multidrug transporter%2C putative	GO:0042626|GO:0000166|GO:0017111|GO:0016020|GO:0016887|GO:0006810|GO:0016021|GO:0005524	ATPase activity, coupled to transmembrane movement of substances|nucleotide binding|nucleoside-triphosphatase activity|membrane|ATPase activity|transport|integral component of membrane|ATP binding	-	-	ko02010	ABC transporters	DS499604.1:306476-310939	4384	5676	4547	963	696	752	63.2677	75.8578	65.7225	12.6589	11.8273	11.3706	68.2826	11.9523	2.51424	2.15841e-27	8.3356e-25	UP
gene4024	AFUB_050160	extracellular proline-rich protein	GO:0005575|GO:0008150|GO:0003674	cellular_component|biological_process|molecular_function	-	-	-	-	DS499597.1:345479-346333	2067	1988	1837	146	167	55	141.3	125.853	125.773	9.09097	13.4426	3.93929	130.975	8.82428	3.89167	3.1728e-27	1.17993e-24	UP
gene5940	AFUB_040570	MFS drug transporter%2C putative	GO:0003674	molecular_function	-	-	-	-	DS499596.1:1860558-1862660	5500	3414	5353	677	486	621	169.279	97.3086	165.012	18.9796	17.6134	20.0256	143.867	18.8729	2.93035	3.60404e-27	1.29244e-24	UP
gene103	AFUB_101520	hypothetical protein	-	-	-	-	-	-	DS499604.1:299999-300574	611	610	669	79	57	76	68.0218	62.8902	74.5953	8.01105	7.47224	8.86489	68.5024	8.11606	3.0773	2.0852e-26	7.21982e-24	UP
gene8620	AFUB_002100	conserved serine-rich protein	GO:0003674|GO:0005575|GO:0008150	molecular_function|cellular_component|biological_process	-	-	-	-	DS499594.1:582048-585256	2081	1666	2341	15749	12650	13502	38.8716	28.8192	43.7966	267.961	278.238	264.248	37.1625	270.149	-2.86184	2.18213e-26	7.30358e-24	DOWN
gene4893	AFUB_058860	D-amino acid oxidase	GO:0005575	cellular_component	K00273	EC:1.4.3.3[---]	ko01100|ko01130|ko04146|ko00260|ko00330|ko00311	Metabolic pathways|Biosynthesis of antibiotics|Peroxisome|Glycine, serine and threonine metabolism|Arginine and proline metabolism|Penicillin and cephalosporin biosynthesis	DS499597.1:2794635-2795971	2671	3329	2897	496	511	449	142.569	164.555	154.874	24.1152	32.1172	25.1103	154	27.1142	2.5058	2.98161e-26	9.65754e-24	UP
gene6117	AFUB_042320	MFS sugar transporter%2C putative	GO:0016020|GO:0022857|GO:0022891|GO:0055085|GO:0016021	membrane|transmembrane transporter activity|substrate-specific transmembrane transporter activity|transmembrane transport|integral component of membrane	-	-	-	-	DS499596.1:2375087-2377412	5965	5882	9645	911	774	979	197.642	180.484	320.072	27.4944	30.1977	33.9863	232.733	30.5595	2.92898	6.89841e-25	2.16459e-22	UP
gene3291	AFUB_066210	cytochrome c peroxidase Ccp1%2C putative	GO:0034599|GO:0005758|GO:0055114|GO:0031966|GO:0004130|GO:0020037	cellular response to oxidative stress|mitochondrial intermembrane space|oxidation-reduction process|mitochondrial membrane|cytochrome-c peroxidase activity|heme binding	-	-	-	-	DS499598.1:929792-930966	3958	5959	4145	735	667	808	210.114	292.953	220.385	35.5406	41.6936	44.9411	241.151	40.7251	2.56595	1.77226e-24	5.39251e-22	UP
gene950	AFUB_086960	GNAT family acetyltransferase%2C putative	GO:0008150|GO:0005575	biological_process|cellular_component	-	-	-	-	DS499601.1:107868-109089	1067	1153	928	206	149	136	104.989	105.064	91.4547	18.4631	17.2636	14.0207	100.503	16.5825	2.5995	3.31883e-24	9.80128e-22	UP
gene1485	AFUB_092290	hypothetical protein	GO:0003674|GO:0008150|GO:0005575	molecular_function|biological_process|cellular_component	-	-	-	-	DS499601.1:1637602-1638389	4902	5630	4948	853	657	1043	396.279	421.486	400.623	62.8109	62.5402	88.3416	406.129	71.2309	2.51136	1.11478e-23	3.19815e-21	UP
gene8301	AFUB_032670	conserved hypothetical protein	GO:0003674|GO:0005575|GO:0008150	molecular_function|cellular_component|biological_process	-	-	-	-	DS499595.1:4486061-4487435	1739	2377	1158	14074	10661	14625	82.2332	104.093	54.8446	606.21	593.623	724.597	80.3904	641.477	-2.9963	3.82032e-23	1.06555e-20	DOWN
gene5871	AFUB_039880	CAIB/BAIF family enzyme	GO:0005575	cellular_component	-	-	-	-	DS499596.1:1703980-1705464	2404	1638	2071	293	298	340	94.6181	59.7035	81.639	10.5042	13.8109	14.0208	78.6536	12.7786	2.62178	4.53244e-23	1.23001e-20	UP
gene6948	AFUB_019160	C2H2 finger domain protein%2C putative	GO:0005575|GO:0008150	cellular_component|biological_process	-	-	-	-	DS499595.1:508499-509245	607	336	321	5847	4006	2672	57.1299	29.286	30.2592	501.263	443.967	263.49	38.8917	402.907	-3.37291	1.20372e-22	3.18068e-20	DOWN
gene1894	AFUB_083530	LMBR1 domain protein%2C putative	GO:0003674|GO:0005575|GO:0008150	molecular_function|cellular_component|biological_process	-	-	ko00903	Limonene and pinene degradation	DS499600.1:1069635-1071551	881	499	744	6805	6312	4000	29.9548	15.7122	25.3362	210.754	252.71	142.496	23.6677	201.987	-3.09327	1.46003e-22	3.75902e-20	DOWN
gene6638	AFUB_047510	extracellular conserved serine-rich protein	GO:0003674|GO:0005575|GO:0008150	molecular_function|cellular_component|biological_process	-	-	-	-	DS499596.1:3912609-3913430	31760	46875	31474	7652	6267	5878	2812.57	3844.24	2791.59	617.242	653.503	545.387	3149.47	605.377	2.3792	3.54885e-21	8.90851e-19	UP
gene4650	AFUB_056430	D-arabinitol dehydrogenase ArbD%2C putative	GO:0005575	cellular_component	K17738	EC:1.1.1.250[---]	ko01100|ko00040	Metabolic pathways|Pentose and glucuronate interconversions	DS499597.1:2183580-2184866	5377	1860	5332	356	341	267	266.558	85.3909	264.741	16.0753	19.9054	13.8681	205.563	16.6163	3.62891	4.19613e-21	1.00317e-18	UP
gene8644	AFUB_002340	conserved hypothetical protein	GO:0005575|GO:0008150|GO:0003674	cellular_component|biological_process|molecular_function	-	-	-	-	DS499594.1:651742-652815	51	77	52	575	446	392	2.77543	3.88061	2.83426	28.5028	28.58	22.3512	3.16343	26.478	-3.06523	4.11905e-21	1.00317e-18	DOWN
gene826	AFUB_097210	serine carboxypeptidase (CpdS)%2C putative	GO:0005575	cellular_component	K13289	EC:3.4.16.5[---]	ko04142|ko00311	Lysosome|Penicillin and cephalosporin biosynthesis	DS499602.1:1248667-1250406	889	280	682	40	34	29	33.5658	9.79037	25.7904	1.37566	1.51163	1.14723	23.0488	1.34484	4.09919	6.0758e-21	1.41877e-18	UP
gene1990	AFUB_084490	conserved hypothetical protein	GO:0008150|GO:0003674	biological_process|molecular_function	-	-	-	-	DS499600.1:1395160-1395577	1256	1422	847	204	184	163	235.289	246.693	158.918	34.8096	40.5878	31.9927	213.633	35.7967	2.57724	1.10398e-20	2.51933e-18	UP
gene783	AFUB_096780	conserved hypothetical protein	GO:0005575|GO:0008150|GO:0003674	cellular_component|biological_process|molecular_function	-	-	-	-	DS499602.1:1157104-1157745	1317	2230	1144	213	230	204	119.899	188.011	104.312	17.6632	24.656	19.4587	137.407	20.5927	2.73826	1.2407e-20	2.76842e-18	UP
gene6116	AFUB_042310	C6 transcription factor (Gal4)%2C putative	GO:0006351|GO:0005634|GO:0000978|GO:0001133|GO:0000435|GO:0001085|GO:0001077|GO:0019388|GO:0008270	transcription, DNA-templated|nucleus|RNA polymerase II core promoter proximal region sequence-specific DNA binding|sequence-specific transcription regulatory region DNA binding RNA polymerase II transcription factor recruiting transcription factor activity|positive regulation of transcription from RNA polymerase II promoter by galactose|RNA polymerase II transcription factor binding|RNA polymeras…	-	-	-	-	DS499596.1:2374176-2375038	1104	2142	1353	263	212	228	105.435	189.444	129.417	22.8786	23.8405	22.8141	141.432	23.1777	2.6093	1.40446e-20	3.06569e-18	UP
gene4791	AFUB_057840	conserved hypothetical protein	GO:0008150|GO:0005575|GO:0003674	biological_process|cellular_component|molecular_function	-	-	-	-	DS499597.1:2524186-2525080	812	323	789	7546	5257	5565	74.9753	27.6192	72.9655	634.654	571.565	538.37	58.52	581.53	-3.31285	2.07443e-20	4.43178e-18	DOWN
gene6656	AFUB_047690	conserved hypothetical protein	GO:0008150|GO:0005622|GO:0003674	biological_process|intracellular|molecular_function	-	-	-	-	DS499596.1:3950936-3951730	1375	1328	1450	6740	6030	6513	107.584	96.2254	113.63	480.356	555.557	533.924	105.813	523.279	-2.30606	2.13665e-20	4.46961e-18	DOWN
gene6367	AFUB_044810	MFS siderophore transporter MirB-like%2C putative	GO:0003674|GO:0010106	molecular_function|cellular response to iron ion starvation	-	-	-	-	DS499596.1:3191863-3193815	7	5	10	2801	2452	170	0.227688	0.15061	0.325762	82.983	93.9083	5.79324	0.234687	60.8948	-8.01944	2.36953e-20	4.8556e-18	DOWN
gene1484	AFUB_092280	conserved hypothetical protein	GO:0005575	cellular_component	-	-	-	-	DS499601.1:1635277-1636632	9231	10404	9738	2166	1580	2243	397.883	415.292	420.392	85.0399	80.1916	101.295	411.189	88.8423	2.21048	2.57318e-20	5.16746e-18	UP
gene105	AFUB_101540	conserved hypothetical protein	GO:0005575|GO:0008150|GO:0003674	cellular_component|biological_process|molecular_function	-	-	-	-	DS499604.1:303711-304040	409	492	386	70	56	62	87.5643	97.5472	82.7693	13.6509	14.1175	13.9075	89.2936	13.892	2.6843	4.93422e-20	9.71461e-18	UP
gene1673	AFUB_081330	fructosyl amino acid oxidase%2C putative	GO:0005829|GO:0051699|GO:0055114|GO:0050660|GO:0005634|GO:0050031|GO:0005576	cytosol|proline oxidase activity|oxidation-reduction process|flavin adenine dinucleotide binding|nucleus|L-pipecolate oxidase activity|extracellular region	K00306	EC:1.5.3.1 1.5.3.7[---]	ko01100|ko04146|ko00260|ko00310	Metabolic pathways|Peroxisome|Glycine, serine and threonine metabolism|Lysine degradation	DS499600.1:466889-468304	1046	1235	1191	190	184	232	44.6902	48.8645	50.9648	7.39419	9.25687	10.3853	48.1731	9.01213	2.41829	5.38152e-20	1.03915e-17	UP
gene1944	AFUB_084030	MFS peptide transporter%2C putative	GO:0005215|GO:0006857|GO:0016020|GO:0006810	transporter activity|oligopeptide transport|membrane|transport	-	-	-	-	DS499600.1:1253578-1255733	160	95	335	3074	2734	2087	4.84789	2.66566	10.1661	84.8391	97.5434	66.2536	5.89323	82.8787	-3.81387	7.74269e-20	1.46687e-17	DOWN
gene6980	AFUB_019480	conserved hypothetical protein	GO:0003674|GO:0008150|GO:0005575	molecular_function|biological_process|cellular_component	-	-	-	-	DS499595.1:597008-597622	288	64	212	5537	5110	2351	27.3705	5.63272	20.1793	479.318	571.844	234.098	17.7275	428.42	-4.59496	1.838e-19	3.41767e-17	DOWN
gene5334	AFUB_034520	polyketide synthase%2C putative	GO:0005575|GO:0019748	cellular_component|secondary metabolic process	K00665	EC:2.3.1.85[---]	ko01100|ko04152|ko04151|ko01212|ko00061	Metabolic pathways|AMPK signaling pathway|PI3K-Akt signaling pathway|Fatty acid metabolism|Fatty acid biosynthesis	DS499596.1:158409-166143	360	641	417	71	49	63	2.78875	4.59845	3.23535	0.500986	0.44696	0.511328	3.54085	0.486425	2.86381	4.86892e-19	8.88887e-17	UP
gene924	AFUB_086700	polyketide synthase%2C putative	GO:0044550|GO:0019748|GO:0005575	secondary metabolite biosynthetic process|secondary metabolic process|cellular_component	-	-	-	-	DS499601.1:37572-43144	32	5	28	625	568	311	0.347315	0.0502592	0.304384	6.179	7.25929	3.53666	0.233986	5.65832	-4.59588	5.18495e-19	9.29681e-17	DOWN
gene982	AFUB_087280	aldo-keto reductase (AKR13)%2C puatative	GO:0008150	biological_process	-	-	-	-	DS499601.1:185759-186831	1451	1076	1271	289	204	257	82.9006	56.931	72.7301	15.0399	13.7241	15.3843	70.8539	14.7161	2.26745	5.66016e-19	9.97082e-17	UP
gene926	AFUB_086720	NAD dependent epimerase/dehydratase%2C putative	GO:0003674|GO:0044550|GO:0005575	molecular_function|secondary metabolite biosynthetic process|cellular_component	-	-	-	-	DS499601.1:45584-46531	3	0	3	92	64	50	0.184988	0	0.185252	5.16657	4.64623	3.22983	0.123413	4.34754	-5.13863	1.08328e-18	1.87539e-16	DOWN
gene5208	AFUB_062010	alpha%2Calpha-trehalose-phosphate synthase subunit%2C putative	GO:0005575	cellular_component	K00697	EC:2.4.1.15[---]	ko01100|ko00500	Metabolic pathways|Starch and sucrose metabolism	DS499597.1:3635864-3637492	638	565	572	131	95	80	26.0584	21.3708	23.3992	4.87365	4.56895	3.42348	23.6095	4.28869	2.46076	1.44408e-18	2.45763e-16	UP
gene8109	AFUB_030750	arsenite efflux transporter ArsB-like%2C puative	GO:0016021|GO:0015105|GO:0015700	integral component of membrane|arsenite transmembrane transporter activity|arsenite transport	-	-	-	-	DS499595.1:3960752-3963130	1036	1508	1060	6328	4445	5311	26.8403	36.1805	27.5049	149.332	135.601	144.164	30.1752	143.032	-2.2449	3.58898e-18	6.00615e-16	DOWN
gene6992	AFUB_019600	conserved hypothetical protein	GO:0003674|GO:0008150|GO:0005575	molecular_function|biological_process|cellular_component	-	-	-	-	DS499595.1:628239-629115	3858	2157	3712	20425	15913	20831	276.337	143.078	266.294	1332.59	1342.13	1563.29	228.57	1412.67	-2.62772	4.29511e-18	7.07003e-16	DOWN
gene5922	AFUB_040390	protein kinase domain-containing protein	GO:0005575	cellular_component	-	-	-	-	DS499596.1:1820856-1822097	1862	2235	914	265	238	179	87.6243	97.4022	43.0793	11.3592	13.1882	8.82572	76.0352	11.1244	2.77294	4.87367e-18	7.89298e-16	UP
gene981	AFUB_087270	aminotransferase%2C putative	GO:0005575	cellular_component	K00816	EC:2.6.1.7 4.4.1.13 2.6.1.64[---]	ko01100|ko00380|ko00140|ko00450	Metabolic pathways|Tryptophan metabolism|Steroid hormone biosynthesis|Selenocompound metabolism	DS499601.1:184310-185485	1549	1184	1518	338	244	316	76.9858	54.495	75.5629	15.3015	14.2795	16.4551	69.0146	15.3454	2.1691	9.6974e-18	1.54558e-15	UP
gene7458	AFUB_024247	NADP-dependent malic enzyme MaeA	GO:0005575	cellular_component	K00027	EC:1.1.1.38[---]	ko01200|ko00620|ko02020	Carbon metabolism|Pyruvate metabolism|Two-component system	DS499595.1:2117618-2119731	2043	1019	1298	136	221	133	66.4487	30.693	42.2835	4.02915	8.46399	4.53233	46.4751	5.67516	3.03372	1.03102e-17	1.61758e-15	UP
gene748	AFUB_096430	C2H2 finger domain protein%2C putative	GO:0005575|GO:0008150	cellular_component|biological_process	-	-	ko01523	Antifolate resistance	DS499602.1:1033172-1034485	1523	1427	1529	369	285	376	70.6473	61.3008	71.0364	15.5912	15.5671	18.2741	67.6615	16.4775	2.03784	1.31074e-17	2.0248e-15	UP
gene8533	AFUB_001230	conserved hypothetical protein	GO:0003674|GO:0008150|GO:0005575	molecular_function|biological_process|cellular_component	-	-	-	-	DS499594.1:327212-327971	741	345	484	79	57	51	65.0295	28.0386	42.5418	6.31501	5.89028	4.68933	45.2033	5.63154	3.00483	1.64801e-17	2.50722e-15	UP
gene5336	AFUB_034540	lysophospholipase Plb3	GO:0046488|GO:0006660|GO:0004622|GO:0005576	phosphatidylinositol metabolic process|phosphatidylserine catabolic process|lysophospholipase activity|extracellular region	K13333	EC:3.1.1.5[---]	ko00564	Glycerophospholipid metabolism	DS499596.1:168256-170148	1374	3056	1180	245	223	119	42.4231	87.3807	36.4901	6.89032	8.10749	3.8496	55.4313	6.28247	3.1413	2.38524e-17	3.57466e-15	UP
gene106	AFUB_101550	short chain dehydrogenase%2C putative	GO:0005575	cellular_component	K00059	EC:1.1.1.100[---]	ko01100|ko01212|ko01040|ko00061|ko00780	Metabolic pathways|Fatty acid metabolism|Biosynthesis of unsaturated fatty acids|Fatty acid biosynthesis|Biotin metabolism	DS499604.1:304362-305123	1721	941	1958	283	181	252	132.006	66.8417	150.419	19.7723	16.3476	20.2518	116.422	18.7906	2.63128	3.89774e-17	5.75548e-15	UP
gene1487	AFUB_092310	FAD monooxygenase%2C putative	GO:0008150|GO:0005575|GO:0003674	biological_process|cellular_component|molecular_function	K03380	EC:1.14.13.7[---]	ko01120|ko00627|ko00623	Microbial metabolism in diverse environments|Aminobenzoate degradation|Toluene degradation	DS499601.1:1641489-1642094	518	456	527	105	93	75	49.9601	40.7291	50.9075	9.22446	10.5618	7.57896	47.1989	9.12175	2.37137	7.67133e-17	1.11635e-14	UP
gene8111	AFUB_030770	C2H2 finger domain protein%2C putative	GO:0003674|GO:0005575|GO:0008150	molecular_function|cellular_component|biological_process	-	-	-	-	DS499595.1:3968208-3969596	2131	2677	1767	10581	7501	10284	89.6701	104.318	74.4695	405.554	371.662	453.398	89.4858	410.205	-2.19661	1.16361e-16	1.66911e-14	DOWN
gene36	AFUB_100850	hypothetical protein	GO:0003674|GO:0008150|GO:0005575	molecular_function|biological_process|cellular_component	-	-	-	-	DS499604.1:91032-92452	69	65	85	565	314	548	2.95451	2.57747	3.64527	22.0364	15.8318	24.5848	3.05908	20.8176	-2.76664	1.44728e-16	2.04678e-14	DOWN
gene7241	AFUB_022090	alternative oxidase AlxA%2C putative	GO:0034599|GO:0010230|GO:0045333|GO:0009916	cellular response to oxidative stress|alternative respiration|cellular respiration|alternative oxidase activity	-	-	-	-	DS499595.1:1378107-1379284	18324	17139	13994	1261	2947	1936	1011.32	875.996	773.553	63.3933	191.521	111.951	886.958	122.288	2.85858	2.43544e-16	3.39642e-14	UP
gene6040	AFUB_041560	enoyl-CoA hydratase/isomerase family protein	GO:0005575	cellular_component	K01692	EC:4.2.1.17[---]	ko01100|ko01110|ko01130|ko01120|ko00280|ko00380|ko01212|ko00640|ko00310|ko00650|ko00071|ko00360|ko00627|ko00410|ko00362|ko00930|ko00281|ko00903	Metabolic pathways|Biosynthesis of secondary metabolites|Biosynthesis of antibiotics|Microbial metabolism in diverse environments|Valine, leucine and isoleucine degradation|Tryptophan metabolism|Fatty acid metabolism|Propanoate metabolism|Lysine degradation|Butanoate metabolism|Fatty acid degradation|Phenylalanine metabolism|Aminobenzoate degradation|beta-Alanine metabolism|Benzoate degradation|C…	DS499596.1:2149343-2150682	209	179	180	1126	630	1055	10.7154	8.49888	9.24298	52.5845	38.0336	56.6718	9.48575	49.0966	-2.37179	3.74257e-16	5.14783e-14	DOWN
gene2079	AFUB_085370	GNAT family acetyltransferase%2C putative	GO:0005575|GO:0008150	cellular_component|biological_process	-	-	-	-	DS499600.1:1661533-1662225	158	207	153	8	19	3	13.3257	16.1678	12.9241	0.614596	1.8869	0.265106	14.1392	0.922199	3.93848	3.92124e-16	5.3207e-14	UP
gene3860	AFUB_071910	MFS quinate transporter%2C putative	GO:0016021|GO:0055085|GO:0022857|GO:0016020|GO:0022891	integral component of membrane|transmembrane transport|transmembrane transporter activity|membrane|substrate-specific transmembrane transporter activity	-	-	-	-	DS499598.1:2565180-2567077	2561	3923	2840	495	394	785	88.6229	125.719	98.4312	15.6027	16.0545	28.4616	104.258	20.0396	2.37923	4.87265e-16	6.5235e-14	UP
gene1488	AFUB_092320	endoglucanase%2C putative	GO:0008810|GO:0005975|GO:0030248|GO:0004553|GO:0005576	cellulase activity|carbohydrate metabolic process|cellulose binding|hydrolase activity, hydrolyzing O-glycosyl compounds|extracellular region	-	-	-	-	DS499601.1:1643177-1643958	782	683	808	210	139	149	64.014	51.7768	66.2456	15.6583	13.3982	12.7793	60.6788	13.9453	2.12142	5.27221e-16	6.96556e-14	UP
gene1347	AFUB_090910	conserved hypothetical protein	GO:0003674|GO:0008150|GO:0005575	molecular_function|biological_process|cellular_component	-	-	-	-	DS499601.1:1274477-1277287	3923	1887	4231	25999	21470	17436	108.258	48.2235	116.94	653.514	697.65	504.127	91.1402	618.43	-2.76245	6.0365e-16	7.87176e-14	DOWN
gene1596	AFUB_080570	amino acid transporter%2C putative	GO:0003674|GO:0005575	molecular_function|cellular_component	-	-	-	-	DS499600.1:253551-255026	7956	6035	8646	1759	1565	1886	327.01	229.715	355.926	65.8552	75.7437	81.2197	304.217	74.2729	2.0342	6.95651e-16	8.95517e-14	UP
gene4022	AFUB_050140	PHP domain protein	GO:0005575	cellular_component	-	-	-	-	DS499597.1:342512-344022	99	142	122	15	13	11	3.96051	5.26079	4.88827	0.546605	0.612385	0.461051	4.70319	0.540013	3.12257	1.08026e-15	1.37303e-13	UP
gene2121	AFUB_085780	conserved hypothetical protein	GO:0003674|GO:0008150|GO:0005575	molecular_function|biological_process|cellular_component	-	-	-	-	DS499600.1:1758540-1759715	1009	1361	690	163	153	219	128.483	160.494	87.9995	18.906	22.9409	29.218	125.659	23.6883	2.40727	1.42056e-15	1.78298e-13	UP
gene6366	AFUB_044800	conserved hypothetical protein	GO:0005575	cellular_component	-	-	-	-	DS499596.1:3190259-3191042	9	38	14	1295	1172	182	0.695832	2.72067	1.08406	91.1952	106.693	14.7424	1.50019	70.877	-5.5621	1.50586e-15	1.86671e-13	DOWN
gene3444	AFUB_067770	iron-sulfur cluster assembly accessory protein Isa1%2C putative	GO:0051537|GO:0006879|GO:0016226|GO:0006790|GO:0097428|GO:0005198|GO:0005739|GO:0043234	2 iron, 2 sulfur cluster binding|cellular iron ion homeostasis|iron-sulfur cluster assembly|sulfur compound metabolic process|protein maturation by iron-sulfur cluster transfer|structural molecule activity|mitochondrion|protein complex	-	-	-	-	DS499598.1:1347699-1348448	4494	5620	3801	1416	1023	1239	382.334	442.784	323.881	109.731	102.483	110.442	383	107.552	1.83231	2.12148e-15	2.59778e-13	UP
gene859	AFUB_097510	alpha-1%2C3-glucanase/mutanase%2C putative	GO:0005575|GO:0008150	cellular_component|biological_process	-	-	-	-	DS499602.1:1352787-1356259	304	174	472	2395	1680	2239	5.32616	2.82316	8.28248	38.2211	34.6589	41.1005	5.47727	37.9935	-2.79423	2.43142e-15	2.94143e-13	DOWN
gene9914	AFUB_014990	alpha-1%2C3-glucan synthase%2C putative	GO:0006582|GO:0005575|GO:0044117|GO:0009847	melanin metabolic process|cellular_component|growth of symbiont in host|spore germination	-	-	-	-	DS499594.1:4231657-4239048	2869	5865	2401	708	657	500	23.1643	43.8533	19.4159	5.20689	6.24624	4.22971	28.8111	5.22762	2.4624	4.08986e-15	4.88884e-13	UP
gene8131	AFUB_030970	citrate synthase	GO:0005575	cellular_component	K01647	EC:2.3.3.1[---]	ko01100|ko01110|ko01130|ko01120|ko01230|ko01200|ko01210|ko00630|ko00020	Metabolic pathways|Biosynthesis of secondary metabolites|Biosynthesis of antibiotics|Microbial metabolism in diverse environments|Biosynthesis of amino acids|Carbon metabolism|2-Oxocarboxylic acid metabolism|Glyoxylate and dicarboxylate metabolism|Citrate cycle (TCA cycle)	DS499595.1:4029006-4030483	355	265	332	1530	1422	1089	15.9362	11.0166	14.9269	62.5612	75.1658	51.2196	13.9599	62.9822	-2.17365	5.48452e-15	6.47883e-13	DOWN
gene7630	AFUB_025970	phenylacetyl-CoA ligase%2C putative	GO:0005575	cellular_component	K01897	EC:6.2.1.3[---]	ko01100|ko04146|ko01212|ko00071|ko00410|ko02024|ko00061|ko00120	Metabolic pathways|Peroxisome|Fatty acid metabolism|Fatty acid degradation|beta-Alanine metabolism|Quorum sensing|Fatty acid biosynthesis|Primary bile acid biosynthesis	DS499595.1:2574539-2576358	991	1177	879	277	245	238	33.9317	37.3212	30.1439	8.63915	9.87789	8.53812	33.7989	9.01839	1.90604	5.66261e-15	6.61143e-13	UP
gene4165	AFUB_051570	conserved hypothetical protein	GO:0005575|GO:0008150|GO:0003674	cellular_component|biological_process|molecular_function	-	-	-	-	DS499597.1:760724-762248	2636	3476	2875	980	768	793	105.238	128.514	114.958	35.6377	36.1037	33.1705	116.237	34.9706	1.73285	5.89881e-15	6.80804e-13	UP
gene379	AFUB_100320	Asp hemolysin-like protein	GO:0003674	molecular_function	-	-	-	-	DS499603.1:587156-587637	636	644	659	182	136	125	88.5063	82.9945	91.8503	23.07	22.2854	18.2255	87.7837	21.1936	2.05032	6.24143e-15	7.12161e-13	UP
gene5147	AFUB_061400	hypothetical protein	-	-	-	-	-	-	DS499597.1:3502512-3503475	58	59	47	6	2	2	3.83047	3.60845	3.10881	0.360945	0.1555	0.138418	3.51591	0.218287	4.0096	7.28793e-15	8.22226e-13	UP
gene4891	AFUB_058840	COPI-coated vesicle protein%2C putative	GO:0003674	molecular_function	-	-	-	-	DS499597.1:2791575-2792187	1677	2769	1682	494	322	534	245.655	375.632	246.773	65.9142	55.5411	81.9573	289.353	67.8042	2.09339	7.96761e-15	8.8892e-13	UP
gene1557	AFUB_080180	HET domain protein	GO:0003674|GO:0008150|GO:0005575	molecular_function|biological_process|cellular_component	-	-	-	-	DS499600.1:77726-80041	75	100	87	501	344	461	1.95347	2.41206	2.26955	11.8861	10.5504	12.5805	2.21169	11.6723	-2.39987	8.67663e-15	9.50826e-13	DOWN
gene7785	AFUB_027530	C2H2 transcription factor (Crea)%2C putative	GO:0005829|GO:0006338|GO:0045013|GO:0009051|GO:0009750|GO:0000122|GO:0043609|GO:0040009|GO:0043565|GO:0003700|GO:0016584|GO:0005634|GO:0030448|GO:0044212|GO:0050708	cytosol|chromatin remodeling|carbon catabolite repression of transcription|pentose-phosphate shunt, oxidative branch|response to fructose|negative regulation of transcription from RNA polymerase II promoter|regulation of carbon utilization|regulation of growth rate|sequence-specific DNA binding|sequence-specific DNA binding transcription factor activity|nucleosome positioning|nucleus|hyphal growt…	-	-	-	-	DS499595.1:3014386-3015660	4071	5445	3673	1358	1152	992	186.62	231.153	168.638	56.704	62.1833	47.6454	195.47	55.5109	1.81611	8.71188e-15	9.50826e-13	UP
gene81	AFUB_101300	conserved hypothetical protein	GO:0008150|GO:0005575|GO:0003674	biological_process|cellular_component|molecular_function	-	-	-	-	DS499604.1:227469-228480	65	20	83	3093	2494	416	4.41238	1.2573	5.64311	191.25	199.354	29.5876	3.77093	140.064	-5.21502	1.02693e-14	1.10876e-12	DOWN
gene4237	AFUB_052290	L-PSP endoribonuclease family protein (Brt1)%2C putative	GO:0005759|GO:0019239|GO:0000002	mitochondrial matrix|deaminase activity|mitochondrial genome maintenance	-	-	-	-	DS499597.1:947620-948182	217	180	239	1399	1018	699	32.7729	25.1753	36.1518	192.456	181.037	110.608	31.3667	161.367	-2.36304	1.0526e-14	1.11254e-12	DOWN
gene9437	AFUB_010220	thioesterase family protein	GO:0003674|GO:0008150	molecular_function|biological_process	-	-	ko04151	PI3K-Akt signaling pathway	DS499594.1:2892504-2893567	935	1779	1053	245	202	289	58.3851	102.876	65.8562	13.9352	14.8528	18.9078	75.7057	15.8986	2.2515	1.04278e-14	1.11254e-12	UP
gene3315	AFUB_066450	extracellular dipeptidyl-peptidase Dpp4	GO:0008233	peptidase activity	-	-	-	-	DS499598.1:993518-995869	89	111	91	803	586	342	2.26364	2.61448	2.31812	18.6033	17.5501	9.11372	2.39874	15.089	-2.65315	1.6061e-14	1.67988e-12	DOWN
gene6648	AFUB_047610	oxidoreductase%2C 2OG-Fe(II) oxygenase family%2C putative	GO:0005575	cellular_component	-	-	-	-	DS499596.1:3938550-3939767	45	27	38	324	332	188	2.59382	1.44124	2.19379	17.0111	22.5336	11.3537	2.07628	16.9662	-3.03059	2.20921e-14	2.28688e-12	DOWN
gene8368	AFUB_033340	DUF907 domain protein	GO:0008150|GO:0005575|GO:0003674	biological_process|cellular_component|molecular_function	-	-	-	-	DS499595.1:4664044-4665928	4812	3780	4114	1471	1042	1148	152.936	111.256	130.956	42.5849	38.9958	38.2278	131.716	39.9361	1.72167	2.56474e-14	2.62781e-12	UP
gene4528	AFUB_055200	conserved hypothetical protein	GO:0003674|GO:0008150|GO:0005575	molecular_function|biological_process|cellular_component	-	-	-	-	DS499597.1:1811671-1814337	18389	17843	19756	5201	4063	5719	402.997	362.124	433.631	103.822	104.847	131.316	399.584	113.328	1.81799	2.86962e-14	2.91049e-12	UP
gene1009	AFUB_087540	MFS monosaccharide transporter%2C putative	GO:0022857|GO:0016020|GO:0022891|GO:0016021|GO:0055085	transmembrane transporter activity|membrane|substrate-specific transmembrane transporter activity|integral component of membrane|transmembrane transport	-	-	ko04113	Meiosis - yeast	DS499601.1:259170-260907	4645	2385	2609	891	583	486	165.744	78.811	93.2404	28.9593	24.4955	18.1694	112.599	23.8747	2.23763	3.52987e-14	3.54434e-12	UP
gene7582	AFUB_025490	conserved hypothetical protein	GO:0008150|GO:0005575|GO:0003674	biological_process|cellular_component|molecular_function	-	-	-	-	DS499595.1:2443601-2445597	1343	1251	1235	443	319	263	41.9311	36.1713	38.6194	12.5986	11.7278	8.60339	38.9073	10.9766	1.82561	5.23761e-14	5.20702e-12	UP
gene1483	AFUB_092270	flavin-containing monooxygenase%2C putative	GO:0008150|GO:0005575|GO:0003674	biological_process|cellular_component|molecular_function	-	-	-	-	DS499601.1:1632639-1634796	17537	20150	19669	5751	4344	5932	569.441	605.92	639.667	170.096	166.092	201.812	605.009	179.334	1.75431	6.51e-14	6.37409e-12	UP
gene7928	AFUB_028940	conserved hypothetical protein	GO:0005575|GO:0008150|GO:0003674	cellular_component|biological_process|molecular_function	-	-	-	-	DS499595.1:3408604-3410339	11595	10268	11500	3942	2797	2896	412.226	338.062	409.487	127.655	117.091	107.874	386.592	117.54	1.71766	6.53851e-14	6.37409e-12	UP
gene8739	AFUB_003290	conserved hypothetical protein	GO:0003674|GO:0008150|GO:0005575	molecular_function|biological_process|cellular_component	-	-	-	-	DS499594.1:906261-907415	2076	6161	2030	582	358	451	105.054	288.723	102.886	26.8266	21.332	23.9119	165.555	24.0235	2.78479	6.96935e-14	6.72878e-12	UP
gene1490	AFUB_092340	CRAL/TRIO domain protein	GO:0005575|GO:0008150|GO:0003674	cellular_component|biological_process|molecular_function	-	-	-	-	DS499601.1:1646297-1647915	1337	932	1267	319	289	268	51.7855	33.4302	49.1509	11.2545	13.1807	10.8759	44.7889	11.7704	1.92798	7.46947e-14	7.14295e-12	UP
gene10079	AFUB_016640	conidial hydrophobin RodB	GO:0009277|GO:0042243|GO:0005199|GO:0031160	fungal-type cell wall|asexual spore wall assembly|structural constituent of cell wall|spore wall	-	-	-	-	DS499594.1:4727612-4728135	38	36	32	290	194	166	5.25067	4.60659	4.42852	36.499	31.5641	24.0318	4.76193	30.6983	-2.68854	9.2915e-14	8.80151e-12	DOWN
gene2100	AFUB_085570	HET domain protein	GO:0003674|GO:0008150|GO:0005575	molecular_function|biological_process|cellular_component	-	-	-	-	DS499600.1:1714808-1716865	24	18	29	241	165	125	0.681594	0.473418	0.8249	6.23441	5.51784	3.7195	0.659971	5.15725	-2.96613	9.76618e-14	9.1647e-12	DOWN
gene9107	AFUB_006940	alpha-glucosidase%2C putative	GO:0005575	cellular_component	K05546	EC:3.2.1.84[---]	ko01100|ko04141|ko00510	Metabolic pathways|Protein processing in endoplasmic reticulum|N-Glycan biosynthesis	DS499594.1:1955860-1958526	1170	2210	1311	432	340	324	26.8487	46.9652	30.1313	9.02982	9.18717	7.78996	34.6484	8.66898	1.99885	1.07002e-13	9.94818e-12	UP
gene2739	AFUB_077730	nucleoside-diphosphate-sugar epimerase family protein	GO:0005575|GO:0008150|GO:0003674	cellular_component|biological_process|molecular_function	-	-	-	-	DS499599.1:1593901-1594855	45	93	54	6	3	3	2.88391	5.51949	3.46609	0.350259	0.226384	0.201446	3.9565	0.259363	3.93118	1.09863e-13	1.01205e-11	UP
gene4524	AFUB_055160	DUF1212 domain membrane protein	GO:0003674|GO:0008150|GO:0005575	molecular_function|biological_process|cellular_component	-	-	-	-	DS499597.1:1803516-1805498	19078	20382	20193	6843	4681	5986	562.311	556.335	596.104	183.716	162.46	184.856	571.584	177.011	1.69113	1.13203e-13	1.03334e-11	UP
gene756	AFUB_096510	O-methyltransferase%2C putative	GO:0008150|GO:0005575|GO:0003674	biological_process|cellular_component|molecular_function	-	-	-	-	DS499602.1:1051110-1051866	8826	2812	6906	1116	803	902	741.175	218.685	580.847	85.3649	79.4032	79.3628	513.569	81.377	2.65787	1.194e-13	1.08008e-11	UP
gene1801	AFUB_082600	conserved hypothetical protein	GO:0003674|GO:0005575	molecular_function|cellular_component	-	-	-	-	DS499600.1:807448-808131	733	894	605	215	159	181	80.6819	91.1288	66.6968	21.556	20.6079	20.8739	79.5025	21.0126	1.91975	1.28686e-13	1.15369e-11	UP
gene6371	AFUB_044850	siderophore biosynthesis acetylase AceI%2C putative	GO:0003674|GO:0006696|GO:1900551|GO:0005777|GO:0019290	molecular_function|ergosterol biosynthetic process|N',N'',N'''-triacetylfusarinine C biosynthetic process|peroxisome|siderophore biosynthetic process	-	-	-	-	DS499596.1:3206927-3208315	4	0	2	1324	1306	29	0.168313	0	0.0842901	50.747	64.7102	1.27855	0.084201	38.9119	-8.85216	1.49053e-13	1.32446e-11	DOWN
gene3801	AFUB_071330	conserved hypothetical protein	GO:0003674|GO:0008150|GO:0005575	molecular_function|biological_process|cellular_component	-	-	-	-	DS499598.1:2338831-2340291	56	112	47	518	418	1135	2.70726	5.01422	2.27568	22.8101	23.7948	57.4895	3.33238	34.6981	-3.38023	1.65442e-13	1.4572e-11	DOWN
gene3484	AFUB_068160	conserved hypothetical protein	GO:0003674|GO:0005575|GO:0008150	molecular_function|cellular_component|biological_process	-	-	-	-	DS499598.1:1464981-1466102	1032	1241	594	247	187	177	53.7593	59.8676	30.9911	11.72	11.4705	9.66052	48.206	10.9503	2.13824	1.7193e-13	1.50117e-11	UP
gene3602	AFUB_069340	hypothetical protein	GO:0005575|GO:0008150|GO:0003674	cellular_component|biological_process|molecular_function	-	-	-	-	DS499598.1:1801668-1802812	212	275	201	1084	728	801	11.3782	13.6684	10.8047	52.9939	46.0082	45.0427	11.9504	48.0149	-2.00642	2.20995e-13	1.91294e-11	DOWN
gene7789	AFUB_027570	conserved hypothetical protein	GO:0005575|GO:0008150|GO:0003674	cellular_component|biological_process|molecular_function	-	-	-	-	DS499595.1:3025868-3026999	1354	376	635	7888	5946	4712	78.98	20.3111	37.098	419.106	408.403	287.976	45.463	371.828	-3.03187	2.316e-13	1.9876e-11	DOWN
gene2050	AFUB_085080	HHE domain protein	GO:0008150|GO:0003674	biological_process|molecular_function	-	-	-	-	DS499600.1:1559326-1560079	58	51	47	4	6	1	4.95609	4.03578	4.02237	0.311341	0.603691	0.0895018	4.33808	0.334845	3.69549	2.59667e-13	2.20959e-11	UP
gene4529	AFUB_055210	SH3 domain signalling protein	GO:0008150|GO:0003674	biological_process|molecular_function	-	-	-	-	DS499597.1:1814593-1816328	3879	4367	4136	1419	1164	1308	145.053	151.23	154.905	48.3334	51.2537	51.247	150.396	50.278	1.58077	2.73526e-13	2.30796e-11	UP
gene3307	AFUB_066370	conserved hypothetical protein	GO:0003674|GO:0008150	molecular_function|biological_process	-	-	-	-	DS499598.1:973631-974218	662	1348	526	98	145	67	73.2808	138.187	58.3171	9.88134	18.9002	7.77066	89.9284	12.1841	2.88378	2.93543e-13	2.45622e-11	UP
gene2063	AFUB_085210	mitochondrial carrier protein (Pet8)%2C putative	GO:0008150|GO:0005575|GO:0003674	biological_process|cellular_component|molecular_function	-	-	-	-	DS499600.1:1600259-1601249	398	430	366	121	74	76	24.6944	24.7076	22.7444	6.83848	5.40643	4.94062	24.0488	5.72851	2.06973	4.34583e-13	3.60632e-11	UP
gene6951	AFUB_019190	MFS monosaccharide transporter%2C putative	GO:0016021|GO:0055085|GO:0022891|GO:0022857|GO:0016020	integral component of membrane|transmembrane transport|substrate-specific transmembrane transporter activity|transmembrane transporter activity|membrane	-	-	-	-	DS499595.1:517946-519987	883	992	900	322	228	256	30.7198	31.9606	31.3601	10.204	9.34022	9.33148	31.3468	9.62524	1.70342	4.60867e-13	3.79309e-11	UP
gene315	AFUB_099680	GABA permease%2C putative	GO:0015495|GO:0015847|GO:0055085|GO:0015812|GO:0000329|GO:0015489	gamma-aminobutyric acid:proton symporter activity|putrescine transport|transmembrane transport|gamma-aminobutyric acid transport|fungal-type vacuole membrane|putrescine transmembrane transporter activity	-	-	-	-	DS499603.1:406920-408921	784	1345	779	258	190	244	28.3909	45.1057	28.2539	8.51021	8.10181	9.25775	33.9168	8.62326	1.9757	5.44659e-13	4.44628e-11	UP
gene1723	AFUB_081830	DUF567 domain protein	GO:0003674|GO:0005575|GO:0008150	molecular_function|cellular_component|biological_process	-	-	-	-	DS499600.1:570532-571177	957	909	445	3531	2770	3586	94.1655	82.8305	43.8549	316.472	320.941	369.695	73.6169	335.703	-2.18907	5.86705e-13	4.75089e-11	DOWN
gene1093	AFUB_088370	MFS transporter%2C putative	GO:0003674|GO:0000316	molecular_function|sulfite transport	-	-	-	-	DS499601.1:474917-476146	2082	1002	1128	364	243	273	108.167	48.209	58.695	17.2255	14.8657	14.8604	71.6903	15.6505	2.19557	6.42878e-13	5.16411e-11	UP
gene6370	AFUB_044840	enoyl-CoA hydratase/isomerase family protein	GO:0070301|GO:0005777|GO:0010106|GO:0006696|GO:1900551|GO:0009405	cellular response to hydrogen peroxide|peroxisome|cellular response to iron ion starvation|ergosterol biosynthetic process|N',N'',N'''-triacetylfusarinine C biosynthetic process|pathogenesis	K07511	EC:4.2.1.17[---]	ko01100|ko01110|ko01130|ko01120|ko01200|ko00280|ko00380|ko01212|ko00640|ko00310|ko00650|ko00071|ko00627|ko00410|ko00062|ko00930	Metabolic pathways|Biosynthesis of secondary metabolites|Biosynthesis of antibiotics|Microbial metabolism in diverse environments|Carbon metabolism|Valine, leucine and isoleucine degradation|Tryptophan metabolism|Fatty acid metabolism|Propanoate metabolism|Lysine degradation|Butanoate metabolism|Fatty acid degradation|Aminobenzoate degradation|beta-Alanine metabolism|Fatty acid elongation|Caprola…	DS499596.1:3205730-3206615	4	0	0	251	245	24	0.287561	0	0	16.4364	20.7399	1.80774	0.0958535	12.9947	-7.08288	7.07574e-13	5.63869e-11	DOWN
gene6062	AFUB_041770	ABC multidrug transporter%2C putative	GO:0016887|GO:0005886|GO:0016021|GO:0006810|GO:0005524|GO:0042626|GO:0000166|GO:0017111	ATPase activity|plasma membrane|integral component of membrane|transport|ATP binding|ATPase activity, coupled to transmembrane movement of substances|nucleotide binding|nucleoside-triphosphatase activity	-	-	ko02010	ABC transporters	DS499596.1:2214991-2219490	1381	1088	1196	421	293	348	18.1181	13.2188	15.7155	5.03105	4.52638	4.78356	15.6841	4.78033	1.71412	8.37428e-13	6.62095e-11	UP
gene2078	AFUB_085360	hypothetical protein	GO:0008150|GO:0005575|GO:0003674	biological_process|cellular_component|molecular_function	-	-	-	-	DS499600.1:1659612-1661090	305	546	254	39	35	5	12.0531	19.9819	10.0533	1.40384	1.62865	0.207044	14.0294	1.07985	3.69956	8.51331e-13	6.67829e-11	UP
gene1021	AFUB_087660	proline permease PrnB	GO:0003674	molecular_function	-	-	-	-	DS499601.1:288571-290238	1012	1610	950	376	280	233	35.461	52.2447	33.3405	12.001	11.553	8.55421	40.3487	10.7027	1.91455	1.03998e-12	8.09489e-11	UP
gene420	AFUB_093140	sterol delta 5%2C6-desaturase ERG3	GO:0035690|GO:0005506|GO:0036180|GO:0006696|GO:0005788|GO:0006633|GO:0071216|GO:0000248|GO:0009405|GO:0005794|GO:0055114|GO:0005886	cellular response to drug|iron ion binding|filamentous growth of a population of unicellular organisms in response to biotic stimulus|ergosterol biosynthetic process|endoplasmic reticulum lumen|fatty acid biosynthetic process|cellular response to biotic stimulus|C-5 sterol desaturase activity|pathogenesis|Golgi apparatus|oxidation-reduction process|plasma membrane	K00227	EC:1.14.19.20[---]	ko01100|ko01110|ko01130|ko00100	Metabolic pathways|Biosynthesis of secondary metabolites|Biosynthesis of antibiotics|Steroid biosynthesis	DS499602.1:77077-78209	1854	2363	1750	713	583	422	102.325	120.776	96.7356	35.8441	37.8882	24.4026	106.612	32.7116	1.70449	1.22718e-12	9.47851e-11	UP
gene101	AFUB_101500	MFS transporter%2C putative	GO:0003674	molecular_function	-	-	-	-	DS499604.1:291919-293490	16705	20344	17540	3763	3473	5997	644.466	726.836	677.737	132.235	157.77	242.405	683.013	177.47	1.94434	1.2825e-12	9.83024e-11	UP
gene9645	AFUB_012300	nitrate reductase NiaD	GO:0005575	cellular_component	K00326	EC:1.6.2.2[---]	ko00520	Amino sugar and nucleotide sugar metabolism	DS499594.1:3457079-3460023	719	645	779	6958	6231	49511	16.1011	13.3762	17.4719	141.928	164.304	1161.66	15.6497	489.299	-4.96651	1.43106e-12	1.08858e-10	DOWN
gene1688	AFUB_081480	glutamate decarboxylase	GO:0005575	cellular_component	K01580	EC:4.1.1.15[---]	ko01100|ko01110|ko01120|ko00250|ko00650|ko00410|ko02024|ko00720|ko00430|ko00906	Metabolic pathways|Biosynthesis of secondary metabolites|Microbial metabolism in diverse environments|Alanine, aspartate and glutamate metabolism|Butanoate metabolism|beta-Alanine metabolism|Quorum sensing|Carbon fixation pathways in prokaryotes|Taurine and hypotaurine metabolism|Carotenoid biosynthesis	DS499600.1:500906-502609	5	4	11	81	53	63	0.194065	0.143776	0.427579	2.8634	2.42206	2.56173	0.25514	2.61573	-3.35785	1.64352e-12	1.24079e-10	DOWN
gene4442	AFUB_054340	carbamoyl-phosphate synthase%2C small subunit	GO:0004088|GO:0070409|GO:0006526|GO:0005951|GO:0006543|GO:0006207	carbamoyl-phosphate synthase (glutamine-hydrolyzing) activity|carbamoyl phosphate biosynthetic process|arginine biosynthetic process|carbamoyl-phosphate synthase complex|glutamine catabolic process|'de novo' pyrimidine nucleobase biosynthetic process	K01956	EC:6.3.5.5[---]	ko01100|ko00240|ko00250	Metabolic pathways|Pyrimidine metabolism|Alanine, aspartate and glutamate metabolism	DS499597.1:1573869-1575230	29290	30362	32822	10400	7532	10030	1256.92	1206.61	1410.69	406.519	380.596	450.965	1291.41	412.693	1.6458	1.68622e-12	1.26353e-10	UP
gene706	AFUB_096010	hypothetical protein	GO:0005634|GO:0000981|GO:0008270|GO:0006355	nucleus|sequence-specific DNA binding RNA polymerase II transcription factor activity|zinc ion binding|regulation of transcription, DNA-templated	-	-	-	-	DS499602.1:883676-885144	3983	6670	3171	1206	972	1240	204.208	316.689	162.83	56.3205	58.6804	66.6095	227.909	60.5368	1.91257	1.81932e-12	1.35317e-10	UP
gene6115	AFUB_042300	hypothetical protein	GO:0000435|GO:0001085|GO:0000978|GO:0005634|GO:0006351|GO:0001133|GO:0008270|GO:0001077|GO:0019388	positive regulation of transcription from RNA polymerase II promoter by galactose|RNA polymerase II transcription factor binding|RNA polymerase II core promoter proximal region sequence-specific DNA binding|nucleus|transcription, DNA-templated|sequence-specific transcription regulatory region DNA binding RNA polymerase II transcription factor recruiting transcription factor activity|zinc ion bind…	-	-	-	-	DS499596.1:2373415-2374042	583	1064	660	218	151	175	60.0968	101.571	68.1405	20.4691	18.3285	18.9005	76.6029	19.2327	1.99384	1.85359e-12	1.36852e-10	UP
gene1561	AFUB_080220	DJ-1/PfpI family protein	GO:0003674|GO:0005575|GO:0008150	molecular_function|cellular_component|biological_process	-	-	-	-	DS499600.1:102484-103164	10121	5835	10124	2369	1808	2354	868.645	463.774	870.26	185.201	182.719	211.679	734.227	193.2	1.92613	1.91769e-12	1.40551e-10	UP
gene3926	AFUB_049180	GABA permease%2C putative	GO:0003674|GO:0005575|GO:0008150	molecular_function|cellular_component|biological_process	-	-	-	-	DS499597.1:127883-129820	409	226	485	85	51	42	14.922	7.63587	17.7224	2.82474	2.19097	1.60549	13.4268	2.20707	2.60491	2.35459e-12	1.71322e-10	UP
gene4125	AFUB_051170	O-methyltransferase%2C putative	GO:0008150|GO:0005575	biological_process|cellular_component	-	-	-	-	DS499597.1:624646-626134	12	4	13	97	71	117	0.541173	0.167073	0.587202	3.98465	3.77037	5.52839	0.431816	4.4278	-3.3581	2.37673e-12	1.71689e-10	DOWN
gene120	AFUB_101670	von Willebrand domain protein	GO:0003674|GO:0005575|GO:0008150	molecular_function|cellular_component|biological_process	K10798	EC:2.4.2.30[---]	ko03410|ko04212|ko04210|ko04214	Base excision repair|Longevity regulating pathway - worm|Apoptosis|Apoptosis - fly	DS499604.1:339881-343069	309	509	365	1741	1140	2485	5.66331	8.63925	6.70012	29.0649	24.6026	47.719	7.00089	33.7955	-2.27122	2.4538e-12	1.7599e-10	DOWN
gene2657	AFUB_076910	acyl-CoA dehydrogenase family protein	GO:0003995|GO:0020037|GO:0016627|GO:0050660|GO:0009514|GO:0055114	acyl-CoA dehydrogenase activity|heme binding|oxidoreductase activity, acting on the CH-CH group of donors|flavin adenine dinucleotide binding|glyoxysome|oxidation-reduction process	K10224	EC:1.14.19.44[---]	ko01212|ko01040	Fatty acid metabolism|Biosynthesis of unsaturated fatty acids	DS499599.1:1368462-1370165	738	855	726	231	193	237	28.0275	30.0705	27.6148	7.99095	8.63079	9.43038	28.5709	8.68404	1.71811	2.93317e-12	2.08879e-10	UP
gene1957	AFUB_084160	zinc-binding alcohol dehydrogenase%2C putative	GO:0005575	cellular_component	-	-	-	-	DS499600.1:1286825-1288017	761	529	781	203	159	116	40.9563	26.3657	42.0984	9.95154	10.0762	6.54104	36.4735	8.85627	2.04208	3.03558e-12	2.1465e-10	UP
gene8815	AFUB_004040	GPI anchored serine-threonine rich protein	GO:0003674|GO:0008150|GO:0005575	molecular_function|biological_process|cellular_component	-	-	-	-	DS499594.1:1129545-1130297	3959	10532	3961	1141	938	1198	307.296	757.057	307.931	80.6705	85.7313	97.4274	457.428	87.9431	2.3789	3.32458e-12	2.33441e-10	UP
gene7868	AFUB_028350	MFS monocarboxylate transporter%2C putative	GO:0003674	molecular_function	-	-	-	-	DS499595.1:3242001-3243260	727	580	752	203	180	147	33.7233	24.9155	34.9375	8.57728	9.83182	7.14443	31.1921	8.51784	1.87262	3.5429e-12	2.47043e-10	UP
gene1658	AFUB_081190	amino acid permease%2C putative	GO:0003674|GO:0005575|GO:0008150	molecular_function|cellular_component|biological_process	-	-	-	-	DS499600.1:430712-432535	148	81	137	18	12	17	5.20471	2.63796	4.82539	0.5766	0.496901	0.626373	4.22269	0.566625	2.8977	3.71647e-12	2.57359e-10	UP
gene5197	AFUB_061900	conserved hypothetical protein	GO:0003674|GO:0008150|GO:0005575	molecular_function|biological_process|cellular_component	-	-	-	-	DS499597.1:3611974-3613073	38	10	46	463	285	217	2.13356	0.519973	2.5867	23.6785	18.842	12.7652	1.74674	18.4286	-3.3992	4.64783e-12	3.1965e-10	DOWN
gene9631	AFUB_012160	ABC multidrug transporter Mdr4	GO:0035690	cellular response to drug	K05658	EC:3.6.3.44[---]	ko04310|ko02010|ko00061	Wnt signaling pathway|ABC transporters|Fatty acid biosynthesis	DS499594.1:3421087-3425434	258	202	232	1263	1007	608	3.77648	2.73819	3.4012	16.8395	17.3565	9.32445	3.30529	14.5068	-2.13388	4.86489e-12	3.32302e-10	DOWN
gene7149	AFUB_021170	hypothetical protein	GO:0005575|GO:0008150|GO:0003674	cellular_component|biological_process|molecular_function	-	-	-	-	DS499595.1:1110396-1111750	1501	1163	1477	531	355	331	78.4001	56.2551	77.2671	25.2632	21.8338	18.1141	70.6408	21.737	1.70035	4.92981e-12	3.34461e-10	UP
gene2663	AFUB_076970	conserved hypothetical protein	GO:0008150|GO:0005575|GO:0003674	biological_process|cellular_component|molecular_function	-	-	-	-	DS499599.1:1382415-1383241	352	226	113	1631	1099	1073	26.9994	16.0534	8.68098	113.952	99.26	86.2311	17.2446	99.8145	-2.53311	5.36723e-12	3.56903e-10	DOWN
gene5419	AFUB_035360	PH domain protein	GO:0005628|GO:1902657|GO:0030476|GO:0030435|GO:0003674	prospore membrane|protein localization to prospore membrane|ascospore wall assembly|sporulation resulting in formation of a cellular spore|molecular_function	-	-	-	-	DS499596.1:406512-409672	701	474	641	2507	1770	1867	13.1827	8.25486	12.0732	42.9435	39.1944	36.786	11.1702	39.6413	-1.82735	5.3619e-12	3.56903e-10	DOWN
gene7138	AFUB_021060	conserved hypothetical protein	GO:0005575|GO:0008150|GO:0003674	cellular_component|biological_process|molecular_function	-	-	-	-	DS499595.1:1073406-1074465	2945	3572	2910	768	742	1119	200.615	225.339	198.541	47.6539	59.5179	79.866	208.165	62.3459	1.73936	5.35658e-12	3.56903e-10	UP
gene8708	AFUB_002980	conserved hypothetical protein	GO:0003674|GO:0005575|GO:0008150	molecular_function|cellular_component|biological_process	-	-	-	-	DS499594.1:830528-831286	1374	2046	1618	588	483	478	105.806	145.907	124.79	41.2439	43.7963	38.5661	125.501	41.2021	1.60691	5.92334e-12	3.91291e-10	UP
gene7191	AFUB_021590	conserved hypothetical protein	GO:0005575|GO:0008150|GO:0003674	cellular_component|biological_process|molecular_function	-	-	-	-	DS499595.1:1233539-1234620	626	690	544	161	164	165	38.5951	39.3961	33.5919	9.04153	11.9061	10.6585	37.1944	10.5354	1.81985	6.00482e-12	3.94081e-10	UP
gene5211	AFUB_062040	conserved hypothetical protein	GO:0005575|GO:0008150|GO:0003674	cellular_component|biological_process|molecular_function	-	-	-	-	DS499597.1:3640793-3642127	2871	4152	3243	971	841	1180	156.241	209.25	176.761	48.1326	53.8919	67.2817	180.751	56.4354	1.67933	6.08601e-12	3.96816e-10	UP
gene6705	AFUB_048180	GPI-anchored cell wall beta-1%2C3-endoglucanase EglC	GO:0005575|GO:0016757|GO:0016798|GO:0005975	cellular_component|transferase activity, transferring glycosyl groups|hydrolase activity, acting on glycosyl bonds|carbohydrate metabolic process	K01210	EC:3.2.1.58[---]	ko00500	Starch and sucrose metabolism	DS499596.1:4071060-4072478	28674	43239	27953	10644	9595	8464	1238.67	1729.78	1209.41	418.824	488.066	383.087	1392.62	429.992	1.69542	6.963e-12	4.51068e-10	UP
gene925	AFUB_086710	dimethylallyl tryptophan synthase%2C putative	GO:0005575|GO:0044550	cellular_component|secondary metabolite biosynthetic process	-	-	-	-	DS499601.1:43626-44987	23	0	23	369	344	216	0.987006	0	0.988552	14.4236	17.3826	9.71174	0.658519	13.8393	-4.3934	8.59743e-12	5.53377e-10	DOWN
gene7148	AFUB_021160	hypothetical protein	GO:0003674|GO:0005575|GO:0008150	molecular_function|cellular_component|biological_process	-	-	-	-	DS499595.1:1109421-1110284	1143	887	1128	349	297	231	82.7826	59.4926	81.8239	23.0237	25.3288	17.529	74.6997	21.9605	1.76619	9.48294e-12	6.06485e-10	UP
gene2729	AFUB_077630	1%2C4-beta-D-glucan-cellobiohydrolyase%2C putative	GO:0016162|GO:0005576|GO:0030248|GO:0009251	cellulose 1,4-beta-cellobiosidase activity|extracellular region|cellulose binding|glucan catabolic process	-	-	-	-	DS499599.1:1566177-1567775	8	3	6	63	62	44	0.292416	0.101536	0.21966	2.09758	2.66855	1.68508	0.204538	2.1504	-3.39417	9.96606e-12	6.33349e-10	DOWN
gene8045	AFUB_030110	endoglucanase%2C putative	GO:0003674|GO:0008150|GO:0005575	molecular_function|biological_process|cellular_component	-	-	-	-	DS499595.1:3762031-3763602	71	139	73	465	399	812	2.72834	4.94648	2.80955	16.276	18.0541	32.6923	3.49479	22.3408	-2.6764	1.00443e-11	6.34304e-10	DOWN
gene6348	AFUB_044620	carboxylesterase%2C putative	GO:0005575	cellular_component	-	-	-	-	DS499596.1:3147095-3148018	1656	589	1403	217	153	249	104.75	34.5029	88.8853	12.5029	11.396	16.5024	76.0461	13.4671	2.49744	1.21851e-11	7.64692e-10	UP
gene9803	AFUB_013880	ABC transporter%2C putative	GO:0035690|GO:0005886	cellular response to drug|plasma membrane	-	-	ko02010	ABC transporters	DS499594.1:3900108-3904867	10142	6344	9827	2740	2130	2621	131.904	76.4087	128.007	32.4595	32.6196	35.7152	112.106	33.5981	1.73842	1.43289e-11	8.93642e-10	UP
gene7259	AFUB_022260	conserved hypothetical protein	GO:0005575|GO:0008150|GO:0003674	cellular_component|biological_process|molecular_function	-	-	-	-	DS499595.1:1439119-1440075	97	48	87	12	7	4	5.92415	2.7148	5.32171	0.667578	0.503416	0.255944	4.65356	0.475646	3.29037	1.46355e-11	9.07132e-10	UP
gene7270	AFUB_022370	1%2C3-beta-glucanosyltransferase%2C putative	GO:0005576	extracellular region	-	-	-	-	DS499595.1:1473570-1475341	14525	16850	14341	5645	4682	4892	515.453	553.757	509.718	182.471	195.645	181.891	526.309	186.669	1.49543	1.52658e-11	9.4039e-10	UP
gene980	AFUB_087260	hypothetical protein	GO:0005575|GO:0008150|GO:0003674	cellular_component|biological_process|molecular_function	-	-	-	-	DS499601.1:183165-183825	329	306	307	68	61	84	45.139	38.8798	42.1865	8.49817	9.85484	12.075	42.0684	10.1427	2.0523	1.71477e-11	1.04988e-09	UP
gene4020	AFUB_050120	oxidoreductase%2C short chain dehydrogenase/reductase family	GO:0005575	cellular_component	-	-	-	-	DS499597.1:337602-338433	50	53	60	8	5	7	4.00877	3.93513	4.81799	0.584246	0.471989	0.588007	4.25396	0.54808	2.95635	1.76508e-11	1.07413e-09	UP
gene2104	AFUB_085610	conserved hypothetical protein	GO:0005634|GO:0000981|GO:0008270|GO:0006355	nucleus|sequence-specific DNA binding RNA polymerase II transcription factor activity|zinc ion binding|regulation of transcription, DNA-templated	-	-	-	-	DS499600.1:1721838-1723710	261	370	281	1545	1063	787	11.1025	14.5756	11.9719	59.864	53.2449	35.0758	12.55	49.3949	-1.97667	2.11231e-11	1.27769e-09	DOWN
gene8965	AFUB_005530	MFS monocarboxylate transporter%2C putative	GO:0003674	molecular_function	-	-	ko00410	beta-Alanine metabolism	DS499594.1:1557582-1558965	7247	4690	6930	2128	1668	1894	323.089	193.634	309.439	86.4158	87.5639	88.4701	275.387	87.4833	1.65438	2.60711e-11	1.56754e-09	UP
gene8924	AFUB_005120	peroxisomal ABC transporter (PXA1)%2C putative	GO:0000166|GO:0005524|GO:0005779|GO:0015908|GO:0042626|GO:1990429	nucleotide binding|ATP binding|integral component of peroxisomal membrane|fatty acid transport|ATPase activity, coupled to transmembrane movement of substances|	-	-	ko04146|ko02010	Peroxisome|ABC transporters	DS499594.1:1433490-1435979	1803	1209	1648	488	366	514	42.3217	26.2809	38.7438	10.4339	10.1161	12.641	35.7821	11.0637	1.69341	2.8047e-11	1.67631e-09	UP
gene3745	AFUB_070770	conserved hypothetical protein	GO:0005575	cellular_component	-	-	-	-	DS499598.1:2178678-2180029	314	325	315	76	74	82	15.2556	14.6228	15.3282	3.36337	4.23346	4.17415	15.0689	3.92366	1.9413	3.20325e-11	1.90319e-09	UP
gene1489	AFUB_092330	phosphoglycerate mutase family protein%2C putative	GO:0008150|GO:0005575|GO:0003674	biological_process|cellular_component|molecular_function	-	-	-	-	DS499601.1:1644502-1645126	567	459	611	187	130	125	57.8355	43.3581	62.421	17.3744	15.6142	13.359	54.5382	15.4492	1.81973	3.24037e-11	1.91392e-09	UP
gene4676	AFUB_056690	amidase%2C putative	GO:0008150|GO:0005575	biological_process|cellular_component	K02433	EC:6.3.5.6 6.3.5.7[---]	ko01100|ko00970	Metabolic pathways|Aminoacyl-tRNA biosynthesis	DS499597.1:2246224-2247936	1406	1179	1433	568	351	331	51.2967	39.8349	52.3634	18.876	15.0791	12.6527	47.8317	15.5359	1.62236	3.98094e-11	2.33758e-09	UP
gene7846	AFUB_028130	acetylornithine aminotransferase	GO:0030170|GO:0005634|GO:0006526|GO:0003992|GO:0005759	pyridoxal phosphate binding|nucleus|arginine biosynthetic process|N2-acetyl-L-ornithine:2-oxoglutarate 5-aminotransferase activity|mitochondrial matrix	K00818	EC:2.6.1.11[---]	ko01100|ko01110|ko01130|ko01230|ko01210|ko00220	Metabolic pathways|Biosynthesis of secondary metabolites|Biosynthesis of antibiotics|Biosynthesis of amino acids|2-Oxocarboxylic acid metabolism|Arginine biosynthesis	DS499595.1:3180608-3182192	11147	10491	11717	3124	2561	4163	445.024	387.872	468.511	113.604	120.393	174.134	433.802	136.044	1.67297	4.49404e-11	2.62353e-09	UP
gene5391	AFUB_035090	metacaspase CasB	GO:0006915|GO:0034976|GO:0005829|GO:0004198|GO:0043065|GO:0006515|GO:0005634	apoptotic process|response to endoplasmic reticulum stress|cytosol|calcium-dependent cysteine-type endopeptidase activity|positive regulation of apoptotic process|misfolded or incompletely synthesized protein catabolic process|nucleus	-	-	-	-	DS499596.1:303949-305602	612	809	449	166	151	160	27.989	34.2634	20.5665	6.91516	8.13165	7.66672	27.6063	7.57117	1.86641	4.9823e-11	2.87851e-09	UP
gene629	AFUB_095240	MFS monosaccharide transporter%2C putative	GO:0034219|GO:0015758|GO:0016021|GO:0016020|GO:0005358	carbohydrate transmembrane transport|glucose transport|integral component of membrane|membrane|high-affinity hydrogen:glucose symporter activity	-	-	ko04113	Meiosis - yeast	DS499602.1:658034-659847	4753	22934	4625	860	743	1218	174.061	777.785	169.638	28.6873	32.0396	46.7341	373.828	35.8203	3.38352	4.98815e-11	2.87851e-09	UP
gene8547	AFUB_001370	conserved hypothetical protein	GO:0005575|GO:0008150|GO:0003674	cellular_component|biological_process|molecular_function	-	-	-	-	DS499594.1:365274-366870	9128	4460	6153	2131	1658	1269	347.337	157.165	234.498	73.8612	74.2891	50.5929	246.333	66.2477	1.89467	5.64712e-11	3.24015e-09	UP
gene9497	AFUB_010820	cytochrome P450%2C putative	GO:0005575	cellular_component	K07408	EC:1.14.14.1[---]	ko01100|ko00380|ko00830|ko00140|ko00980|ko00053	Metabolic pathways|Tryptophan metabolism|Retinol metabolism|Steroid hormone biosynthesis|Metabolism of xenobiotics by cytochrome P450|Ascorbate and aldarate metabolism	DS499594.1:3068507-3070153	366	381	454	1555	1175	1059	12.9884	12.5211	16.1364	50.2645	49.0994	39.3751	13.882	46.2463	-1.73613	5.74479e-11	3.27747e-09	DOWN
gene7161	AFUB_021290	homogentisate 1%2C2-dioxygenase (HmgA)%2C putative	GO:0006572|GO:0005575|GO:0004411	tyrosine catabolic process|cellular_component|homogentisate 1,2-dioxygenase activity	K00451	EC:1.13.11.5[---]	ko01100|ko01120|ko00350|ko00643	Metabolic pathways|Microbial metabolism in diverse environments|Tyrosine metabolism|Styrene degradation	DS499595.1:1161487-1163002	3196	3272	3145	1219	967	530	138.369	131.187	136.374	48.0722	49.2974	24.0415	135.31	40.4704	1.74133	6.33752e-11	3.5952e-09	UP
gene3452	AFUB_067850	fatty acid oxygenase PpoA%2C putative	GO:0031408|GO:0005575|GO:0051213|GO:0001516	oxylipin biosynthetic process|cellular_component|dioxygenase activity|prostaglandin biosynthetic process	K11987	EC:1.14.99.1[---]	ko01100|ko03420|ko04922|ko04310|ko00590|ko00140|ko00410|ko04370|ko00130|ko04668|ko00053|ko04626|ko04923|ko04064|ko04658	Metabolic pathways|Nucleotide excision repair|Glucagon signaling pathway|Wnt signaling pathway|Arachidonic acid metabolism|Steroid hormone biosynthesis|beta-Alanine metabolism|VEGF signaling pathway|Ubiquinone and other terpenoid-quinone biosynthesis|TNF signaling pathway|Ascorbate and aldarate metabolism|Plant-pathogen interaction|Regulation of lipolysis in adipocytes|NF-kappa B signaling pathwa…	DS499598.1:1362022-1365586	359	537	321	1524	1193	1227	6.47613	8.97102	5.79967	25.0417	25.3412	23.191	7.08228	24.5246	-1.79195	7.13836e-11	4.02675e-09	DOWN
gene481	AFUB_093750	conserved hypothetical protein	GO:0003674|GO:0008150|GO:0005575	molecular_function|biological_process|cellular_component	-	-	-	-	DS499602.1:251913-253249	966	568	1052	261	154	226	55.5166	30.2301	60.5534	13.6629	10.4215	13.6084	48.7667	12.5643	1.95657	8.25808e-11	4.63237e-09	UP
gene1005	AFUB_087500	conserved hypothetical protein	GO:0003674|GO:0008150|GO:0005575	molecular_function|biological_process|cellular_component	-	-	-	-	DS499601.1:249034-250325	2463	1940	2269	996	648	640	127.961	93.3387	118.066	47.1337	39.6418	34.8375	113.122	40.5377	1.48055	8.41609e-11	4.69477e-09	UP
gene1661	AFUB_081220	conserved hypothetical protein	GO:0005575	cellular_component	-	-	-	-	DS499600.1:439835-440550	118	265	126	29	21	27	11.9737	24.9021	12.8054	2.68036	2.50922	2.8705	16.5604	2.68669	2.62383	8.47093e-11	4.69926e-09	UP
gene8239	AFUB_032050	oxidoreductase family%2C NAD-binding Rossmann fold protein	GO:0005634|GO:0016491|GO:0005737|GO:0006740	nucleus|oxidoreductase activity|cytoplasm|NADPH regeneration	-	-	-	-	DS499595.1:4318311-4319569	281	313	270	1128	772	772	14.4068	14.8611	13.8645	52.6779	46.6062	41.4698	14.3775	46.918	-1.70633	9.0322e-11	4.9831e-09	DOWN
gene4908	AFUB_059000	quinone oxidoreductase%2C putative	GO:0005622	intracellular	-	-	-	-	DS499597.1:2840302-2841505	2574	2809	2990	1049	891	1011	130.935	132.326	152.333	48.6049	53.369	53.8829	138.531	51.9522	1.41495	9.13564e-11	5.01262e-09	UP
gene5346	AFUB_034640	copper amine oxidase%2C putative	GO:0048038|GO:0009308|GO:0070263|GO:0008131|GO:0005507|GO:0055114	quinone binding|amine metabolic process|external side of fungal-type cell wall|primary amine oxidase activity|copper ion binding|oxidation-reduction process	K00276	EC:1.4.3.21[---]	ko01100|ko01110|ko00260|ko00350|ko00360|ko00410|ko00950|ko00960	Metabolic pathways|Biosynthesis of secondary metabolites|Glycine, serine and threonine metabolism|Tyrosine metabolism|Phenylalanine metabolism|beta-Alanine metabolism|Isoquinoline alkaloid biosynthesis|Tropane, piperidine and pyridine alkaloid biosynthesis	DS499596.1:193963-196139	2267	1702	2066	779	666	549	65.7245	45.6964	59.9907	20.5717	22.7361	16.6764	57.1372	19.9947	1.51481	9.2826e-11	5.06557e-09	UP
gene6372	AFUB_044860	siderophore biosynthesis lipase/esterase%2C putative	GO:0016788|GO:0005622|GO:0046215	hydrolase activity, acting on ester bonds|intracellular|siderophore catabolic process	-	-	-	-	DS499596.1:3209863-3210987	5	1	7	177	161	28	0.274425	0.0508158	0.384767	8.84808	10.4042	1.60998	0.236669	6.95409	-4.87692	9.49779e-11	5.15499e-09	DOWN
gene4021	AFUB_050130	geranylgeranyl pyrophosphate synthase%2C putative	GO:0003674|GO:0005575	molecular_function|cellular_component	K00804	EC:2.5.1.1 2.5.1.10 2.5.1.29[---]	ko01100|ko01110|ko01130|ko00900	Metabolic pathways|Biosynthesis of secondary metabolites|Biosynthesis of antibiotics|Terpenoid backbone biosynthesis	DS499597.1:340446-342101	86	65	88	11	15	7	3.69865	2.58885	3.79059	0.430929	0.759611	0.315421	3.35936	0.501987	2.74247	1.08855e-10	5.87642e-09	UP
gene7727	AFUB_026940	developmental regulator FlbA	GO:0005829|GO:0035556|GO:0043936|GO:0045574|GO:0005634|GO:0075306|GO:0045881|GO:0006357|GO:0000754|GO:0010914|GO:0004871|GO:0090029|GO:0045461|GO:0048315|GO:0005096|GO:0038032|GO:0000750	cytosol|intracellular signal transduction|asexual sporulation resulting in formation of a cellular spore|sterigmatocystin catabolic process|nucleus|regulation of conidium formation|positive regulation of sporulation resulting in formation of a cellular spore|regulation of transcription from RNA polymerase II promoter|adaptation of signaling pathway by response to pheromone involved in conjugation…	-	-	-	-	DS499595.1:2848797-2851171	8074	6049	6823	2793	2144	2141	220.62	153.068	186.728	69.5159	68.9836	61.295	186.805	66.5982	1.48798	1.1014e-10	5.91399e-09	UP
gene1117	AFUB_088610	conserved hypothetical protein	GO:0005575|GO:0008150|GO:0003674	cellular_component|biological_process|molecular_function	-	-	-	-	DS499601.1:547449-549483	838	813	460	3021	1999	2007	27.0304	24.2854	14.8609	88.7599	75.9252	67.8279	22.0589	77.5043	-1.81292	1.25236e-10	6.6534e-09	DOWN
gene5285	AFUB_034030	periplasmic nitrate reductase%2C putative	GO:0005575	cellular_component	K00367	EC:1.7.7.2[---]	ko01120|ko00910	Microbial metabolism in diverse environments|Nitrogen metabolism	DS499596.1:70530-73321	1768	2001	1726	674	580	682	37.8517	39.6732	37.0103	13.1438	14.6217	15.2982	38.1784	14.3546	1.41125	1.24922e-10	6.6534e-09	UP
gene612	AFUB_095070	cell wall glucanase%2C putative	GO:0005975|GO:0009277|GO:0004553|GO:0019863	carbohydrate metabolic process|fungal-type cell wall|hydrolase activity, hydrolyzing O-glycosyl compounds|IgE binding	-	-	-	-	DS499602.1:616777-617966	196	160	136	32	30	38	10.6664	8.0636	7.41277	1.58622	1.92243	2.16673	8.71426	1.89179	2.20362	1.35674e-10	7.17001e-09	UP
gene610	AFUB_095050	hypothetical protein	GO:0005575	cellular_component	-	-	-	-	DS499602.1:610907-614839	133	90	94	15	11	23	2.0212	1.26662	1.43075	0.207642	0.196848	0.366217	1.57286	0.256902	2.6141	1.7106e-10	8.99276e-09	UP
gene78	AFUB_101270	protein phosphatase 2C%2C putative	GO:0005575|GO:0008150	cellular_component|biological_process	-	-	-	-	DS499604.1:218941-220088	83	100	79	18	11	18	5.42635	6.05443	5.17289	1.07193	0.846842	1.23294	5.55122	1.05057	2.40163	1.78334e-10	9.32632e-09	UP
gene609	AFUB_095040	aspartic endopeptidase (AP1)%2C putative	GO:0005575	cellular_component	K01379	EC:3.4.23.5[---]	ko04142|ko00250|ko04071	Lysosome|Alanine, aspartate and glutamate metabolism|Sphingolipid signaling pathway	DS499602.1:609233-610776	45	37	46	5	6	0	1.90589	1.45124	1.95127	0.192896	0.299221	0	1.76947	0.164039	3.4312	1.80441e-10	9.38762e-09	UP
gene5205	AFUB_061980	AMP dependent CoA ligase	GO:0005575	cellular_component	K01897	EC:6.2.1.3[---]	ko01100|ko04146|ko01212|ko00071|ko00410|ko02024|ko00061|ko00120	Metabolic pathways|Peroxisome|Fatty acid metabolism|Fatty acid degradation|beta-Alanine metabolism|Quorum sensing|Fatty acid biosynthesis|Primary bile acid biosynthesis	DS499597.1:3622962-3625347	1098	866	1126	413	273	290	36.6298	26.7545	37.6226	12.5499	10.7241	10.1364	33.669	11.1368	1.59609	1.89151e-10	9.79e-09	UP
gene2433	AFUB_074670	alkaline phosphatase%2C putative	GO:0005575|GO:0008150|GO:0003674	cellular_component|biological_process|molecular_function	K01113	EC:3.1.3.1[---]	ko01100|ko01120|ko02020|ko00627|ko00790	Metabolic pathways|Microbial metabolism in diverse environments|Two-component system|Aminobenzoate degradation|Folate biosynthesis	DS499599.1:722780-725015	1180	1298	1265	384	330	480	35.9209	36.592	38.5686	10.6477	11.8289	15.3095	37.0272	12.5953	1.55569	2.07336e-10	1.06762e-08	UP
gene6369	AFUB_044830	nonribosomal peptide synthase SidD	GO:0044550|GO:0019184|GO:0005575|GO:0010106|GO:1900551|GO:0006696|GO:0019748	secondary metabolite biosynthetic process|nonribosomal peptide biosynthetic process|cellular_component|cellular response to iron ion starvation|N',N'',N'''-triacetylfusarinine C biosynthetic process|ergosterol biosynthetic process|secondary metabolic process	-	-	ko01054	Nonribosomal peptide structures	DS499596.1:3198715-3205021	5	0	8	597	576	24	0.046747	0	0.0749066	5.0837	6.34066	0.235075	0.0405512	3.88648	-6.58258	2.33613e-10	1.19679e-08	DOWN
gene3983	AFUB_049750	oxidoreductase%2C putative	GO:0005575	cellular_component	K00020	EC:1.1.1.31[---]	ko01100|ko00280	Metabolic pathways|Valine, leucine and isoleucine degradation	DS499597.1:244525-245379	25	1	12	181	128	155	1.709	0.0632968	0.821607	11.2704	10.3033	11.1016	0.864635	10.8917	-3.655	2.5328e-10	1.29096e-08	DOWN
gene8541	AFUB_001310	choline sulfatase%2C putative	GO:0005575	cellular_component	-	-	-	-	DS499594.1:344044-345864	1168	851	1239	319	344	297	38.5688	26.0237	40.9772	9.59493	13.3757	10.2755	35.1899	11.082	1.66694	3.05826e-10	1.55091e-08	UP
gene5730	AFUB_038470	calcium-translocating P-type ATPase(PMCA-type)%2Cputative	GO:1902600|GO:0005887|GO:0043231|GO:0008900|GO:0005388|GO:0098655|GO:0006091|GO:0006874	hydrogen ion transmembrane transport|integral component of plasma membrane|intracellular membrane-bounded organelle|hydrogen:potassium-exchanging ATPase activity|calcium-transporting ATPase activity||generation of precursor metabolites and energy|cellular calcium ion homeostasis	-	-	-	-	DS499596.1:1296462-1300223	3329	4550	3016	12651	8521	11566	53.913	68.2397	48.9203	186.622	162.493	196.253	57.0243	181.789	-1.67262	3.11335e-10	1.57091e-08	DOWN
gene1162	AFUB_089060	conserved hypothetical protein	GO:0003674|GO:0008150|GO:0005575	molecular_function|biological_process|cellular_component	-	-	-	-	DS499601.1:689422-690396	105	141	110	432	357	497	6.29435	7.82758	6.6044	23.5887	25.1997	31.2156	6.90877	26.668	-1.94861	3.17308e-10	1.58512e-08	DOWN
gene3327	AFUB_066570	hypothetical protein	GO:0003674|GO:0008150|GO:0005575	molecular_function|biological_process|cellular_component	-	-	-	-	DS499598.1:1025511-1026454	70	68	60	11	13	9	7.88309	7.09181	6.76746	1.12839	1.72388	1.06196	7.24745	1.30474	2.47371	3.16087e-10	1.58512e-08	UP
gene6649	AFUB_047620	methylaspartate ammonia-lyase%2C putative	GO:0008150|GO:0005575	biological_process|cellular_component	-	-	-	-	DS499596.1:3940111-3941361	82	51	67	335	293	234	3.83108	2.20661	3.13516	14.2565	16.1191	11.4545	3.05762	13.9434	-2.1891	3.42565e-10	1.70282e-08	DOWN
gene6657	AFUB_047700	DUF500 and UBA/TS-N domain protein	GO:0003674|GO:0005575|GO:0008150	molecular_function|cellular_component|biological_process	-	-	-	-	DS499596.1:3951782-3953203	1804	1612	1736	5120	4047	5523	77.0756	63.781	74.2862	199.254	203.6	247.234	71.7142	216.696	-1.59534	3.53322e-10	1.74764e-08	DOWN
gene3297	AFUB_066270	anion exchange family protein	GO:0003674	molecular_function	-	-	-	-	DS499598.1:948328-950355	1112	596	1119	301	240	184	35.9876	17.8624	36.2708	8.87304	9.14585	6.23907	30.0403	8.08599	1.8934	3.61546e-10	1.77636e-08	UP
gene7923	AFUB_028900	conserved hypothetical protein	GO:0008150|GO:0005575|GO:0003674	biological_process|cellular_component|molecular_function	-	-	-	-	DS499595.1:3396807-3397352	915	77	880	36	35	19	97.9478	7.63328	94.3483	3.51019	4.41167	2.13101	66.6431	3.35096	4.31381	3.62667e-10	1.77636e-08	UP
gene4890	AFUB_058830	siderophore transcription factor SreA	GO:0034757|GO:0006879|GO:0005575|GO:0010106	negative regulation of iron ion transport|cellular iron ion homeostasis|cellular_component|cellular response to iron ion starvation	-	-	-	-	DS499597.1:2787276-2789050	3349	2557	3464	1124	848	1171	119.281	84.3402	123.57	36.4655	35.5647	43.6986	109.064	38.5762	1.49939	3.69834e-10	1.79396e-08	UP
gene5332	AFUB_034500	MFS transporter%2C putative	GO:0003674	molecular_function	-	-	-	-	DS499596.1:154865-156666	625	742	527	169	142	216	20.9941	23.0817	17.7299	5.17085	5.61654	7.60195	20.6019	6.12978	1.74887	3.69079e-10	1.79396e-08	UP
gene3918	AFUB_049100	choline dehydrogenase%2C putative	GO:0005575	cellular_component	K00108	EC:1.1.99.1[---]	ko01100|ko00260	Metabolic pathways|Glycine, serine and threonine metabolism	DS499597.1:103479-105643	86	92	56	16	13	9	2.46759	2.4446	1.6093	0.418179	0.439221	0.270573	2.17383	0.375991	2.53147	3.79042e-10	1.82979e-08	UP
gene3437	AFUB_067700	conserved hypothetical protein	GO:0003674|GO:0005575|GO:0008150	molecular_function|cellular_component|biological_process	-	-	-	-	DS499598.1:1335201-1335571	455	414	414	135	122	121	84.4242	71.1381	76.9367	22.8163	26.6552	23.5231	77.4997	24.3316	1.67136	3.84193e-10	1.84578e-08	UP
gene1790	AFUB_082490	C2H2 finger domain protein%2C putative	GO:0008150|GO:0005575	biological_process|cellular_component	-	-	-	-	DS499600.1:775201-777246	1994	464	478	9610	7804	6543	62.2566	13.4161	14.9474	273.301	286.908	214.038	30.2067	258.082	-3.09489	3.8698e-10	1.85032e-08	DOWN
gene3338	AFUB_066680	ZIP Zinc transporter%2C putative	GO:0006829|GO:0009405|GO:0055069|GO:0071577	zinc ion transport|pathogenesis|zinc ion homeostasis|zinc ion transmembrane transport	-	-	-	-	DS499598.1:1050741-1052460	744	472	879	2486	2082	2389	27.7151	16.2829	32.7952	84.3534	91.3249	93.2422	25.5977	89.6402	-1.80813	4.41599e-10	2.09156e-08	DOWN
gene3568	AFUB_069000	2-oxo acid dehydrogenases acyltransferase%2C putative	GO:0005575	cellular_component	K09699	EC:2.3.1.168[---]	ko01100|ko01110|ko01130|ko00280|ko00640	Metabolic pathways|Biosynthesis of secondary metabolites|Biosynthesis of antibiotics|Valine, leucine and isoleucine degradation|Propanoate metabolism	DS499598.1:1719315-1720918	1236	1271	1172	448	434	397	52.2351	49.7435	49.6078	17.2457	21.5973	17.5787	50.5288	18.8072	1.42582	4.40917e-10	2.09156e-08	UP
gene3077	AFUB_064080	tyrosine phosphatase family protein	GO:0003674	molecular_function	-	-	-	-	DS499598.1:361189-362073	1427	1183	1416	521	444	432	114.882	88.1984	114.175	38.2054	42.0899	36.439	105.752	38.9115	1.44242	4.73143e-10	2.22325e-08	UP
gene5445	AFUB_035620	conserved hypothetical protein	GO:0045135|GO:0042122|GO:0042597	poly(beta-D-mannuronate) lyase activity|alginic acid catabolic process|periplasmic space	-	-	-	-	DS499596.1:475166-476237	7	6	12	82	48	49	0.401133	0.318397	0.6887	4.27992	3.23869	2.94182	0.46941	3.48681	-2.89299	4.73833e-10	2.22325e-08	DOWN
gene6598	AFUB_047110	conserved hypothetical protein	GO:0016021|GO:0016811|GO:0006672	integral component of membrane|hydrolase activity, acting on carbon-nitrogen (but not peptide) bonds, in linear amides|ceramide metabolic process	-	-	-	-	DS499596.1:3803659-3804958	515	622	560	184	154	185	33.0049	36.9154	35.9449	10.741	11.6214	12.4221	35.2884	11.5948	1.60571	5.03396e-10	2.35098e-08	UP
gene6519	AFUB_046320	MFS allantoate transporter%2C putative	GO:0003674	molecular_function	-	-	-	-	DS499596.1:3607979-3609520	7677	7241	8473	2678	2076	3142	290.987	254.171	321.66	92.4593	92.6562	124.779	288.939	103.298	1.48395	5.76478e-10	2.67982e-08	UP
gene6368	AFUB_044820	ABC multidrug transporter SitT	GO:0042626|GO:0000166|GO:0016887|GO:0055085|GO:0016021|GO:0017111|GO:0005524	ATPase activity, coupled to transmembrane movement of substances|nucleotide binding|ATPase activity|transmembrane transport|integral component of membrane|nucleoside-triphosphatase activity|ATP binding	K05658	EC:3.6.3.44[---]	ko04310|ko02010|ko00061	Wnt signaling pathway|ABC transporters|Fatty acid biosynthesis	DS499596.1:3194593-3198587	16	3	18	621	546	48	0.236866	0.0411237	0.266897	8.37411	9.51804	0.744539	0.181629	6.21223	-5.09604	5.91444e-10	2.73672e-08	DOWN
gene9923	AFUB_015080	hypothetical protein	GO:0003674|GO:0008150|GO:0005575	molecular_function|biological_process|cellular_component	-	-	-	-	DS499594.1:4273781-4274754	357	173	325	67	55	50	22.9547	10.3014	20.9297	3.92407	4.16418	3.3684	18.0619	3.81888	2.24173	6.1262e-10	2.82171e-08	UP
gene1657	AFUB_081180	hypothetical protein	GO:0003674|GO:0005575|GO:0008150	molecular_function|cellular_component|biological_process	-	-	-	-	DS499600.1:428432-429825	48	104	56	8	7	11	2.91329	5.84547	3.40411	0.442279	0.50028	0.699475	4.05429	0.547345	2.88893	6.57872e-10	3.0163e-08	UP
gene1239	AFUB_089830	amino acid permease (Gap1)%2C putative	GO:0097638|GO:0032178|GO:0015846|GO:0015189|GO:0015181|GO:0015203|GO:0000328|GO:0015193|GO:0031520|GO:0005771|GO:0005887|GO:0097639|GO:0030134	|medial membrane band|polyamine transport|L-lysine transmembrane transporter activity|arginine transmembrane transporter activity|polyamine transmembrane transporter activity|fungal-type vacuole lumen|L-proline transmembrane transporter activity|plasma membrane of cell tip|multivesicular body|integral component of plasma membrane||ER to Golgi transport vesicle	-	-	-	-	DS499601.1:962086-963965	961	1145	1100	441	346	318	32.0594	35.374	36.7539	13.4008	13.5917	11.1151	34.7291	12.7025	1.45103	6.69662e-10	3.04457e-08	UP
gene6443	AFUB_045570	zinc-binding oxidoreductase%2C putative	GO:0005575	cellular_component	-	-	-	-	DS499596.1:3405418-3406647	1	0	0	21	23	13	0.0475411	0	0	0.908965	1.28693	0.647231	0.015847	0.947709	-5.90216	6.70103e-10	3.04457e-08	DOWN
gene3039	AFUB_063700	Glutamate/Leucine/Phenylalanine/Valine dehydrogenase%2C putative	GO:0055114|GO:0005829|GO:0005576|GO:0004354|GO:0006537|GO:0005634	oxidation-reduction process|cytosol|extracellular region|glutamate dehydrogenase (NADP+) activity|glutamate biosynthetic process|nucleus	K00262	EC:1.4.1.4[---]	ko01100|ko00250|ko00220|ko00910	Metabolic pathways|Alanine, aspartate and glutamate metabolism|Arginine biosynthesis|Nitrogen metabolism	DS499598.1:259437-260874	15886	4952	14397	2167	2294	2342	674.29	194.652	612.044	83.7817	114.655	104.153	493.662	100.863	2.29113	6.84323e-10	3.09518e-08	UP
gene8465	AFUB_000550	acetyl-CoA-acetyltransferase%2C putative	GO:0003824|GO:0005739|GO:0016747|GO:0008152	catalytic activity|mitochondrion|transferase activity, transferring acyl groups other than amino-acyl groups|metabolic process	K00626	EC:2.3.1.9[---]	ko01100|ko01110|ko01130|ko01120|ko01200|ko00280|ko00620|ko00380|ko01212|ko00630|ko00640|ko00310|ko00650|ko00071|ko00900|ko02020|ko00720|ko00362|ko00072	Metabolic pathways|Biosynthesis of secondary metabolites|Biosynthesis of antibiotics|Microbial metabolism in diverse environments|Carbon metabolism|Valine, leucine and isoleucine degradation|Pyruvate metabolism|Tryptophan metabolism|Fatty acid metabolism|Glyoxylate and dicarboxylate metabolism|Propanoate metabolism|Lysine degradation|Butanoate metabolism|Fatty acid degradation|Terpenoid backbone …	DS499594.1:153219-154642	3299	4290	3403	1369	1156	1396	148.094	178.344	153.001	55.9779	61.1053	65.6589	159.813	60.914	1.39154	7.20806e-10	3.24557e-08	UP
gene2744	AFUB_077790	protein kinase%2C putative	GO:0005575|GO:0008150|GO:0003674	cellular_component|biological_process|molecular_function	-	-	-	-	DS499599.1:1621307-1622738	167	125	132	32	27	34	9.24312	6.40704	7.31738	1.61326	1.75969	1.97165	7.65585	1.78153	2.10344	7.38876e-10	3.31208e-08	UP
gene4139	AFUB_051310	nicotinamide nucleotide transhydrogenase%2C putative	GO:0008750|GO:0015992|GO:0055114|GO:0008746|GO:0050661|GO:0016021	NAD(P)+ transhydrogenase (AB-specific) activity|proton transport|oxidation-reduction process|NAD(P)+ transhydrogenase activity|NADP binding|integral component of membrane	K00323	EC:1.6.1.2[---]	ko01100|ko00760	Metabolic pathways|Nicotinate and nicotinamide metabolism	DS499597.1:667075-671383	889	1197	871	372	274	341	15.9337	19.8681	15.6355	6.07319	5.78271	6.40357	17.1458	6.08649	1.49417	7.45752e-10	3.32804e-08	UP
gene1687	AFUB_081470	mutanase	GO:0008150|GO:0005575	biological_process|cellular_component	-	-	-	-	DS499600.1:498337-499807	0	0	1	33	32	9	0	0	0.0410803	1.23287	1.54548	0.386776	0.0136934	1.05504	-6.26767	7.52401e-10	3.34286e-08	DOWN
gene828	AFUB_097230	aminotransferase%2C putative	GO:0005575	cellular_component	-	-	-	-	DS499602.1:1253341-1254451	17810	2244	13012	1277	1085	968	991.382	115.677	725.436	64.7479	71.1167	56.4554	610.831	64.1067	3.25223	7.62475e-10	3.37269e-08	UP
gene4464	AFUB_054560	NAD binding Rossmann fold oxidoreductase%2C putative	GO:0005829|GO:0055114|GO:0016491|GO:0005634	cytosol|oxidation-reduction process|oxidoreductase activity|nucleus	-	-	-	-	DS499597.1:1634702-1636026	13882	13069	14587	4288	3312	5655	749.186	653.17	788.464	210.79	210.472	319.759	730.274	247.007	1.56388	7.73535e-10	3.39173e-08	UP
gene4675	AFUB_056680	polysaccharide deacetylase family protein	GO:0005634|GO:0016810|GO:0005829|GO:0034232|GO:0030476	nucleus|hydrolase activity, acting on carbon-nitrogen (but not peptide) bonds|cytosol|ascospore wall chitin catabolic process|ascospore wall assembly	-	-	-	-	DS499597.1:2244593-2245632	1230	1169	1247	568	362	344	77.5518	68.257	78.7464	32.6207	26.8757	22.7247	74.8517	27.407	1.44949	7.70498e-10	3.39173e-08	UP
gene1738	AFUB_081980	acetyl-coA hydrolase Ach1%2C putative	GO:0004778|GO:0006084|GO:0071469|GO:0008775|GO:0005829|GO:0003986|GO:0006083|GO:0010034|GO:0019679|GO:0005739|GO:0009514	succinyl-CoA hydrolase activity|acetyl-CoA metabolic process|cellular response to alkalinity|acetate CoA-transferase activity|cytosol|acetyl-CoA hydrolase activity|acetate metabolic process|response to acetate|propionate metabolic process, methylcitrate cycle|mitochondrion|glyoxysome	K01067	EC:3.1.2.1[---]	ko00620	Pyruvate metabolism	DS499600.1:623138-624873	1258	6823	938	250	261	224	46.5951	234.035	34.7969	8.43445	11.3832	8.69281	105.142	9.5035	3.46774	8.34111e-10	3.64144e-08	UP
gene6376	AFUB_044900	nonribosomal peptide synthase SidE	GO:0019184|GO:0019748|GO:0005575|GO:0010106	nonribosomal peptide biosynthetic process|secondary metabolic process|cellular_component|cellular response to iron ion starvation	-	-	ko02024|ko01054	Quorum sensing|Nonribosomal peptide structures	DS499596.1:3214421-3220750	2002	2674	2728	1033	798	871	18.4853	22.865	25.2281	8.68802	8.67622	8.42624	22.1928	8.59683	1.36822	9.06167e-10	3.93888e-08	UP
gene441	AFUB_093350	cytokinesis protein SepA/Bni1	GO:0005886|GO:0003779|GO:0045010|GO:0000142|GO:2000251|GO:0005934|GO:0017048|GO:0005628|GO:0005884|GO:0000282|GO:0007118|GO:0070887|GO:0009405|GO:0051764|GO:0070649|GO:0090529|GO:0032880|GO:0036180|GO:0030448|GO:0009267|GO:0030041|GO:1902406|GO:0051666|GO:1903475|GO:0071216|GO:0005522|GO:0061164|GO:0036170|GO:0030011|GO:1990808|GO:0000132|GO:1903119|GO:0036171|GO:0071519|GO:0031521|GO:0000131|GO:…	plasma membrane|actin binding|actin nucleation|cellular bud neck contractile ring|positive regulation of actin cytoskeleton reorganization|cellular bud tip|Rho GTPase binding|prospore membrane|actin filament|cellular bud site selection|budding cell apical bud growth|cellular response to chemical stimulus|pathogenesis|actin crosslink formation|formin-nucleated actin cable assembly|cell septum asse…	-	-	-	-	DS499602.1:135837-141356	8390	7338	9118	3521	2649	2865	96.6637	78.2935	105.215	36.9509	35.9376	34.5843	93.3908	35.8243	1.38234	9.12673e-10	3.95006e-08	UP
gene2896	AFUB_079300	NACHT domain protein	GO:0003674|GO:0005575|GO:0008150	molecular_function|cellular_component|biological_process	-	-	-	-	DS499599.1:2052651-2058618	334	148	355	1459	1009	1056	3.32847	1.36586	3.54327	13.2438	11.8401	11.0259	2.74587	12.0366	-2.13209	9.37026e-10	4.03806e-08	DOWN
gene6570	AFUB_046830	GMC oxidoreductase%2C putative	GO:0016614|GO:0005622|GO:0050660|GO:0070787|GO:0055114	oxidoreductase activity, acting on CH-OH group of donors|intracellular|flavin adenine dinucleotide binding|conidiophore development|oxidation-reduction process	K00108	EC:1.1.99.1[---]	ko01100|ko00260	Metabolic pathways|Glycine, serine and threonine metabolism	DS499596.1:3719393-3721810	1625	2550	1580	9308	6836	4148	48.9321	71.1094	47.6514	255.302	242.386	130.868	55.8977	209.519	-1.90622	9.65237e-10	4.14186e-08	DOWN
gene565	AFUB_094590	amidohydrolase%2C putative	GO:0005575	cellular_component	-	-	-	-	DS499602.1:485688-487083	992	1323	980	420	369	337	46.4583	57.3797	45.968	17.9167	20.349	16.5361	49.9353	18.2673	1.4508	9.70014e-10	4.14464e-08	UP
gene6444	AFUB_045580	C6 transcription factor%2C putative	GO:0005575|GO:0003674	cellular_component|molecular_function	-	-	-	-	DS499596.1:3407032-3409002	74	7	49	493	504	392	2.34423	0.205357	1.55468	14.2258	18.8003	13.011	1.36809	15.3457	-3.4876	9.76848e-10	4.15616e-08	DOWN
gene10035	AFUB_016200	aminotransferase%2C class III	GO:0008150	biological_process	K00819	EC:2.6.1.13[---]	ko01100|ko01110|ko01130|ko00330	Metabolic pathways|Biosynthesis of secondary metabolites|Biosynthesis of antibiotics|Arginine and proline metabolism	DS499594.1:4598661-4600518	745	1068	728	313	203	292	30.4926	40.4814	29.8433	11.6692	9.78363	12.522	33.6058	11.3249	1.56921	1.0263e-09	4.34812e-08	UP
gene4221	AFUB_052130	Cdc48-dependent protein degradation adaptor protein (Shp1)%2C putative	GO:0034727|GO:0043130|GO:0031134|GO:0044182|GO:0008599|GO:0005634|GO:0030437|GO:0000045|GO:0005977|GO:0005737|GO:0030433|GO:0000086	piecemeal microautophagy of nucleus|ubiquitin binding|sister chromatid biorientation|filamentous growth of a population of unicellular organisms|protein phosphatase type 1 regulator activity|nucleus|ascospore formation|autophagic vacuole assembly|glycogen metabolic process|cytoplasm|ER-associated ubiquitin-dependent protein catabolic process|G2/M transition of mitotic cell cycle	-	-	ko04141	Protein processing in endoplasmic reticulum	DS499597.1:901756-903074	1411	1035	1304	4097	3123	3378	69.5945	47.2753	64.4175	184.065	181.378	174.566	60.4291	180.003	-1.57471	1.08238e-09	4.56647e-08	DOWN
gene989	AFUB_087350	MFS monocarboxylate transporter%2C putative	GO:0003674	molecular_function	-	-	-	-	DS499601.1:204538-205777	579	566	674	227	174	182	28.3426	25.6581	33.0446	10.1215	10.0295	9.33439	29.0151	9.82846	1.56177	1.15458e-09	4.8507e-08	UP
gene5501	AFUB_036180	Zn-dependent hydrolase/oxidoreductase family protein%2C putative	GO:0005575|GO:0008150	cellular_component|biological_process	K13985	EC:3.1.4.54[---]	ko00130	Ubiquinone and other terpenoid-quinone biosynthesis	DS499596.1:604988-606451	1079	1581	947	403	325	427	51.5236	69.9138	45.2911	17.5286	18.274	21.3632	55.5762	19.0553	1.54428	1.37189e-09	5.73963e-08	UP
gene8321	AFUB_032870	C2H2 transcription factor (AmdX)%2C putative	GO:0006351|GO:0005634|GO:0005737|GO:0006355|GO:0008270|GO:0043565	transcription, DNA-templated|nucleus|cytoplasm|regulation of transcription, DNA-templated|zinc ion binding|sequence-specific DNA binding	-	-	-	-	DS499595.1:4556265-4559968	5229	5936	5133	2131	1538	2234	85.179	89.5476	83.7458	31.6195	29.5009	38.1285	86.1575	33.083	1.38089	1.4067e-09	5.86086e-08	UP
gene8329	AFUB_032950	glutathione S-transferase	GO:0004364|GO:0006749|GO:0005886|GO:0005741|GO:0005783|GO:0004602	glutathione transferase activity|glutathione metabolic process|plasma membrane|mitochondrial outer membrane|endoplasmic reticulum|glutathione peroxidase activity	K00799	EC:2.5.1.18[---]	ko00480|ko01524|ko00140|ko00980|ko00982	Glutathione metabolism|Platinum drug resistance|Steroid hormone biosynthesis|Metabolism of xenobiotics by cytochrome P450|Drug metabolism - cytochrome P450	DS499595.1:4577031-4577901	126	138	92	23	18	30	9.55175	9.68805	6.98518	1.5882	1.60671	2.38278	8.74166	1.85923	2.2332	1.42528e-09	5.91371e-08	UP
gene288	AFUB_099410	conserved hypothetical protein	GO:0003674|GO:0008150	molecular_function|biological_process	-	-	-	-	DS499603.1:350210-351795	205	373	176	47	39	61	7.90876	13.3263	6.80055	1.65161	1.77167	2.4657	9.3452	1.96299	2.25117	1.45669e-09	6.01919e-08	UP
gene1890	AFUB_083490	glucosamine-6-phosphate deaminase%2C putative	GO:0005575	cellular_component	K02564	EC:3.5.99.6[---]	ko01100|ko00520	Metabolic pathways|Amino sugar and nucleotide sugar metabolism	DS499600.1:1049353-1050574	582	790	679	246	183	93	31.1506	39.1577	36.3992	11.9932	11.5335	5.21529	35.5692	9.58067	1.89243	1.50326e-09	6.18618e-08	UP
gene8169	AFUB_031350	hexokinase family protein XprF%2C putative	GO:0005975|GO:0004396|GO:0009267|GO:0005634|GO:0046835|GO:0005536|GO:0005524|GO:0016773|GO:0001678|GO:0030162	carbohydrate metabolic process|hexokinase activity|cellular response to starvation|nucleus|carbohydrate phosphorylation|glucose binding|ATP binding|phosphotransferase activity, alcohol group as acceptor|cellular glucose homeostasis|regulation of proteolysis	K00844	EC:2.7.1.1[---]	ko01100|ko01110|ko01130|ko01120|ko01200|ko00520|ko00010|ko04151|ko00051|ko00500|ko00052|ko04066|ko00410|ko04713|ko04550|ko00521	Metabolic pathways|Biosynthesis of secondary metabolites|Biosynthesis of antibiotics|Microbial metabolism in diverse environments|Carbon metabolism|Amino sugar and nucleotide sugar metabolism|Glycolysis / Gluconeogenesis|PI3K-Akt signaling pathway|Fructose and mannose metabolism|Starch and sucrose metabolism|Galactose metabolism|HIF-1 signaling pathway|beta-Alanine metabolism|Circadian entrainmen…	DS499595.1:4119188-4121156	1424	2497	1636	775	523	580	44.3181	71.9674	50.9955	21.97	19.1663	18.9126	55.7603	20.0163	1.47806	1.57366e-09	6.44942e-08	UP
gene1197	AFUB_089410	sodium/calcium exchanger protein	GO:0003674	molecular_function	-	-	-	-	DS499601.1:859241-862268	902	711	661	2806	1928	1699	17.7687	12.9707	13.0415	50.3494	44.722	35.0667	14.5937	43.3794	-1.57167	1.73179e-09	7.06868e-08	DOWN
gene7873	AFUB_028400	alpha-L-arabinofuranosidase%2C putative	GO:0005575	cellular_component	-	-	-	-	DS499595.1:3251096-3252094	472	548	703	183	172	154	27.6148	29.6912	41.194	9.75233	11.8493	9.44007	32.8333	10.3472	1.66592	1.75546e-09	7.13628e-08	UP
gene8971	AFUB_005590	high affinity cAMP phosphodiesterase%2C putative	GO:0005575	cellular_component	K01120	EC:3.1.4.17[---]	ko00230	Purine metabolism	DS499594.1:1570479-1573698	1873	2660	1899	962	683	751	36.4908	47.9924	37.0551	17.0718	15.6686	15.3299	40.5128	16.0234	1.33819	1.79101e-09	7.25143e-08	UP
gene8610	AFUB_002000	deoxyribodipyrimidine photo-lyase Phr1%2C putative	GO:0071483|GO:0003729|GO:0070797|GO:0005634|GO:0005739|GO:0003904|GO:0071492|GO:0070791|GO:0000122|GO:0000719	cellular response to blue light|mRNA binding|negative regulation of cleistothecium development|nucleus|mitochondrion|deoxyribodipyrimidine photo-lyase activity|cellular response to UV-A|cleistothecium development|negative regulation of transcription from RNA polymerase II promoter|photoreactive repair	-	-	-	-	DS499594.1:558713-560521	469	455	466	1252	1153	1594	15.5661	13.9851	15.4907	37.8503	45.0611	55.4304	15.014	46.1139	-1.6189	2.05778e-09	8.29806e-08	DOWN
gene4596	AFUB_055890	RNA binding protein	GO:0008150|GO:0005575	biological_process|cellular_component	-	-	-	-	DS499597.1:2015495-2017345	2497	1942	2369	1041	761	742	78.8458	56.7878	74.9209	29.9412	28.295	24.548	70.1848	27.5947	1.34677	2.08476e-09	8.37322e-08	UP
gene4859	AFUB_058520	conserved hypothetical protein	GO:0003674|GO:0008150|GO:0005575	molecular_function|biological_process|cellular_component	-	-	-	-	DS499597.1:2699968-2702208	65	59	70	259	242	223	1.98488	1.66848	2.14091	7.20414	8.70173	7.13482	1.93143	7.68023	-1.99148	2.0954e-09	8.38245e-08	DOWN
gene8725	AFUB_003150	cell cycle inhibitor Nif1%2C putative	GO:0008150|GO:0005575|GO:0003674	biological_process|cellular_component|molecular_function	-	-	-	-	DS499594.1:867622-869949	1123	2853	1042	477	297	388	28.9021	67.9982	26.8593	11.1822	9.00059	10.4625	41.2532	10.2151	2.01381	2.19162e-09	8.73256e-08	UP
gene4485	AFUB_054770	homoserine O-acetyltransferase%2C putative	GO:0005829|GO:0004414|GO:0009092|GO:0009086|GO:0044030	cytosol|homoserine O-acetyltransferase activity|homoserine metabolic process|methionine biosynthetic process|regulation of DNA methylation	K00641	EC:2.3.1.31[---]	ko01100|ko01130|ko00270	Metabolic pathways|Biosynthesis of antibiotics|Cysteine and methionine metabolism	DS499597.1:1697232-1698835	4568	5312	4185	2086	1536	1793	180.886	194.798	165.979	75.2406	71.6203	74.3898	180.554	73.7502	1.29171	2.45282e-09	9.73468e-08	UP
gene9396	AFUB_009810	ABC multidrug transporter%2C putative	GO:0017111|GO:0005524|GO:0016887|GO:0000166|GO:0055085|GO:0016021|GO:0042626	nucleoside-triphosphatase activity|ATP binding|ATPase activity|nucleotide binding|transmembrane transport|integral component of membrane|ATPase activity, coupled to transmembrane movement of substances	-	-	ko04071|ko04310|ko02010|ko01523|ko00903	Sphingolipid signaling pathway|Wnt signaling pathway|ABC transporters|Antifolate resistance|Limonene and pinene degradation	DS499594.1:2773451-2778675	205	309	171	795	594	1072	2.73744	3.82116	2.28699	9.66974	9.33989	14.9981	2.94853	11.3359	-1.94284	2.83476e-09	1.12062e-07	DOWN
gene9854	AFUB_014390	acyl-CoA dehydrogenase%2C putative	GO:0005575	cellular_component	K09478	EC:1.3.99.12[---]	ko01100|ko01110|ko00280|ko01212|ko00071	Metabolic pathways|Biosynthesis of secondary metabolites|Valine, leucine and isoleucine degradation|Fatty acid metabolism|Fatty acid degradation	DS499594.1:4047191-4048665	2543	3583	2599	1206	915	1144	113.114	147.592	115.786	48.8626	47.9244	53.3151	125.497	50.034	1.32668	3.04815e-09	1.20025e-07	UP
gene7159	AFUB_021270	4-hydroxyphenylpyruvate dioxygenase%2C putative	GO:0005575|GO:0006572|GO:0042438	cellular_component|tyrosine catabolic process|melanin biosynthetic process	K00457	EC:1.13.11.27[---]	ko01100|ko00350|ko00360|ko00130	Metabolic pathways|Tyrosine metabolism|Phenylalanine metabolism|Ubiquinone and other terpenoid-quinone biosynthesis	DS499595.1:1158456-1159832	8708	5662	8193	2778	1881	869	419.935	252.86	395.717	122.026	106.811	43.9073	356.171	90.915	1.96998	3.15364e-09	1.23694e-07	UP
gene443	AFUB_093370	NAD-dependent formate dehydrogenase AciA/Fdh	GO:0005622	intracellular	K00122	EC:1.2.1.2[---]	ko01100|ko01120|ko01200|ko00630|ko00680	Metabolic pathways|Microbial metabolism in diverse environments|Carbon metabolism|Glyoxylate and dicarboxylate metabolism|Methane metabolism	DS499602.1:143811-145259	4827	4964	5356	1395	1518	464	224.444	213.751	249.43	59.0831	83.1129	22.6049	229.209	54.9336	2.0609	3.17542e-09	1.24064e-07	UP
gene8366	AFUB_033320	conserved hypothetical protein	GO:0008150|GO:0003674	biological_process|molecular_function	-	-	-	-	DS499595.1:4660652-4661288	286	434	247	110	59	81	28.5743	40.1556	24.7164	10.0106	6.9411	8.47912	31.1488	8.47695	1.87756	3.57475e-09	1.39124e-07	UP
gene6815	AFUB_017820	conserved hypothetical protein	GO:0003674|GO:0008150|GO:0005575	molecular_function|biological_process|cellular_component	-	-	-	-	DS499595.1:156901-157986	209	288	209	679	644	1012	12.0469	15.3733	12.0657	35.6497	43.7099	61.117	13.162	46.8255	-1.83092	3.65983e-09	1.41617e-07	DOWN
gene8609	AFUB_001990	C6 transcription factor%2C putative	GO:2001002|GO:0008270|GO:0045493|GO:0043609|GO:0000981|GO:0006357|GO:0006351|GO:0044212|GO:0005634|GO:2000999	positive regulation of xylan catabolic process|zinc ion binding|xylan catabolic process|regulation of carbon utilization|sequence-specific DNA binding RNA polymerase II transcription factor activity|regulation of transcription from RNA polymerase II promoter|transcription, DNA-templated|transcription regulatory region DNA binding|nucleus|positive regulation of cellulose catabolic process	-	-	-	-	DS499594.1:555227-557795	816	968	807	337	307	293	18.9484	20.8164	18.7687	7.12806	8.39435	7.12859	19.5112	7.55033	1.36969	3.667e-09	1.41617e-07	UP
gene7092	AFUB_020600	-	-	-	-	-	-	-	DS499595.1:927353-927424	85	15	75	534	479	317	69.0007	11.2762	60.9778	394.851	457.862	269.616	47.0849	374.11	-2.99012	3.97302e-09	1.52847e-07	DOWN
gene7872	AFUB_028390	conserved hypothetical protein	GO:0008150|GO:0005575|GO:0003674	biological_process|cellular_component|molecular_function	-	-	-	-	DS499595.1:3249496-3249963	383	386	400	141	121	103	47.832	44.6431	50.0333	16.0397	17.7939	13.4775	47.5028	15.7704	1.5908	4.38437e-09	1.68029e-07	UP
gene6582	AFUB_046950	3-methyl-2-oxobutanoate dehydrogenase%2C putative	GO:0005575	cellular_component	K00167	EC:1.2.4.4[---]	ko01100|ko01110|ko01130|ko00280|ko00640	Metabolic pathways|Biosynthesis of secondary metabolites|Biosynthesis of antibiotics|Valine, leucine and isoleucine degradation|Propanoate metabolism	DS499596.1:3747121-3748408	1388	2143	1260	596	494	563	69.6952	99.651	63.3668	27.2595	29.2083	29.6193	77.571	28.6957	1.43468	4.61887e-09	1.76342e-07	UP
gene7870	AFUB_028370	hypothetical protein	GO:0005575|GO:0003674	cellular_component|molecular_function	-	-	-	-	DS499595.1:3245573-3247185	240	128	208	47	42	22	9.18627	4.53716	7.97387	1.63863	1.89296	0.882286	7.23243	1.47129	2.2974	4.74695e-09	1.80546e-07	UP
gene1742	AFUB_082020	fumarate reductase Osm1%2C putative	GO:0005622	intracellular	-	-	-	-	DS499600.1:638187-640332	2549	1528	2098	724	607	777	78.702	43.6903	64.8782	20.3616	22.0683	25.1356	62.4235	22.5219	1.47076	4.94527e-09	1.87379e-07	UP
gene8657	AFUB_002470	quinone oxidoreductase%2C putative	GO:0005575	cellular_component	K10133	EC:1.-.-.-[---]	ko04115	p53 signaling pathway	DS499594.1:687023-688012	1149	1209	1052	502	410	371	76.9258	74.9591	70.5416	30.6135	32.3222	26.0243	74.1422	29.6533	1.3221	5.23889e-09	1.97758e-07	UP
gene3920	AFUB_049120	conserved hypothetical protein	GO:0008150|GO:0005575|GO:0003674	biological_process|cellular_component|molecular_function	-	-	-	-	DS499597.1:109143-110165	3609	3094	3647	1227	925	1484	206.195	163.703	208.691	63.8547	62.2297	88.8337	192.863	71.6393	1.42875	5.99825e-09	2.25575e-07	UP
gene1155	AFUB_088990	conserved glycine-rich protein	GO:0003674|GO:0008150|GO:0005575	molecular_function|biological_process|cellular_component	-	-	-	-	DS499601.1:665590-666426	180	196	137	558	437	762	13.6454	13.7598	10.4018	38.5304	39.0084	60.5229	12.6023	46.0206	-1.86859	6.14554e-09	2.30251e-07	DOWN
gene3931	AFUB_049230	chitin synthase C	GO:0005575	cellular_component	K00698	EC:2.4.1.16[---]	ko00520	Amino sugar and nucleotide sugar metabolism	DS499597.1:137254-140036	12461	8363	13080	5029	3364	3251	283.281	176.065	297.817	104.137	90.0503	77.4344	252.388	90.5405	1.47901	6.24444e-09	2.32224e-07	UP
gene8352	AFUB_033180	flavin-binding monooxygenase%2C putative	GO:0008150|GO:0005575|GO:0003674	biological_process|cellular_component|molecular_function	-	-	-	-	DS499595.1:4624445-4626440	196	127	194	48	35	41	6.41777	3.85105	6.36221	1.43162	1.34945	1.40657	5.54368	1.39588	1.98967	6.23992e-09	2.32224e-07	UP
gene6564	AFUB_046770	Ankyrin and HET domain protein	GO:0005575|GO:0008150|GO:0003674	cellular_component|biological_process|molecular_function	-	-	-	-	DS499596.1:3707907-3710369	147	91	129	464	342	479	3.48835	1.99981	3.06599	10.0295	9.55637	11.9094	2.85138	10.4984	-1.88044	6.38508e-09	2.36578e-07	DOWN
gene4371	AFUB_053630	ABC multidrug transporter Mdr1	GO:0035690	cellular response to drug	K05658	EC:3.6.3.44[---]	ko04310|ko02010|ko00061	Wnt signaling pathway|ABC transporters|Fatty acid biosynthesis	DS499597.1:1353981-1358174	77436	104351	76338	34449	26609	33889	1117.52	1394.61	1103.39	452.841	452.173	512.416	1205.17	472.477	1.35093	7.44078e-09	2.7468e-07	UP
gene5521	AFUB_036380	conserved glutamic acid-rich protein	-	-	-	-	-	-	DS499596.1:662532-663264	532	453	482	160	117	184	68.1888	53.7707	61.8766	18.6801	17.6584	24.71	61.2787	20.3495	1.59039	8.27111e-09	3.04213e-07	UP
gene7584	AFUB_025510	aspartate transaminase%2C putative	GO:0006532|GO:0004069|GO:0030170|GO:0005634|GO:0005777|GO:0005576|GO:0005829	aspartate biosynthetic process|L-aspartate:2-oxoglutarate aminotransferase activity|pyridoxal phosphate binding|nucleus|peroxisome|extracellular region|cytosol	K14454	EC:2.6.1.1[---]	ko01100|ko01110|ko01130|ko01120|ko01230|ko01200|ko00270|ko01210|ko00250|ko00330|ko00350|ko00220|ko00400|ko00360|ko00710|ko00950|ko00960	Metabolic pathways|Biosynthesis of secondary metabolites|Biosynthesis of antibiotics|Microbial metabolism in diverse environments|Biosynthesis of amino acids|Carbon metabolism|Cysteine and methionine metabolism|2-Oxocarboxylic acid metabolism|Alanine, aspartate and glutamate metabolism|Arginine and proline metabolism|Tyrosine metabolism|Arginine biosynthesis|Phenylalanine, tyrosine and tryptophan…	DS499595.1:2455072-2456830	2193	4450	1864	945	794	779	91.0984	171.19	77.5525	35.7571	38.8381	33.9049	113.28	36.1667	1.64716	8.9483e-09	3.27919e-07	UP
gene3308	AFUB_066380	conserved hypothetical protein	GO:0005575	cellular_component	-	-	-	-	DS499598.1:975361-976815	57	57	51	8	11	11	2.28968	2.12044	2.05186	0.292725	0.520327	0.462952	2.15399	0.425335	2.34034	9.20049e-09	3.35935e-07	UP
gene2906	AFUB_079400	hypothetical protein	GO:0003674|GO:0005575|GO:0008150	molecular_function|cellular_component|biological_process	-	-	-	-	DS499599.1:2078505-2079689	602	769	627	226	206	248	29.6923	35.1253	30.9737	10.1535	11.9641	12.816	31.9305	11.6445	1.45528	9.32008e-09	3.39068e-07	UP
gene1551	AFUB_080120	RNA-directed RNA polymerase%2C putative	GO:0003968|GO:0060148|GO:0016441|GO:0003676|GO:0009615|GO:0009751|GO:0003723|GO:0010025|GO:0001172|GO:0005634	RNA-directed RNA polymerase activity|positive regulation of posttranscriptional gene silencing|posttranscriptional gene silencing|nucleic acid binding|response to virus|response to salicylic acid|RNA binding|wax biosynthetic process|transcription, RNA-templated|nucleus	-	-	-	-	DS499600.1:45530-48108	454	379	598	172	129	136	10.9198	8.44201	14.4058	3.76831	3.65354	3.42729	11.2559	3.61638	1.63806	9.65975e-09	3.50157e-07	UP
gene7796	AFUB_027640	pyruvate dehydrogenase kinase	GO:0005739|GO:0005524|GO:0035690|GO:0016310|GO:0016772	mitochondrion|ATP binding|cellular response to drug|phosphorylation|transferase activity, transferring phosphorus-containing groups	-	-	-	-	DS499595.1:3050117-3051639	1640	2541	1359	754	531	649	73.4513	105.392	60.9611	30.7599	28.0037	30.4546	79.9348	29.7394	1.42645	1.02196e-08	3.69118e-07	UP
gene2997	AFUB_063290	conserved hypothetical protein	GO:0005575	cellular_component	-	-	-	-	DS499598.1:136081-137096	12109	2290	10486	1445	1181	1378	813.496	142.472	705.561	88.4245	93.4248	96.995	553.843	92.9481	2.57498	1.03198e-08	3.71401e-07	UP
gene2724	AFUB_077580	integral membrane protein%2C putative	GO:0003674|GO:0005575|GO:0008150	molecular_function|cellular_component|biological_process	-	-	-	-	DS499599.1:1557728-1559154	2956	779	2764	560	380	376	148.429	36.224	139.005	25.6129	22.4679	19.7813	107.886	22.6207	2.25379	1.07123e-08	3.83221e-07	UP
gene563	AFUB_094570	2-methylcitrate dehydratase%2C putative	GO:0047547|GO:0019543|GO:0019541|GO:0019629|GO:0051537|GO:0005741	2-methylcitrate dehydratase activity|propionate catabolic process|propionate metabolic process|propionate catabolic process, 2-methylcitrate cycle|2 iron, 2 sulfur cluster binding|mitochondrial outer membrane	K01720	EC:4.2.1.79[---]	ko00640	Propanoate metabolism	DS499602.1:481407-483299	1901	6808	1624	756	510	581	66.2545	219.735	56.6888	24.0001	20.93	21.2159	114.226	22.0487	2.37313	1.07245e-08	3.83221e-07	UP
gene83	AFUB_101320	conserved hypothetical protein	GO:0003674|GO:0005575|GO:0008150	molecular_function|cellular_component|biological_process	-	-	-	-	DS499604.1:230937-233619	170	94	138	643	484	356	3.76368	1.92725	3.05998	12.9668	12.6175	8.25782	2.91697	11.2807	-1.95131	1.08028e-08	3.84647e-07	DOWN
gene5151	AFUB_061440	conserved hypothetical protein	GO:0003674|GO:0005575|GO:0008150	molecular_function|cellular_component|biological_process	-	-	-	-	DS499597.1:3513839-3515332	233	963	228	64	50	74	10.2935	39.3984	10.0883	2.57541	2.60103	3.42522	19.9267	2.86722	2.79698	1.12701e-08	3.99871e-07	UP
gene6420	AFUB_045340	dihydroxy-acetone synthase%2C putative	GO:0005575	cellular_component	K00615	EC:2.2.1.1[---]	ko01100|ko01110|ko01130|ko01120|ko01230|ko01200|ko00030|ko00710	Metabolic pathways|Biosynthesis of secondary metabolites|Biosynthesis of antibiotics|Microbial metabolism in diverse environments|Biosynthesis of amino acids|Carbon metabolism|Pentose phosphate pathway|Carbon fixation in photosynthetic organisms	DS499596.1:3331923-3334291	964	1078	1089	440	345	403	26.2673	27.2022	29.7197	10.9207	11.0694	11.5053	27.7298	11.1651	1.31244	1.29292e-08	4.5712e-07	UP
gene3499	AFUB_068310	DUF409 domain protein	GO:0005739|GO:0031501|GO:0004584|GO:0006506|GO:0030176	mitochondrion|mannosyltransferase complex|dolichyl-phosphate-mannose-glycolipid alpha-mannosyltransferase activity|GPI anchor biosynthetic process|integral component of endoplasmic reticulum membrane	-	-	-	-	DS499598.1:1512976-1514512	688	637	472	221	199	173	30.3257	26.0021	20.8374	8.87306	10.3286	7.98952	25.7217	9.06372	1.50481	1.40347e-08	4.94464e-07	UP
gene753	AFUB_096480	MFS lactose permease%2C putative	GO:0055085|GO:0016021|GO:0022891|GO:0022857|GO:0016020	transmembrane transport|integral component of membrane|substrate-specific transmembrane transporter activity|transmembrane transporter activity|membrane	-	-	-	-	DS499602.1:1041097-1043038	238	234	228	75	52	75	8.35468	7.60701	8.01611	2.39814	2.14941	2.75847	7.9926	2.43534	1.71454	1.43326e-08	5.03195e-07	UP
gene6522	AFUB_046350	conserved hypothetical protein	GO:0003674|GO:0008150|GO:0005575	molecular_function|biological_process|cellular_component	-	-	-	-	DS499596.1:3615321-3615836	2190	1955	2002	944	661	885	248.062	205.074	227.122	97.3972	88.1623	105.03	226.752	96.8631	1.2271	1.47984e-08	5.17737e-07	UP
gene1006	AFUB_087510	integral membrane protein	GO:0003674|GO:0008150|GO:0005575	molecular_function|biological_process|cellular_component	-	-	-	-	DS499601.1:250686-251988	1335	1892	1210	651	426	563	71.8485	94.2983	65.2229	31.9136	26.9967	31.7467	77.1232	30.219	1.35171	1.5419e-08	5.36268e-07	UP
gene8591	AFUB_001810	mitochondrial aconitate hydratase%2C putative	GO:0003994|GO:0005622	aconitate hydratase activity|intracellular	K01681	EC:4.2.1.3[---]	ko01100|ko01110|ko01130|ko01120|ko01230|ko01200|ko01210|ko00630|ko00020|ko00720	Metabolic pathways|Biosynthesis of secondary metabolites|Biosynthesis of antibiotics|Microbial metabolism in diverse environments|Biosynthesis of amino acids|Carbon metabolism|2-Oxocarboxylic acid metabolism|Glyoxylate and dicarboxylate metabolism|Citrate cycle (TCA cycle)|Carbon fixation pathways in prokaryotes	DS499594.1:503087-505975	19845	36354	16087	7385	5801	8246	495.68	840.909	402.442	168.019	170.616	215.798	579.677	184.811	1.6492	1.54349e-08	5.36268e-07	UP
gene5149	AFUB_061420	hypothetical protein	GO:0006351|GO:0005634|GO:0006355|GO:0003677|GO:0000981|GO:0008270	transcription, DNA-templated|nucleus|regulation of transcription, DNA-templated|DNA binding|sequence-specific DNA binding RNA polymerase II transcription factor activity|zinc ion binding	-	-	-	-	DS499597.1:3509001-3509938	82	66	68	15	14	18	7.46524	5.56442	6.20035	1.24391	1.50084	1.7169	6.41001	1.48722	2.10771	1.57332e-08	5.44748e-07	UP
gene1473	AFUB_092170	NADPH-dependent FMN reductase Lot6%2C putative	GO:0008134|GO:0006915|GO:0005829|GO:0042994|GO:0034599|GO:0005634|GO:0003955	transcription factor binding|apoptotic process|cytosol|cytoplasmic sequestering of transcription factor|cellular response to oxidative stress|nucleus|NAD(P)H dehydrogenase (quinone) activity	-	-	-	-	DS499601.1:1612388-1612975	321	451	315	134	101	107	31.9076	41.5157	31.3601	12.1325	11.8216	11.1436	34.9278	11.6992	1.57796	1.58377e-08	5.46183e-07	UP
gene7184	AFUB_021520	D-3-phosphoglycerate dehydrogenase	GO:0005575	cellular_component	K00058	EC:1.1.1.95[---]	ko01100|ko01130|ko01120|ko01230|ko01200|ko00260|ko00680	Metabolic pathways|Biosynthesis of antibiotics|Microbial metabolism in diverse environments|Biosynthesis of amino acids|Carbon metabolism|Glycine, serine and threonine metabolism|Methane metabolism	DS499595.1:1223007-1224915	1087	1543	1178	587	428	429	36.2008	47.5884	39.2927	17.8068	16.7841	14.9692	41.0273	16.52	1.31237	1.59365e-08	5.46183e-07	UP
gene8061	AFUB_030270	cell wall glycosyl hydrolase YteR%2C putative	GO:0005575|GO:0008150	cellular_component|biological_process	-	-	-	-	DS499595.1:3805384-3806641	4263	6623	3293	1568	1180	1835	215.725	310.374	166.899	72.275	70.3123	97.2912	230.999	79.9595	1.53055	1.59378e-08	5.46183e-07	UP
gene1016	AFUB_087610	calcium transporting ATPase (Pmc1)%2C putative	GO:0046872|GO:0070588|GO:0005524|GO:0016021|GO:0006874|GO:0016020|GO:0006812|GO:0019829|GO:0000166|GO:0005388	metal ion binding|calcium ion transmembrane transport|ATP binding|integral component of membrane|cellular calcium ion homeostasis|membrane|cation transport|cation-transporting ATPase activity|nucleotide binding|calcium-transporting ATPase activity	-	-	-	-	DS499601.1:275800-279355	211	234	194	734	462	1203	3.81337	3.91641	3.51161	12.0832	9.8318	22.7795	3.74713	14.8982	-1.99128	1.61323e-08	5.50967e-07	DOWN
gene2024	AFUB_084820	nitrilase%2C putative	GO:0005575	cellular_component	K01501	EC:3.5.5.1[---]	ko01120|ko00380|ko00627|ko00910|ko00460|ko00643	Microbial metabolism in diverse environments|Tryptophan metabolism|Aminobenzoate degradation|Nitrogen metabolism|Cyanoamino acid metabolism|Styrene degradation	DS499600.1:1488382-1489474	1	2	3	29	26	17	0.061103	0.113101	0.183509	1.61326	1.86979	1.08781	0.119238	1.52362	-3.67559	1.64039e-08	5.58345e-07	DOWN
gene2362	AFUB_073960	calpain-like protein	GO:0005622|GO:0004198|GO:0006508	intracellular|calcium-dependent cysteine-type endopeptidase activity|proteolysis	-	-	-	-	DS499599.1:502770-505561	216	166	239	682	549	633	5.04583	3.59116	5.59183	14.5118	15.1014	15.493	4.74294	15.0354	-1.66451	1.67369e-08	5.67755e-07	DOWN
gene581	AFUB_094750	malate synthase AcuE	GO:0005622	intracellular	K01638	EC:2.3.3.9[---]	ko01100|ko01110|ko01120|ko01200|ko00620|ko00630	Metabolic pathways|Biosynthesis of secondary metabolites|Microbial metabolism in diverse environments|Carbon metabolism|Pyruvate metabolism|Glyoxylate and dicarboxylate metabolism	DS499602.1:532425-534255	4189	2100	1758	856	739	760	151.134	70.1644	63.5255	28.1309	31.395	28.7288	94.9412	29.4182	1.69032	1.68615e-08	5.70054e-07	UP
gene6859	AFUB_018270	Cu-dependent DNA-binding protein%2C putative	GO:0005634|GO:0005507|GO:0003700|GO:0006355|GO:0003677	nucleus|copper ion binding|sequence-specific DNA binding transcription factor activity|regulation of transcription, DNA-templated|DNA binding	-	-	-	-	DS499595.1:270412-271432	1990	2377	1933	753	627	972	149.692	165.585	145.631	51.5939	55.5365	76.6063	153.636	61.2456	1.32684	1.83974e-08	6.19894e-07	UP
gene2492	AFUB_075260	NACHT and WD domain protein	GO:0008150|GO:0005575|GO:0003723|GO:0003674|GO:0000350|GO:0000386|GO:0071013	biological_process|cellular_component|RNA binding|molecular_function|generation of catalytic spliceosome for second transesterification step|second spliceosomal transesterification activity|catalytic step 2 spliceosome	-	-	-	-	DS499599.1:888582-891834	2214	2108	2037	987	732	918	43.57	38.4173	40.1494	17.6923	16.9624	18.928	40.7122	17.8609	1.18866	1.92672e-08	6.47029e-07	UP
gene2005	AFUB_084640	extracellular endo-polygalacturonase%2C putative	GO:0045490|GO:0005576|GO:0004650	pectin catabolic process|extracellular region|polygalacturonase activity	K01184	EC:3.2.1.15[---]	ko01100|ko00040	Metabolic pathways|Pentose and glucuronate interconversions	DS499600.1:1439070-1440218	90	171	97	19	25	26	4.80389	8.45266	5.18564	0.923788	1.57127	1.45405	6.1474	1.31637	2.22341	1.94367e-08	6.50547e-07	UP
gene1577	AFUB_080380	C6 transcription factor%2C putative	GO:0006351|GO:0005634|GO:0006355|GO:0003677|GO:0000981|GO:0008270	transcription, DNA-templated|nucleus|regulation of transcription, DNA-templated|DNA binding|sequence-specific DNA binding RNA polymerase II transcription factor activity|zinc ion binding	-	-	-	-	DS499600.1:212245-214935	78	125	69	26	15	15	2.09605	3.11073	1.85709	0.636425	0.474626	0.422342	2.35462	0.511131	2.20373	2.01419e-08	6.71911e-07	UP
gene4649	AFUB_056420	homoaconitase LysF	GO:0009085|GO:0010106	lysine biosynthetic process|cellular response to iron ion starvation	K01705	EC:4.2.1.36[---]	ko01100|ko01130|ko01120|ko01230|ko01210|ko00300	Metabolic pathways|Biosynthesis of antibiotics|Microbial metabolism in diverse environments|Biosynthesis of amino acids|2-Oxocarboxylic acid metabolism|Lysine biosynthesis	DS499597.1:2180371-2182938	4267	7260	4464	2290	1715	1824	106.853	168.364	111.961	52.2347	50.5702	47.8568	129.059	50.2205	1.36169	2.1041e-08	6.9958e-07	UP
gene7869	AFUB_028360	conserved hypothetical protein	GO:0003674|GO:0008150|GO:0005575	molecular_function|biological_process|cellular_component	-	-	-	-	DS499595.1:3243379-3244262	113	73	114	24	23	17	9.91676	5.9328	10.0202	1.91854	2.37676	1.56311	8.62325	1.9528	2.14268	2.21953e-08	7.35523e-07	UP
gene904	AFUB_097960	thermoresistant gluconokinase family protein	GO:0005575	cellular_component	K00851	EC:2.7.1.12[---]	ko01100|ko01110|ko01130|ko01120|ko01200|ko00030	Metabolic pathways|Biosynthesis of secondary metabolites|Biosynthesis of antibiotics|Microbial metabolism in diverse environments|Carbon metabolism|Pentose phosphate pathway	DS499602.1:1528216-1528886	587	423	568	216	157	147	56.615	37.7816	54.8681	18.976	17.8303	14.8547	49.7549	17.2204	1.53072	2.23915e-08	7.39582e-07	UP
gene9106	AFUB_006930	MFS transporter%2C putative	GO:0003674	molecular_function	-	-	-	-	DS499594.1:1952760-1955001	734	1631	743	350	278	253	25.5817	52.6421	25.9358	11.1111	11.4089	9.23862	34.7199	10.5862	1.71357	2.29011e-08	7.53934e-07	UP
gene380	AFUB_100330	hypothetical protein	-	-	-	-	-	-	DS499603.1:587730-588005	180	187	186	74	39	40	60.4631	58.1708	62.576	22.6417	15.4258	14.0776	60.4033	17.3817	1.79706	2.33478e-08	7.66129e-07	UP
gene4803	AFUB_057960	iron-sulfur protein subunit of succinate dehydrogenase Sdh2%2C putative	GO:0051536|GO:0000329|GO:0009986|GO:0030445|GO:0035690|GO:0008177|GO:0006099|GO:0009055|GO:0005749	iron-sulfur cluster binding|fungal-type vacuole membrane|cell surface|yeast-form cell wall|cellular response to drug|succinate dehydrogenase (ubiquinone) activity|tricarboxylic acid cycle|electron carrier activity|mitochondrial respiratory chain complex II	K00235	EC:1.3.5.1[---]	ko01100|ko01110|ko01130|ko01120|ko01200|ko04011|ko00190|ko03015|ko04150|ko04114|ko00020	Metabolic pathways|Biosynthesis of secondary metabolites|Biosynthesis of antibiotics|Microbial metabolism in diverse environments|Carbon metabolism|MAPK signaling pathway - yeast|Oxidative phosphorylation|mRNA surveillance pathway|mTOR signaling pathway|Oocyte meiosis|Citrate cycle (TCA cycle)	DS499597.1:2551770-2552785	3471	7729	3126	1410	1129	1523	225.413	464.829	203.325	83.4067	86.3342	103.628	297.856	91.1229	1.70873	2.36991e-08	7.75123e-07	UP
gene1089	AFUB_088330	DUF218 domain protein	GO:0008150|GO:0005575|GO:0003674	biological_process|cellular_component|molecular_function	-	-	-	-	DS499601.1:469245-470036	172	164	130	48	40	40	12.6932	11.2081	9.60868	3.22656	3.47592	3.09281	11.17	3.26509	1.77443	2.38579e-08	7.77784e-07	UP
gene6383	AFUB_044970	FAD binding monooxygenase%2C putative	GO:0005575	cellular_component	-	-	-	-	DS499596.1:3235484-3237031	16579	4741	13647	2884	2518	2609	625.97	165.772	516.072	99.1856	111.948	103.21	435.938	104.781	2.05674	2.46004e-08	7.99392e-07	UP
gene5833	AFUB_039500	C6 transcription factor%2C putative	GO:0008270|GO:0000981|GO:0006355|GO:0005634	zinc ion binding|sequence-specific DNA binding RNA polymerase II transcription factor activity|regulation of transcription, DNA-templated|nucleus	-	-	-	-	DS499596.1:1599563-1601710	1972	2948	2030	1037	796	898	58.0355	80.3454	59.8358	27.7986	27.5845	27.6896	66.0722	27.6909	1.25463	2.70675e-08	8.75896e-07	UP
gene8824	AFUB_004130	UPF0136 domain protein	GO:0003674|GO:0008150	molecular_function|biological_process	-	-	-	-	DS499594.1:1151581-1152189	1235	1731	948	443	400	496	153.254	198.925	117.823	50.0733	58.4481	64.4881	156.667	57.6698	1.44182	2.71291e-08	8.75896e-07	UP
gene2927	AFUB_079610	conserved hypothetical protein	GO:0008150|GO:0005575|GO:0003674	biological_process|cellular_component|molecular_function	-	-	-	-	DS499599.1:2116037-2117319	511	118	611	63	42	10	26.5482	5.67729	31.7931	2.98136	2.56937	0.544334	21.3395	2.03169	3.39278	2.82588e-08	9.05893e-07	UP
gene7795	AFUB_027630	hypothetical protein	GO:0008150|GO:0005575|GO:0003674	biological_process|cellular_component|molecular_function	-	-	-	-	DS499595.1:3049399-3049823	144	214	128	49	38	39	37.4064	51.4806	33.3022	11.5941	11.6233	10.6146	40.7297	11.2773	1.85266	2.83289e-08	9.05893e-07	UP
gene7942	AFUB_029080	chitin synthase ChsE	GO:0030448|GO:0031505|GO:0006038|GO:0043936	hyphal growth|fungal-type cell wall organization|cell wall chitin biosynthetic process|asexual sporulation resulting in formation of a cellular spore	K00698	EC:2.4.1.16[---]	ko00520	Amino sugar and nucleotide sugar metabolism	DS499595.1:3447422-3453164	11253	10680	10587	5299	4089	3827	118.57	104.214	111.727	50.8581	50.733	42.2493	111.504	47.9468	1.21759	2.8151e-08	9.05893e-07	UP
gene1154	AFUB_088980	malate dehydrogenase%2C putative	GO:0006520|GO:0006108|GO:0055114|GO:0005829|GO:0005739|GO:0051287|GO:0004471|GO:0006090	cellular amino acid metabolic process|malate metabolic process|oxidation-reduction process|cytosol|mitochondrion|NAD binding|malate dehydrogenase (decarboxylating) (NAD+) activity|pyruvate metabolic process	K00027	EC:1.1.1.38[---]	ko01200|ko00620|ko02020	Carbon metabolism|Pyruvate metabolism|Two-component system	DS499601.1:662323-664533	161	208	168	546	421	747	5.4362	6.50397	5.68141	16.7927	16.7385	26.4267	5.87386	19.986	-1.76661	2.88815e-08	9.20631e-07	DOWN
gene5590	AFUB_037070	dynactin Arp1 p25 subunit	GO:0030448|GO:0003777|GO:0007018|GO:0005869	hyphal growth|microtubule motor activity|microtubule-based movement|dynactin complex	-	-	ko00450	Selenocompound metabolism	DS499596.1:888824-889519	123	75	133	474	305	380	11.7468	6.63322	12.7217	41.2336	34.2988	38.0234	10.3672	37.8519	-1.86834	2.93304e-08	9.30516e-07	DOWN
gene785	AFUB_096800	extracellular serine-rich protein	GO:0008150|GO:0005575|GO:0003674	biological_process|cellular_component|molecular_function	-	-	-	-	DS499602.1:1159927-1161057	61	103	56	15	10	17	3.60129	5.63138	3.31127	0.806657	0.695183	1.05155	4.18131	0.851129	2.29651	2.93769e-08	9.30516e-07	UP
gene7861	AFUB_028280	allergen Asp F13	GO:0003674|GO:0008150	molecular_function|biological_process	-	-	-	-	DS499595.1:3225952-3226410	337	378	256	115	101	81	42.9125	44.575	32.6491	13.3386	15.144	10.8067	40.0455	13.0964	1.61247	3.01995e-08	9.53565e-07	UP
gene1010	AFUB_087550	extracellular cysteine-rich protein%2C putative	GO:0005575|GO:0008150|GO:0003674	cellular_component|biological_process|molecular_function	-	-	-	-	DS499601.1:261810-263969	41	14	31	3	2	1	1.9578	0.619091	1.48262	0.130489	0.112433	0.0500157	1.35317	0.0976456	3.79264	3.11891e-08	9.78655e-07	UP
gene1091	AFUB_088350	conserved hypothetical protein	GO:0003674|GO:0008150|GO:0005575	molecular_function|biological_process|cellular_component	-	-	-	-	DS499601.1:471278-472858	125	111	102	31	19	33	4.77511	3.92684	3.90259	1.07867	0.854652	1.32081	4.20152	1.08471	1.9536	3.11878e-08	9.78655e-07	UP
gene1539	AFUB_092830	telomere-associated RecQ helicase%2C putative	GO:0008150|GO:0005575	biological_process|cellular_component	-	-	-	-	DS499601.1:1837874-1841078	11633	4088	12620	2424	1772	2595	320.566	104.324	348.308	60.8438	57.4983	74.9231	257.732	64.4217	2.00025	3.27206e-08	1.02351e-06	UP
gene7197	AFUB_021650	C6 transcription factor%2C putative	GO:0006355|GO:0008270|GO:0000023|GO:0000981|GO:0005634	regulation of transcription, DNA-templated|zinc ion binding|maltose metabolic process|sequence-specific DNA binding RNA polymerase II transcription factor activity|nucleus	-	-	-	-	DS499595.1:1244257-1245911	502	439	469	215	142	122	19.102	15.4698	17.8742	7.45198	6.36249	4.86394	17.482	6.22614	1.48946	3.33911e-08	1.04124e-06	UP
gene3914	AFUB_049060	hypothetical protein	GO:0008150|GO:0005575|GO:0003674	biological_process|cellular_component|molecular_function	-	-	-	-	DS499597.1:93769-94815	165	879	163	42	41	46	9.21093	45.4417	9.11349	2.13562	2.69503	2.69049	21.2554	2.50705	3.08377	3.40563e-08	1.0587e-06	UP
gene62	AFUB_101110	NAD binding Rossmann fold oxidoreductase%2C putative	GO:0005575	cellular_component	-	-	-	-	DS499604.1:179771-181201	591	549	634	270	159	201	24.1387	20.7656	25.9355	10.045	7.64695	8.60153	23.6133	8.76448	1.42986	3.45982e-08	1.07222e-06	UP
gene1834	AFUB_082930	integral membrane protein	GO:0005575|GO:0008150|GO:0003674	cellular_component|biological_process|molecular_function	-	-	-	-	DS499600.1:893458-894952	205	186	213	68	57	52	8.95499	7.52437	9.31898	2.7057	2.93193	2.37995	8.59944	2.67253	1.68604	3.89554e-08	1.19985e-06	UP
gene7922	AFUB_028890	transcriptional regulator Medusa	GO:0005634|GO:0009405|GO:0048315|GO:0044406|GO:0007155|GO:0003674	nucleus|pathogenesis|conidium formation|adhesion of symbiont to host|cell adhesion|molecular_function	-	-	-	-	DS499595.1:3384004-3386118	633	1357	529	288	189	212	18.0299	35.7944	15.0912	7.47203	6.33893	6.3267	22.9718	6.71255	1.77493	3.895e-08	1.19985e-06	UP
gene3666	AFUB_069980	MFS monosaccharide transporter%2C putative	GO:0016020|GO:0022857|GO:0022891|GO:0055085|GO:0016021	membrane|transmembrane transporter activity|substrate-specific transmembrane transporter activity|transmembrane transport|integral component of membrane	-	-	-	-	DS499598.1:1989997-1991903	506	873	395	197	172	138	17.9566	28.6902	14.0394	6.3679	7.1873	5.13104	20.2287	6.22875	1.69939	4.16406e-08	1.27863e-06	UP
gene3925	AFUB_049170	hypothetical protein	GO:0003674|GO:0008150|GO:0005575	molecular_function|biological_process|cellular_component	-	-	-	-	DS499597.1:124573-125664	195	179	272	65	61	40	17.113	14.5476	23.9078	5.19595	6.30355	3.67793	18.5228	5.05914	1.87234	4.47475e-08	1.36985e-06	UP
gene4286	AFUB_052780	arginine transporter%2C putative	GO:0003674	molecular_function	-	-	-	-	DS499597.1:1071146-1072907	23260	23170	24803	11199	9101	8780	802.059	739.893	856.601	351.75	369.531	317.208	799.518	346.163	1.20768	4.51831e-08	1.3748e-06	UP
gene5634	AFUB_037510	DUF221 domain protein%2C putative	GO:0003674|GO:0008150	molecular_function|biological_process	-	-	-	-	DS499596.1:1003226-1006211	3961	2660	3707	1781	996	1009	80.5535	50.0965	75.5057	32.9915	23.8509	21.4993	68.7186	26.1139	1.39588	4.51085e-08	1.3748e-06	UP
gene9919	AFUB_015040	GTP-binding protein Obg	GO:0019898|GO:0043022|GO:0005743|GO:0002181|GO:0005525	extrinsic component of membrane|ribosome binding|mitochondrial inner membrane|cytoplasmic translation|GTP binding	-	-	-	-	DS499594.1:4263994-4265670	1814	1619	1942	5952	4567	3450	63.2223	52.2548	67.7892	188.953	187.426	125.981	61.0888	167.453	-1.45478	4.93995e-08	1.49855e-06	DOWN
gene6804	AFUB_017710	arabinosidase%2C putative	GO:0008150|GO:0005575|GO:0003674	biological_process|cellular_component|molecular_function	-	-	-	-	DS499595.1:133322-134904	20	20	19	94	89	65	0.806717	0.747089	0.767598	3.45369	4.22722	2.74705	0.773802	3.47598	-2.16739	5.04885e-08	1.52697e-06	DOWN
gene6587	AFUB_047000	ABC multidrug transporter%2C putative	GO:0016020|GO:0005524|GO:0006855|GO:0016021|GO:0016887|GO:0042626|GO:0017111|GO:0000166	membrane|ATP binding|drug transmembrane transport|integral component of membrane|ATPase activity|ATPase activity, coupled to transmembrane movement of substances|nucleoside-triphosphatase activity|nucleotide binding	-	-	ko02010	ABC transporters	DS499596.1:3764538-3768960	781	1031	853	388	278	362	10.6778	13.0537	11.6804	4.83193	4.47549	5.18552	11.804	4.83098	1.28889	5.88718e-08	1.77517e-06	UP
gene442	AFUB_093360	conserved hypothetical protein	GO:0003674|GO:0008150|GO:0005575	molecular_function|biological_process|cellular_component	-	-	-	-	DS499602.1:142136-142636	2035	1739	1877	907	664	803	269.707	213.439	249.155	109.495	103.624	111.506	244.1	108.208	1.17367	6.04163e-08	1.81629e-06	UP
gene5873	AFUB_039900	carboxylesterase%2C putative	GO:0005575|GO:0008150|GO:0003674	cellular_component|biological_process|molecular_function	K03927	EC:3.1.1.1 3.1.1.84 3.1.1.56[---]	ko00983	Drug metabolism - other enzymes	DS499596.1:1706945-1708600	217	100	185	844	682	413	7.6589	3.26851	6.53967	27.1335	28.3436	15.2725	5.82236	23.5832	-2.01808	6.37777e-08	1.91162e-06	DOWN
gene4449	AFUB_054410	hypothetical protein	GO:0003674|GO:0005575|GO:0008150	molecular_function|cellular_component|biological_process	-	-	-	-	DS499597.1:1590340-1592220	208	94	205	42	34	35	6.46309	2.70492	6.37984	1.18873	1.24402	1.13947	5.18262	1.19074	2.12182	6.55709e-08	1.95951e-06	UP
gene2863	AFUB_078970	hypothetical protein	GO:0008150|GO:0005575|GO:0003674	biological_process|cellular_component|molecular_function	-	-	-	-	DS499599.1:1965113-1966321	3833	2702	3630	1470	1265	1249	194.47	126.954	184.458	67.9343	75.5735	66.3941	168.627	69.9673	1.26909	6.8804e-08	2.05003e-06	UP
gene5377	AFUB_034950	gamma-cysteine synthetase regulatory subunit%2C putative	GO:0008150|GO:0003674	biological_process|molecular_function	-	-	ko01100|ko00270|ko00480	Metabolic pathways|Cysteine and methionine metabolism|Glutathione metabolism	DS499596.1:270335-271349	1288	688	1264	3624	2816	2919	80.4278	39.7855	79.0525	206.128	207.056	190.975	66.4219	201.386	-1.60024	6.95867e-08	2.06722e-06	DOWN
gene1007	AFUB_087520	isoamyl alcohol oxidase%2C putative	GO:0005575	cellular_component	-	-	-	-	DS499601.1:252703-256441	2093	4955	1953	879	901	435	39.2086	85.961	36.6431	14.9989	19.8748	8.53796	53.9376	14.4705	1.89817	6.99249e-08	2.07114e-06	UP
gene6618	AFUB_047310	C2H2 finger domain protein%2C putative	GO:0005575	cellular_component	-	-	-	-	DS499596.1:3856992-3857483	242	260	213	82	67	76	36.8342	36.6483	32.4708	11.3685	12.008	12.12	35.3178	11.8322	1.57768	7.05125e-08	2.0824e-06	UP
gene3928	AFUB_049200	H /K ATPase alpha subunit%2C putative	GO:0006812|GO:0046872|GO:0000166|GO:0019829|GO:0016021	cation transport|metal ion binding|nucleotide binding|cation-transporting ATPase activity|integral component of membrane	-	-	-	-	DS499597.1:131412-134996	1553	790	1616	514	393	363	28.8706	13.6006	30.0887	8.70372	8.60282	7.07039	24.1866	8.12564	1.57365	7.2299e-08	2.1289e-06	UP
gene5203	AFUB_061960	DNA repair family protein	GO:0003674|GO:0008150|GO:0005575	molecular_function|biological_process|cellular_component	-	-	-	-	DS499597.1:3621445-3622398	512	396	494	167	144	172	31.3681	22.4677	30.3126	9.31951	10.3883	11.0408	28.0495	10.2495	1.45242	7.38164e-08	2.16722e-06	UP
gene10015	AFUB_016000	short chain dehydrogenase family protein	GO:0005575	cellular_component	-	-	-	-	DS499594.1:4531705-4532849	199	209	152	58	49	57	11.7131	11.3922	8.96061	3.1096	3.39609	3.51514	10.6886	3.34027	1.67804	7.40993e-08	2.16919e-06	UP
gene5836	AFUB_039530	camp independent regulatory protein	GO:0003674|GO:0005575|GO:0008150	molecular_function|cellular_component|biological_process	-	-	-	-	DS499596.1:1610110-1611540	1288	1265	705	466	298	369	52.6069	47.848	28.8399	17.3369	14.3321	15.7909	43.0982	15.8199	1.44589	7.5513e-08	2.20415e-06	UP
gene7163	AFUB_021310	maleylacetoacetate isomerase MaiA	GO:0005737|GO:0016034|GO:0006559	cytoplasm|maleylacetoacetate isomerase activity|L-phenylalanine catabolic process	K01800	EC:5.2.1.2[---]	ko01100|ko01120|ko00350|ko00643	Metabolic pathways|Microbial metabolism in diverse environments|Tyrosine metabolism|Styrene degradation	DS499595.1:1165011-1165706	1025	460	800	256	204	93	86.0758	35.7735	67.286	19.5819	20.1721	8.18261	63.0451	15.9789	1.98022	7.59911e-08	2.21167e-06	UP
gene8702	AFUB_002920	EF hand domain protein	GO:0030968|GO:0043332|GO:0005934|GO:0032467|GO:0005509|GO:0044396|GO:0006897|GO:0005935|GO:0030479|GO:0043130	endoplasmic reticulum unfolded protein response|mating projection tip|cellular bud tip|positive regulation of cytokinesis|calcium ion binding|actin cortical patch organization|endocytosis|cellular bud neck|actin cortical patch|ubiquitin binding	-	-	ko04144	Endocytosis	DS499594.1:812019-816131	14953	21936	16400	8472	6373	6559	231.392	314.357	254.18	119.416	116.126	106.343	266.643	113.962	1.22636	7.69262e-08	2.23242e-06	UP
gene2099	AFUB_085560	conserved hypothetical protein	GO:0005575|GO:0008150|GO:0003674	cellular_component|biological_process|molecular_function	-	-	-	-	DS499600.1:1712295-1713900	59	54	83	347	231	172	2.21476	1.87722	3.12057	11.8649	10.2107	6.76486	2.40418	9.61348	-1.99951	7.93542e-08	2.29624e-06	DOWN
gene6375	AFUB_044890	cell surface protein%2C putative	GO:0008150|GO:0005575|GO:0003674	biological_process|cellular_component|molecular_function	-	-	-	-	DS499596.1:3213303-3213863	1043	1289	887	517	376	380	108.664	124.366	92.5561	49.0627	46.1272	41.4801	108.529	45.5567	1.25235	8.00747e-08	2.31043e-06	UP
gene5287	AFUB_034050	molybdenum cofactor biosynthesis protein (MoeA)%2C putative	GO:0003674|GO:0005575	molecular_function|cellular_component	K03750	EC:2.10.1.1[---]	ko01100|ko00790	Metabolic pathways|Folate biosynthesis	DS499596.1:74112-75455	502	471	600	194	150	205	21.8309	18.9686	26.1334	7.68468	7.6811	9.34057	22.3109	8.23545	1.43783	8.85815e-08	2.54128e-06	UP
gene5721	AFUB_038380	acetate kinase%2C putative	GO:0006113|GO:0008776	fermentation|acetate kinase activity	K00925	EC:2.7.2.1[---]	ko01100|ko01120|ko01200|ko00620|ko00640|ko00680|ko00720|ko00430	Metabolic pathways|Microbial metabolism in diverse environments|Carbon metabolism|Pyruvate metabolism|Propanoate metabolism|Methane metabolism|Carbon fixation pathways in prokaryotes|Taurine and hypotaurine metabolism	DS499596.1:1274119-1275798	3346	3530	3427	1740	1384	1267	138.699	135.509	142.278	65.6983	67.5536	55.0271	138.829	62.7597	1.1454	8.85262e-08	2.54128e-06	UP
gene3900	AFUB_048920	general amidase GmdB	GO:0008150|GO:0005575	biological_process|cellular_component	K15528	EC:3.5.1.99[---]	ko00130	Ubiquinone and other terpenoid-quinone biosynthesis	DS499597.1:58310-60221	0	0	7	28	31	27	0	0	0.246112	0.895283	1.28136	0.993038	0.0820373	1.05656	-3.68695	8.98369e-08	2.56995e-06	DOWN
gene4554	AFUB_055470	conserved hypothetical protein	GO:0008150|GO:0005575	biological_process|cellular_component	-	-	-	-	DS499597.1:1890130-1890990	556	566	420	248	135	103	37.7431	35.5817	28.5555	15.3346	10.791	7.32575	33.9601	11.1505	1.60674	9.06101e-08	2.58471e-06	UP
gene7871	AFUB_028380	methyltransferase%2C putative	GO:0005575	cellular_component	-	-	-	-	DS499595.1:3247922-3248737	604	453	555	258	151	150	43.2626	30.0483	39.815	16.8327	12.7356	11.257	37.7087	13.6084	1.4704	9.1468e-08	2.60179e-06	UP
gene108	AFUB_101560	conserved hypothetical protein	GO:0003674|GO:0008150|GO:0005575	molecular_function|biological_process|cellular_component	-	-	-	-	DS499604.1:311009-311815	493	462	491	205	156	174	35.7059	30.9871	35.6166	13.524	13.304	13.2037	34.1032	13.3439	1.35373	9.24548e-08	2.60938e-06	UP
gene3078	AFUB_064090	hydrolase%2C TatD family protein%2C putative	GO:0008150	biological_process	-	-	-	-	DS499598.1:363184-364282	4479	1690	4775	1069	898	1017	290.874	101.638	310.581	63.2352	68.6698	69.1986	234.364	67.0345	1.80578	9.25145e-08	2.60938e-06	UP
gene648	AFUB_095430	isocitrate lyase	GO:0004451|GO:0046421|GO:0019629|GO:0005759	isocitrate lyase activity|methylisocitrate lyase activity|propionate catabolic process, 2-methylcitrate cycle|mitochondrial matrix	K01637	EC:4.1.3.1[---]	ko01100|ko01110|ko01120|ko01200|ko00630	Metabolic pathways|Biosynthesis of secondary metabolites|Microbial metabolism in diverse environments|Carbon metabolism|Glyoxylate and dicarboxylate metabolism	DS499602.1:710856-713160	1077	2588	1177	488	415	539	30.2344	67.2816	33.0933	12.4785	13.7183	15.8536	43.5364	14.0168	1.63507	9.20321e-08	2.60938e-06	UP
gene2336	AFUB_073700	peroxisomal biogenesis factor (PEX11)%2C putative	GO:0003674|GO:0005778|GO:0019395	molecular_function|peroxisomal membrane|fatty acid oxidation	-	-	-	-	DS499599.1:422445-423344	448	395	384	169	138	132	36.9838	30.1979	31.7499	12.708	13.4146	11.4172	32.9772	12.5133	1.39801	9.4814e-08	2.65189e-06	UP
gene2928	AFUB_079620	conserved hypothetical protein	GO:0005576|GO:0008762|GO:0055114|GO:0050660|GO:0016491	extracellular region|UDP-N-acetylmuramate dehydrogenase activity|oxidation-reduction process|flavin adenine dinucleotide binding|oxidoreductase activity	-	-	-	-	DS499599.1:2119996-2121813	785	103	986	85	65	28	27.1166	3.29496	34.1131	2.67449	2.64389	1.01337	21.5082	2.11059	3.34917	9.4384e-08	2.65189e-06	UP
gene738	AFUB_096330	conserved hypothetical protein	GO:0005575	cellular_component	-	-	-	-	DS499602.1:990218-992371	6732	11427	6873	3495	3104	2721	348.82	548.322	356.682	164.954	189.384	147.72	417.941	167.353	1.32041	9.46421e-08	2.65189e-06	UP
gene6030	AFUB_041460	plasma membrane H+-ATPase Pma1	GO:0015992	proton transport	K01535	EC:3.6.3.6[---]	ko00190	Oxidative phosphorylation	DS499596.1:2115558-2118666	45730	48085	33502	17525	15180	17464	900.845	877.212	660.994	314.459	352.116	360.45	813.017	342.342	1.24785	9.54354e-08	2.66185e-06	UP
gene883	AFUB_097750	hypothetical protein	GO:0005575|GO:0008150|GO:0003674	cellular_component|biological_process|molecular_function	-	-	-	-	DS499602.1:1450645-1452261	148	325	152	681	611	797	5.34955	10.8789	5.50271	22.4213	26.0054	30.1834	7.24373	26.2034	-1.85495	1.00552e-07	2.79679e-06	DOWN
gene8396	AFUB_033620	integral membrane protein	GO:0005575	cellular_component	K20024	EC:5.1.3.34[---]	ko00561	Glycerolipid metabolism	DS499595.1:4724779-4725945	1917	1789	1932	866	653	862	96.0102	82.9759	96.9127	39.5067	38.51	45.233	91.9663	41.0833	1.16255	1.0088e-07	2.79817e-06	UP
gene1609	AFUB_080700	conserved hypothetical protein	GO:0005575|GO:0008150|GO:0003674	cellular_component|biological_process|molecular_function	-	-	-	-	DS499600.1:278909-279707	18	13	11	100	101	41	1.41976	0.949593	0.869007	7.18465	9.38069	3.38829	1.07945	6.65121	-2.62332	1.05064e-07	2.89822e-06	DOWN
gene4291	AFUB_052830	peroxisomal membrane protein Pmp47%2C putative	GO:0003674|GO:0008150	molecular_function|biological_process	-	-	ko04146	Peroxisome	DS499597.1:1085608-1086696	1609	1463	1157	685	509	540	96.4534	81.218	69.4661	37.4033	35.929	33.9163	82.3792	35.7495	1.20436	1.04841e-07	2.89822e-06	UP
gene810	AFUB_097050	plasma membrane zinc ion transporter%2C putative	GO:0046873|GO:0016020|GO:0015691|GO:0006829|GO:0055085	metal ion transmembrane transporter activity|membrane|cadmium ion transport|zinc ion transport|transmembrane transport	-	-	-	-	DS499602.1:1218165-1220051	499	242	466	134	100	110	18.2397	8.19179	17.0601	4.46148	4.30409	4.21271	14.4972	4.3261	1.74464	1.08771e-07	2.99223e-06	UP
gene4873	AFUB_058660	conserved hypothetical protein	GO:0003674|GO:0008150|GO:0005575	molecular_function|biological_process|cellular_component	-	-	-	-	DS499597.1:2744242-2745245	1270	1874	1221	528	403	653	101.405	138.571	97.6448	38.4014	37.89	54.6288	112.54	43.6401	1.36671	1.14762e-07	3.14842e-06	UP
gene5333	AFUB_034510	toxin biosynthesis proten (Fum3)%2C putative	GO:0003674	molecular_function	-	-	-	-	DS499596.1:156741-157832	254	367	283	87	72	113	13.595	18.191	15.1708	4.2415	4.53776	6.33686	15.6522	5.03871	1.63524	1.15411e-07	3.15761e-06	UP
gene1992	AFUB_084510	beta-glucosidase%2C putative	GO:0005975|GO:0005615|GO:0008422	carbohydrate metabolic process|extracellular space|beta-glucosidase activity	K05349	EC:3.2.1.21[---]	ko01100|ko01110|ko00500|ko00460|ko00940	Metabolic pathways|Biosynthesis of secondary metabolites|Starch and sucrose metabolism|Cyanoamino acid metabolism|Phenylpropanoid biosynthesis	DS499600.1:1401379-1403856	472	481	512	217	174	125	11.395	10.7538	12.38	4.77188	4.94637	3.1618	11.5096	4.29335	1.42266	1.201e-07	3.27696e-06	UP
gene5442	AFUB_035590	C6 transcription factor%2C putative	GO:1900443|GO:0003677|GO:0008270|GO:0000981|GO:0006355|GO:0005634|GO:0006351|GO:0036180	regulation of filamentous growth of a population of unicellular organisms in response to biotic stimulus|DNA binding|zinc ion binding|sequence-specific DNA binding RNA polymerase II transcription factor activity|regulation of transcription, DNA-templated|nucleus|transcription, DNA-templated|filamentous growth of a population of unicellular organisms in response to biotic stimulus	-	-	-	-	DS499596.1:466301-468283	243	95	203	34	38	41	7.51468	2.72067	6.28751	0.957716	1.38372	1.32842	5.50762	1.22329	2.17067	1.32692e-07	3.61072e-06	UP
gene749	AFUB_096440	conserved hypothetical protein	GO:0003674|GO:0008150|GO:0005575	molecular_function|biological_process|cellular_component	-	-	-	-	DS499602.1:1034763-1035932	209	276	188	65	64	71	16.7566	20.4925	15.0964	4.74692	6.04201	5.96421	17.4485	5.58438	1.64363	1.38241e-07	3.75155e-06	UP
gene2835	AFUB_078690	CRAL/TRIO domain protein	GO:0008150|GO:0005575|GO:0003674	biological_process|cellular_component|molecular_function	-	-	-	-	DS499599.1:1891765-1893312	1892	1701	2000	840	687	837	79.4417	66.142	84.1075	32.1266	33.9663	36.8218	76.5638	34.3049	1.15825	1.41445e-07	3.82817e-06	UP
gene2511	AFUB_075450	conserved hypothetical protein	GO:0008150|GO:0005575|GO:0003674	biological_process|cellular_component|molecular_function	-	-	-	-	DS499599.1:968509-969758	64795	64465	59289	182653	132997	133769	4072.16	3751.92	3731.95	10456.1	9842.16	8808.29	3852.01	9702.17	-1.3327	1.42572e-07	3.83799e-06	DOWN
gene5150	AFUB_061430	carboxylesterase%2C putative	GO:0003674|GO:0005575|GO:0008150	molecular_function|cellular_component|biological_process	K03927	EC:3.1.1.1 3.1.1.84 3.1.1.56[---]	ko00983	Drug metabolism - other enzymes	DS499597.1:3510925-3512954	584	5478	589	148	164	208	19.1545	166.39	19.3487	4.42158	6.33386	7.14784	68.2977	5.96776	3.51658	1.42245e-07	3.83799e-06	UP
gene9992	AFUB_015770	hypothetical protein	-	-	-	-	-	-	DS499594.1:4467156-4469743	987	2108	1045	584	398	389	27.3143	54.0243	28.9646	14.7212	12.9694	11.2791	36.7677	12.9899	1.50105	1.45542e-07	3.90747e-06	UP
gene5206	AFUB_061990	integral membrane protein	GO:0008150|GO:0005575|GO:0003674	biological_process|cellular_component|molecular_function	-	-	-	-	DS499597.1:3625611-3626072	79	85	83	28	21	14	9.99432	9.95838	10.5167	3.22651	3.12837	1.85566	10.1565	2.73685	1.89181	1.48269e-07	3.97005e-06	UP
gene1686	AFUB_081460	hypothetical protein	GO:0003674|GO:0005575|GO:0008150	molecular_function|cellular_component|biological_process	-	-	-	-	DS499600.1:497101-497604	5	0	4	26	26	26	0.579885	0	0.464599	2.74648	3.55037	3.1591	0.348161	3.15198	-3.17843	1.5181e-07	4.05405e-06	DOWN
gene4677	AFUB_056700	oxidoreductase%2C short-chain dehydrogenase/reductase family	GO:0005575	cellular_component	K11147	EC:1.1.-.-[---]	ko01100|ko04146|ko00830	Metabolic pathways|Peroxisome|Retinol metabolism	DS499597.1:2248025-2248695	614	533	624	278	203	152	59.5137	47.8434	60.5775	24.5444	23.1692	15.4364	55.9782	21.05	1.41105	1.54172e-07	4.1062e-06	UP
gene7457	AFUB_024240	FMN binding oxidoreductase%2C putative	GO:0005575	cellular_component	-	-	-	-	DS499595.1:2115211-2116811	697	823	627	299	215	310	32.1785	35.1867	28.992	12.5736	11.6879	14.995	32.1191	13.0855	1.29546	1.5546e-07	4.12955e-06	UP
gene6306	AFUB_044200	Patatin-like phospholipase%2C putative	GO:0003674|GO:0005575|GO:0008150	molecular_function|cellular_component|biological_process	-	-	-	-	DS499596.1:2956970-2960389	144	352	173	65	49	46	2.83096	6.40855	3.4064	1.16398	1.13431	0.947507	4.2153	1.08193	1.96203	1.62859e-07	4.31469e-06	UP
gene5146	AFUB_061390	hypothetical protein	GO:0005575|GO:0008150|GO:0003674	cellular_component|biological_process|molecular_function	-	-	-	-	DS499597.1:3501424-3501774	42	71	26	3	3	10	6.99378	10.9487	4.33626	0.455037	0.588212	1.74466	7.42626	0.929303	2.99841	1.67026e-07	4.41344e-06	UP
gene7983	AFUB_029490	histone H4.2	GO:0043935|GO:0031298|GO:0003677|GO:0000786|GO:0006334|GO:0046982|GO:0061587|GO:0006352|GO:0034729	sexual sporulation resulting in formation of a cellular spore|replication fork protection complex|DNA binding|nucleosome|nucleosome assembly|protein heterodimerization activity|transfer RNA gene-mediated silencing|DNA-templated transcription, initiation|histone H3-K79 methylation	-	-	ko00564|ko04010|ko00950	Glycerophospholipid metabolism|MAPK signaling pathway|Isoquinoline alkaloid biosynthesis	DS499595.1:3592826-3593278	13426	7114	12901	4218	2417	4355	1829.18	897.572	1760.4	523.448	387.749	621.656	1495.71	510.951	1.54958	1.70894e-07	4.50381e-06	UP
gene5204	AFUB_061970	cytochrome b5%2C putative	GO:0006696|GO:0020037|GO:0009055|GO:0005789	ergosterol biosynthetic process|heme binding|electron carrier activity|endoplasmic reticulum membrane	-	-	-	-	DS499597.1:3622473-3622931	421	245	393	133	100	97	59.4358	32.0316	55.5695	17.1031	16.6238	14.3479	49.0123	16.0249	1.61283	1.72963e-07	4.5464e-06	UP
gene9646	AFUB_012310	nitrite reductase NiiA	GO:0005575	cellular_component	K00362	EC:1.7.1.15[---]	ko01120|ko00910	Microbial metabolism in diverse environments|Nitrogen metabolism	DS499594.1:3461252-3465032	1195	1196	1093	3407	2934	13879	21.1075	19.5635	19.336	54.815	61.0232	256.851	20.0024	124.23	-2.63477	1.73496e-07	4.5485e-06	DOWN
gene1092	AFUB_088360	hypothetical protein	GO:0003674|GO:0005575|GO:0008150	molecular_function|cellular_component|biological_process	-	-	-	-	DS499601.1:474125-474910	211	76	60	14	20	13	29.7885	9.93636	8.48385	1.80037	3.32479	1.92293	16.0696	2.34936	2.77399	1.78755e-07	4.67417e-06	UP
gene9937	AFUB_015220	conserved hypothetical protein	GO:0005575|GO:0008150|GO:0003674	cellular_component|biological_process|molecular_function	-	-	-	-	DS499594.1:4306721-4307653	96	85	93	372	184	403	6.01387	4.93116	5.83506	21.2269	13.5728	26.451	5.59336	20.4169	-1.86797	1.7989e-07	4.69162e-06	DOWN
gene1022	AFUB_087670	conserved hypothetical protein	GO:0003674|GO:0005575|GO:0008150	molecular_function|cellular_component|biological_process	-	-	-	-	DS499601.1:290749-291590	61	70	76	25	14	9	5.40193	5.74074	6.74082	2.01664	1.45991	0.835085	5.96117	1.43721	2.05232	2.031e-07	5.28042e-06	UP
gene751	AFUB_096460	hypothetical protein	GO:0008150|GO:0005575|GO:0003674	biological_process|cellular_component|molecular_function	-	-	-	-	DS499602.1:1038291-1039058	136	205	155	50	34	56	13.7286	19.1641	15.671	4.59743	4.04145	5.92282	16.1879	4.8539	1.7377	2.03518e-07	5.28042e-06	UP
gene5260	AFUB_062530	conserved hypothetical protein	GO:0003674|GO:0005575|GO:0008150	molecular_function|cellular_component|biological_process	-	-	-	-	DS499597.1:3748499-3749302	2	6	5	30	24	75	0.14539	0.403936	0.364051	1.98647	2.05444	5.7125	0.304459	3.25114	-3.41662	2.21899e-07	5.74248e-06	DOWN
gene936	AFUB_086820	squalene-hopene-cyclase%2C putative	GO:0005575	cellular_component	K06045	EC:5.4.99.17 4.2.1.129[---]	ko01110|ko00909	Biosynthesis of secondary metabolites|Sesquiterpenoid and triterpenoid biosynthesis	DS499601.1:75155-77224	151	168	213	62	53	34	4.26357	4.3929	6.02357	1.59458	1.76214	1.00583	4.89335	1.45418	1.75061	2.28346e-07	5.89414e-06	UP
gene6418	AFUB_045320	extracellular soluble lytic transglycosylase%2C putative	GO:0005575|GO:0008150|GO:0003674	cellular_component|biological_process|molecular_function	-	-	-	-	DS499596.1:3326565-3327373	136	134	118	50	32	36	10.5985	9.67068	9.21014	3.54922	2.93642	2.93942	9.82643	3.14168	1.64513	2.34087e-07	6.02684e-06	UP
gene1997	AFUB_084560	conserved hypothetical protein	GO:0008150|GO:0005575|GO:0003674	biological_process|cellular_component|molecular_function	-	-	-	-	DS499600.1:1409263-1411084	2426	5537	2205	1092	870	1166	80.6563	170.478	73.4233	33.0695	34.059	40.6162	108.186	35.9149	1.59086	2.34932e-07	6.02898e-06	UP
gene7688	AFUB_026550	C2H2 transcription factor (Con7)%2C putative	GO:0005575|GO:0008150	cellular_component|biological_process	-	-	-	-	DS499595.1:2742740-2744448	3406	4000	3529	1802	1409	1606	162.243	176.453	168.365	78.187	79.0311	80.1531	169.02	79.1237	1.09501	2.35371e-07	6.02898e-06	UP
gene1611	AFUB_080720	elastinolytic metalloproteinase Mep	GO:0008150	biological_process	-	-	-	-	DS499600.1:282431-284541	19	38	19	122	74	132	0.582948	1.0797	0.583858	3.4095	2.67342	4.24325	0.748835	3.44205	-2.20055	2.41758e-07	6.17683e-06	DOWN
gene3541	AFUB_068730	phosphatidyl synthase	GO:0008152|GO:0046677|GO:0009651|GO:0016787|GO:0005739|GO:0006972	metabolic process|response to antibiotic|response to salt stress|hydrolase activity|mitochondrion|hyperosmotic response	-	-	-	-	DS499598.1:1659493-1661546	5530	1875	3184	19081	16533	8005	175.47	55.0965	101.188	551.488	617.723	266.128	110.585	478.446	-2.11321	2.73039e-07	6.95833e-06	DOWN
gene8349	AFUB_033150	integral membrane protein	GO:0003674|GO:0008150|GO:0005575	molecular_function|biological_process|cellular_component	-	-	-	-	DS499595.1:4617222-4619605	1245	1585	1116	627	512	519	32.1694	37.9271	28.8812	14.757	15.5779	14.0506	32.9926	14.7952	1.15702	2.74214e-07	6.97059e-06	UP
gene1588	AFUB_080490	conserved hypothetical protein	GO:0008150	biological_process	-	-	-	-	DS499600.1:236839-238395	1521	2017	1591	773	529	818	59.3846	72.9284	62.2146	27.4904	24.3201	33.4619	64.8425	28.4242	1.18982	2.76014e-07	6.99862e-06	UP
gene8599	AFUB_001890	kinesin family protein	GO:0005524|GO:0005875|GO:0007018|GO:0003777|GO:0008017	ATP binding|microtubule associated complex|microtubule-based movement|microtubule motor activity|microtubule binding	-	-	-	-	DS499594.1:524710-527090	541	652	540	1473	1213	1296	14.498	16.181	14.4938	35.956	38.2769	36.3889	15.0576	36.8739	-1.29211	2.81755e-07	7.12621e-06	DOWN
gene2334	AFUB_073680	phosphoenolpyruvate carboxykinase AcuF	GO:0006094|GO:0005829|GO:0005524|GO:0017076|GO:0015976|GO:0004612	gluconeogenesis|cytosol|ATP binding|purine nucleotide binding|carbon utilization|phosphoenolpyruvate carboxykinase (ATP) activity	K01610	EC:4.1.1.49[---]	ko01100|ko01110|ko01130|ko01120|ko01200|ko00620|ko00020|ko00710	Metabolic pathways|Biosynthesis of secondary metabolites|Biosynthesis of antibiotics|Microbial metabolism in diverse environments|Carbon metabolism|Pyruvate metabolism|Citrate cycle (TCA cycle)|Carbon fixation in photosynthetic organisms	DS499599.1:412301-414728	6789	2649	8353	1751	1680	1473	219.712	79.392	270.75	51.617	64.0211	49.9464	189.952	55.1948	1.78303	2.97166e-07	7.4971e-06	UP
gene3098	AFUB_064290	conserved hypothetical protein	GO:0003674|GO:0008150	molecular_function|biological_process	-	-	-	-	DS499598.1:415802-418736	1699	1394	2133	838	644	669	42.3284	32.1623	53.224	19.0169	18.8925	17.4629	42.5716	18.4575	1.20569	3.1024e-07	7.80731e-06	UP
gene4695	AFUB_056880	Phospholipase/Carboxylesterase superfamily	GO:0008150	biological_process	-	-	-	-	DS499597.1:2303930-2304730	1001	986	891	417	339	425	73.0412	66.6281	65.1162	27.7158	29.1272	32.492	68.2618	29.7783	1.19682	3.13563e-07	7.87122e-06	UP
gene3645	AFUB_069770	methylmalonate-semialdehyde dehydrogenase%2C putative	GO:0016620|GO:0004491|GO:0005739|GO:0016491|GO:0055114	oxidoreductase activity, acting on the aldehyde or oxo group of donors, NAD or NADP as acceptor|methylmalonate-semialdehyde dehydrogenase (acylating) activity|mitochondrion|oxidoreductase activity|oxidation-reduction process	K00140	EC:1.2.1.18 1.2.1.27[---]	ko01100|ko01200|ko00280|ko00640|ko00562|ko00410	Metabolic pathways|Carbon metabolism|Valine, leucine and isoleucine degradation|Propanoate metabolism|Inositol phosphate metabolism|beta-Alanine metabolism	DS499598.1:1929010-1930952	3419	10639	3577	1497	1360	1671	110.466	318.328	115.751	44.0562	51.7407	56.5662	181.515	50.7877	1.83754	3.26849e-07	8.18427e-06	UP
gene7581	AFUB_025480	phytanoyl-CoA dioxygenase family protein	GO:0005575|GO:0008150|GO:0003674	cellular_component|biological_process|molecular_function	-	-	-	-	DS499595.1:2441559-2442887	198	215	175	78	48	65	8.70776	8.7564	7.70827	3.12462	2.48568	2.99509	8.39081	2.86846	1.54853	3.29327e-07	8.22581e-06	UP
gene65	AFUB_101140	monooxygenase%2C putative	GO:0005575	cellular_component	-	-	-	-	DS499604.1:186946-188264	369	553	423	184	163	136	19.4299	26.9659	22.308	8.82506	10.1064	7.50299	22.9013	8.81148	1.37797	3.41011e-07	8.4965e-06	UP
gene378	AFUB_100310	oxidoreductase%2C putative	GO:0005575	cellular_component	K01710	EC:4.2.1.46[---]	ko01100|ko01130|ko00521	Metabolic pathways|Biosynthesis of antibiotics|Streptomycin biosynthesis	DS499603.1:583039-584043	6733	5043	6362	2869	2234	2615	391.569	271.604	370.571	151.981	152.985	159.34	344.581	154.769	1.15473	3.54575e-07	8.81259e-06	UP
gene63	AFUB_101120	MFS multidrug transporter%2C putative	GO:0003674	molecular_function	-	-	-	-	DS499604.1:181805-183569	663	554	713	319	224	206	25.9898	20.1115	27.9934	11.3904	10.3395	8.46073	24.6982	10.0635	1.29527	3.57266e-07	8.85756e-06	UP
gene7409	AFUB_023760	cytochrome b5%2C putative	GO:0005575|GO:0008150	cellular_component|biological_process	-	-	-	-	DS499595.1:1961306-1961622	250	446	229	78	76	105	57.3016	94.6689	52.5701	16.2848	20.5119	25.2156	68.1802	20.6708	1.72176	3.70844e-07	9.17155e-06	UP
gene2011	AFUB_084700	histidine acid phosphatase%2C putative	GO:0005575|GO:0008150	cellular_component|biological_process	K01078	EC:3.1.3.2[---]	ko01100|ko01120|ko00250|ko00627|ko00730	Metabolic pathways|Microbial metabolism in diverse environments|Alanine, aspartate and glutamate metabolism|Aminobenzoate degradation|Thiamine metabolism	DS499600.1:1459101-1460116	175	328	178	77	53	64	10.4264	18.0975	10.6217	4.17877	3.71827	3.9951	13.0485	3.96405	1.71884	3.72538e-07	9.1908e-06	UP
gene4988	AFUB_059800	G protein complex beta subunit SfaD	GO:0005834|GO:0000909|GO:0001403|GO:1900691|GO:0010525|GO:0010914|GO:0004871|GO:0045461|GO:2001310|GO:0075308|GO:0031684|GO:0048315|GO:0005937|GO:0000750|GO:0043577|GO:0031680|GO:0000753	heterotrimeric G-protein complex|sporocarp development involved in sexual reproduction|invasive growth in response to glucose limitation|positive regulation of gliotoxin biosynthetic process|regulation of transposition, RNA-mediated|positive regulation of sterigmatocystin biosynthetic process|signal transducer activity|sterigmatocystin biosynthetic process|gliotoxin biosynthetic process|negative …	-	-	ko04011|ko03420|ko04151|ko04014|ko04010|ko03020|ko04310|ko00410|ko00130|ko00720|ko04540|ko04341|ko04713|ko04016|ko04740|ko04744	MAPK signaling pathway - yeast|Nucleotide excision repair|PI3K-Akt signaling pathway|Ras signaling pathway|MAPK signaling pathway|RNA polymerase|Wnt signaling pathway|beta-Alanine metabolism|Ubiquinone and other terpenoid-quinone biosynthesis|Carbon fixation pathways in prokaryotes|Gap junction|Hedgehog signaling pathway - fly|Circadian entrainment|MAPK signaling pathway - plant|Olfactory transdu…	DS499597.1:3068822-3070227	1702	2805	1671	936	725	851	85.462	130.435	84.0365	42.8102	42.8664	44.7709	99.9776	43.4825	1.20117	3.86503e-07	9.48869e-06	UP
gene7194	AFUB_021620	BNR/Asp-box repeat domain protein	GO:0008150|GO:0005575|GO:0003674	biological_process|cellular_component|molecular_function	-	-	-	-	DS499595.1:1240563-1241811	357	272	431	141	110	108	18.597	13.1217	22.4868	6.69036	6.7473	5.89456	18.0685	6.44407	1.48743	3.85842e-07	9.48869e-06	UP
gene2032	AFUB_084900	conserved hypothetical protein	GO:0003674|GO:0005575|GO:0008150	molecular_function|cellular_component|biological_process	-	-	-	-	DS499600.1:1509969-1510446	312	3294	501	85	167	61	48.6284	475.45	78.2078	12.0673	30.6491	9.96142	200.762	17.5593	3.51518	3.98633e-07	9.76262e-06	UP
gene7508	AFUB_024750	terminal deoxynucleotidyl transferase%2C putative	GO:1990506|GO:1902981|GO:0005634|GO:0003887|GO:0042276|GO:0005829|GO:0003677|GO:0051575|GO:0003896|GO:0061674	|synthesis of RNA primer involved in mitotic DNA replication|nucleus|DNA-directed DNA polymerase activity|error-prone translesion synthesis|cytosol|DNA binding|5'-deoxyribose-5-phosphate lyase activity|DNA primase activity|	K03512	EC:2.7.7.7 4.2.99.-[---]	ko03410|ko03450	Base excision repair|Non-homologous end-joining	DS499595.1:2256571-2258685	2961	3082	3288	1608	1352	1147	81.8266	78.8742	91.0051	40.4762	43.9944	33.2103	83.9019	39.227	1.09686	4.13832e-07	1.01102e-05	UP
gene6213	AFUB_043270	C6 transcription factor (Fcr1)%2C putative	GO:0005634|GO:0000981|GO:0008270|GO:0006355	nucleus|sequence-specific DNA binding RNA polymerase II transcription factor activity|zinc ion binding|regulation of transcription, DNA-templated	-	-	-	-	DS499596.1:2639677-2640747	4788	4490	3010	2034	1636	1445	305.844	265.606	192.57	118.346	123.053	96.7088	254.673	112.703	1.17612	4.19145e-07	1.02151e-05	UP
gene8527	AFUB_001170	cytochrome c peroxidase%2C putative	GO:0005575	cellular_component	-	-	-	-	DS499594.1:312813-313839	1050	815	703	399	304	335	63.3333	45.5246	42.4693	21.9216	21.5914	21.171	50.4424	21.5614	1.22619	4.27093e-07	1.03836e-05	UP
gene6347	AFUB_044610	conserved hypothetical protein	GO:0005575	cellular_component	-	-	-	-	DS499596.1:3142543-3143718	4540	3143	3648	2092	1283	1449	264.032	169.274	212.487	110.82	87.8602	88.2921	215.264	95.6576	1.17016	4.48684e-07	1.08822e-05	UP
gene6829	AFUB_017960	conserved hypothetical protein	GO:0000981|GO:0008270|GO:0006355|GO:0005634	sequence-specific DNA binding RNA polymerase II transcription factor activity|zinc ion binding|regulation of transcription, DNA-templated|nucleus	-	-	-	-	DS499595.1:191085-192980	321	467	344	171	125	102	10.1689	13.7004	10.9146	4.93429	4.6628	3.3855	11.5946	4.32753	1.42184	4.58907e-07	1.11033e-05	UP
gene1995	AFUB_084540	glycosyl transferase%2C putative	GO:0008150|GO:0005575|GO:0003674	biological_process|cellular_component|molecular_function	-	-	-	-	DS499600.1:1406916-1408036	5068	14644	5181	2623	1954	2444	287.864	770.295	294.742	135.709	130.69	145.447	450.967	137.282	1.71588	4.63722e-07	1.11929e-05	UP
gene3299	AFUB_066290	S-adenosyl-methionine-sterol-C- methyltransferas	GO:0005575	cellular_component	K00559	EC:2.1.1.41[---]	ko01100|ko01110|ko01130|ko00100	Metabolic pathways|Biosynthesis of secondary metabolites|Biosynthesis of antibiotics|Steroid biosynthesis	DS499598.1:955795-957000	3187	2634	2971	1552	1215	808	154.455	118.217	144.211	68.5123	69.3363	41.0283	138.961	59.6256	1.22068	4.71714e-07	1.13585e-05	UP
gene9365	AFUB_009500	hypothetical protein	GO:0005575|GO:0008150|GO:0003674	cellular_component|biological_process|molecular_function	-	-	-	-	DS499594.1:2678130-2678786	321	223	293	111	90	61	31.5853	20.3203	28.8752	9.94858	10.4276	6.28878	26.9269	8.88833	1.59907	4.79384e-07	1.15155e-05	UP
gene5161	AFUB_061540	transcriptional regulator%2C putative	GO:0005575	cellular_component	-	-	-	-	DS499597.1:3536725-3537510	15885	469	9712	690	631	349	1181.22	32.2971	723.32	46.7359	55.2508	27.1908	645.612	43.0592	3.90628	5.07371e-07	1.21587e-05	UP
gene2545	AFUB_075790	thioredoxin reductase GliT	GO:0043386|GO:0036146|GO:0050660|GO:2001310	mycotoxin biosynthetic process|cellular response to mycotoxin|flavin adenine dinucleotide binding|gliotoxin biosynthetic process	-	-	-	-	DS499599.1:1072471-1073533	152	634	152	61	41	53	8.83981	34.1457	8.85362	3.23139	2.80766	3.22945	17.2797	3.0895	2.48363	5.2008e-07	1.24336e-05	UP
gene6593	AFUB_047060	homocysteine S-methyltransferase%2C putative	GO:0008150|GO:0005575	biological_process|cellular_component	-	-	-	-	DS499596.1:3792231-3793172	888	354	798	193	150	233	55.097	20.3407	49.5902	10.9076	10.959	15.1469	41.676	12.3379	1.75612	5.21379e-07	1.24351e-05	UP
gene7583	AFUB_025500	RING finger domain protein%2C putative	GO:0005575|GO:0008150	cellular_component|biological_process	-	-	-	-	DS499595.1:2451259-2453027	323	305	246	119	81	107	11.5465	10.097	8.80767	3.87485	3.40956	4.00759	10.1504	3.764	1.4312	5.34275e-07	1.27125e-05	UP
gene7050	AFUB_020180	cell wall glucanase (Utr2)%2C putative	GO:0009277	fungal-type cell wall	-	-	-	-	DS499595.1:808015-809473	3783	9768	3653	2003	1629	1600	165.996	396.93	160.542	80.0573	84.1682	73.5589	241.156	79.2615	1.60528	5.49771e-07	1.30502e-05	UP
gene4603	AFUB_055960	high osmolarity signaling protein Sho1%2C putative	GO:0007232	osmosensory signaling pathway via Sho1 osmosensor	-	-	ko04011	MAPK signaling pathway - yeast	DS499597.1:2035126-2036249	440	1227	457	217	150	203	27.4754	70.9547	28.5815	12.3427	11.0293	13.2813	42.3372	12.2177	1.79295	5.69847e-07	1.34801e-05	UP
gene9819	AFUB_014040	ankyrin repeat protein	GO:0030001|GO:0055085|GO:0046873|GO:0016020	metal ion transport|transmembrane transport|metal ion transmembrane transporter activity|membrane	-	-	ko00310|ko04624	Lysine degradation|Toll and Imd signaling pathway	DS499594.1:3946780-3950043	3699	9257	4367	2134	1386	2103	66.237	153.509	78.3208	34.8072	29.2243	39.4556	99.3555	34.4957	1.52618	5.70564e-07	1.34801e-05	UP
gene10097	AFUB_016820	C6 transcription factor%2C putative	GO:0005634|GO:0006355|GO:0008270|GO:0000981	nucleus|regulation of transcription, DNA-templated|zinc ion binding|sequence-specific DNA binding RNA polymerase II transcription factor activity	-	-	-	-	DS499594.1:4791215-4793267	699	389	383	1370	1108	2692	24.1888	12.4662	13.2744	43.1832	45.1483	97.6034	16.6431	61.9783	-1.89684	5.77029e-07	1.36008e-05	DOWN
gene6429	AFUB_045430	conserved hypothetical protein	GO:0005575	cellular_component	-	-	-	-	DS499596.1:3368525-3368689	5	5	7	29	32	33	1.77129	1.64028	2.48349	9.35689	13.3473	12.2475	1.96502	11.6506	-2.56779	5.90866e-07	1.38943e-05	DOWN
gene5199	AFUB_061920	hypothetical protein	GO:0003674|GO:0008150|GO:0005575	molecular_function|biological_process|cellular_component	-	-	-	-	DS499597.1:3614096-3614972	170	254	176	66	59	64	16.1563	22.3548	16.7526	5.7134	6.60251	6.37267	18.4212	6.22953	1.56417	6.08806e-07	1.42828e-05	UP
gene8757	AFUB_003470	conserved hypothetical protein	GO:0016592|GO:0006357|GO:0001104	mediator complex|regulation of transcription from RNA polymerase II promoter|RNA polymerase II transcription cofactor activity	-	-	-	-	DS499594.1:956596-957197	968	694	939	2412	1757	1886	112.256	74.5318	109.063	254.783	239.923	229.156	98.6172	241.287	-1.29084	6.12094e-07	1.43264e-05	DOWN
gene6436	AFUB_045500	MFS multidrug transporter%2C putative	GO:0003674	molecular_function	-	-	-	-	DS499596.1:3380476-3382213	33	132	36	10	8	5	1.23877	4.58877	1.35351	0.341936	0.353638	0.196672	2.39369	0.297415	3.00868	6.45201e-07	1.50662e-05	UP
gene778	AFUB_096730	conserved hypothetical protein	GO:0005575	cellular_component	-	-	-	-	DS499602.1:1148516-1149259	18	36	18	5	1	2	1.41403	2.61907	1.41628	0.357791	0.0925333	0.16465	1.81646	0.204992	3.14749	6.52331e-07	1.51973e-05	UP
gene6214	AFUB_043280	aldose 1-epimerase%2C putative	GO:0005975|GO:0030246|GO:0003824|GO:0005576|GO:0016853	carbohydrate metabolic process|carbohydrate binding|catalytic activity|extracellular region|isomerase activity	K01785	EC:5.1.3.3[---]	ko01100|ko01110|ko01130|ko01120|ko00010|ko00052	Metabolic pathways|Biosynthesis of secondary metabolites|Biosynthesis of antibiotics|Microbial metabolism in diverse environments|Glycolysis / Gluconeogenesis|Galactose metabolism	DS499596.1:2643540-2644593	941	1330	844	441	350	452	55.7236	72.9369	50.0576	23.7874	24.4052	28.044	59.5727	25.4122	1.22913	6.58306e-07	1.5301e-05	UP
gene5120	AFUB_061120	Protein kinase domain-containing protein	GO:0005575	cellular_component	-	-	-	-	DS499597.1:3438826-3440788	1647	2548	1781	1013	822	744	55.0389	78.8537	59.6099	30.835	32.3455	26.0497	64.5008	29.7434	1.11675	6.70862e-07	1.55569e-05	UP
gene6608	AFUB_047210	serine/threonine protein kinase%2C putative	GO:0005575	cellular_component	-	-	-	-	DS499596.1:3829891-3830570	227	324	252	84	77	102	21.7859	28.7965	24.223	7.34318	8.70167	10.2566	24.9351	8.76714	1.508	6.87525e-07	1.59066e-05	UP
gene5165	AFUB_061580	NUDIX domain%2C putative	GO:0042318|GO:0009166|GO:0045461|GO:0006096|GO:0005829|GO:0016787	penicillin biosynthetic process|nucleotide catabolic process|sterigmatocystin biosynthetic process|glycolytic process|cytosol|hydrolase activity	-	-	-	-	DS499597.1:3542771-3543387	3289	3073	2294	7152	5461	8029	381.417	330.023	266.445	755.477	745.715	975.552	325.962	825.581	-1.34071	6.95278e-07	1.60489e-05	DOWN
gene2888	AFUB_079220	hypothetical protein	GO:0008150|GO:0005575|GO:0003674	biological_process|cellular_component|molecular_function	-	-	-	-	DS499599.1:2032935-2033861	1992	1394	2020	847	642	796	132.454	85.8394	134.526	51.3002	50.2664	55.4553	117.607	52.3406	1.16797	7.40224e-07	1.70335e-05	UP
gene8143	AFUB_031090	sorbitol/xylulose reductase Sou1-like%2C putative	GO:0008150|GO:0003674	biological_process|molecular_function	K00059	EC:1.1.1.100[---]	ko01100|ko01212|ko01040|ko00061|ko00780	Metabolic pathways|Fatty acid metabolism|Biosynthesis of unsaturated fatty acids|Fatty acid biosynthesis|Biotin metabolism	DS499595.1:4051307-4052107	625	767	294	142	191	85	45.6051	51.8293	21.4862	9.43798	16.4109	6.49841	39.6402	10.7824	1.87828	7.41325e-07	1.70335e-05	UP
gene8323	AFUB_032890	C2H2 finger domain protein%2C putative	GO:0005575|GO:0008150|GO:0003674	cellular_component|biological_process|molecular_function	-	-	-	-	DS499595.1:4567352-4567944	77	111	61	263	201	587	8.42787	11.2511	6.68699	26.2204	25.9051	67.3157	8.78864	39.8137	-2.17955	7.48821e-07	1.71665e-05	DOWN
gene3298	AFUB_066280	SET domain protein	GO:0005575|GO:0008150|GO:0003674	cellular_component|biological_process|molecular_function	K11422	EC:2.1.1.43[---]	ko00310	Lysine degradation	DS499598.1:951763-952964	2013	350	2174	336	277	190	106.571	17.1598	115.275	16.203	17.268	10.5391	79.6687	14.67	2.44114	7.70384e-07	1.76206e-05	UP
gene940	AFUB_086860	conserved hypothetical protein	GO:0005575|GO:0008150|GO:0003674	cellular_component|biological_process|molecular_function	-	-	-	-	DS499601.1:87597-88402	2	0	0	13	20	9	0.158392	0	0	0.937821	1.86513	0.746824	0.0527974	1.18326	-4.48615	7.83271e-07	1.78746e-05	DOWN
gene7229	AFUB_021970	KH domain RNA binding protein	GO:0003729|GO:0005634|GO:0000723|GO:0005737	mRNA binding|nucleus|telomere maintenance|cytoplasm	-	-	-	-	DS499595.1:1346249-1347696	4791	9049	4734	2423	1918	2615	200.733	351.107	198.654	92.4705	94.625	114.793	250.165	100.63	1.31382	8.0068e-07	1.82304e-05	UP
gene9991	AFUB_015760	GPI anchored protein%2C putative	GO:0008150|GO:0005575|GO:0003674	biological_process|cellular_component|molecular_function	-	-	-	-	DS499594.1:4464625-4466553	685	1107	740	455	275	262	25.4686	38.116	27.5565	15.4093	12.0396	10.2063	30.3803	12.5517	1.27525	8.58403e-07	1.95005e-05	UP
gene5720	AFUB_038370	phosphoketolase%2C putative	GO:0005829|GO:0005975|GO:0016832|GO:0005634	cytosol|carbohydrate metabolic process|aldehyde-lyase activity|nucleus	K01621	EC:4.1.2.9 4.1.2.22[---]	ko01100|ko01120|ko00030|ko00710	Metabolic pathways|Microbial metabolism in diverse environments|Pentose phosphate pathway|Carbon fixation in photosynthetic organisms	DS499596.1:1271089-1273632	7428	5106	7655	3385	2597	2472	202.4	128.845	208.911	84.0148	83.3252	70.5733	180.052	79.3044	1.18294	8.64115e-07	1.9586e-05	UP
gene2251	AFUB_072850	methionyl-tRNA formyltransferase family protein%2C putative	GO:0009058|GO:0005739|GO:0071951|GO:0004479	biosynthetic process|mitochondrion|conversion of methionyl-tRNA to N-formyl-methionyl-tRNA|methionyl-tRNA formyltransferase activity	K00604	EC:2.1.2.9[---]	ko00970|ko00670	Aminoacyl-tRNA biosynthesis|One carbon pool by folate	DS499599.1:189568-190945	330	323	364	932	737	718	16.5276	14.9811	18.2589	42.5176	43.4638	37.6767	16.5892	41.2194	-1.31308	8.73572e-07	1.97113e-05	DOWN
gene290	AFUB_099430	phosphate:H+ symporter	GO:0006817|GO:0005887|GO:0015317|GO:0097080|GO:0005794|GO:0006828|GO:0097079|GO:0006797|GO:0005315|GO:0005384	phosphate ion transport|integral component of plasma membrane|phosphate:proton symporter activity|plasma membrane selenite transport|Golgi apparatus|manganese ion transport|selenite:proton symporter activity|polyphosphate metabolic process|inorganic phosphate transmembrane transporter activity|manganese ion transmembrane transporter activity	-	-	-	-	DS499603.1:354172-355988	94	132	88	24	27	34	3.22989	4.20031	3.02846	0.751173	1.09244	1.22402	3.48622	1.02254	1.7695	8.7291e-07	1.97113e-05	UP
gene1989	AFUB_084480	1%2C3-beta-glucanosyltransferase%2C putative	GO:0042124|GO:0031505	1,3-beta-glucanosyltransferase activity|fungal-type cell wall organization	-	-	-	-	DS499600.1:1392139-1393936	735	671	647	291	220	322	26.6165	22.5025	23.4663	9.59871	9.38105	12.2172	24.1951	10.399	1.21827	8.79809e-07	1.98075e-05	UP
gene602	AFUB_094970	MFS multidrug transporter%2C putative	GO:0003674	molecular_function	-	-	-	-	DS499602.1:595274-597120	558	263	400	80	140	102	19.5526	8.5344	14.0381	2.55338	5.77648	3.74476	14.0417	4.02487	1.8027	9.10869e-07	2.04609e-05	UP
gene4363	AFUB_053550	translation initiation factor eIF-6%2C putative	GO:0005730|GO:0000466|GO:0030687|GO:0000463|GO:1902626|GO:0043023|GO:0005829|GO:0043022|GO:0000054|GO:0042256	nucleolus|maturation of 5.8S rRNA from tricistronic rRNA transcript (SSU-rRNA, 5.8S rRNA, LSU-rRNA)|preribosome, large subunit precursor|maturation of LSU-rRNA from tricistronic rRNA transcript (SSU-rRNA, 5.8S rRNA, LSU-rRNA)|assembly of large subunit precursor of preribosome|ribosomal large subunit binding|cytosol|ribosome binding|ribosomal subunit export from nucleus|mature ribosome assembly	-	-	ko03008	Ribosome biogenesis in eukaryotes	DS499597.1:1331047-1332166	42015	31967	42339	18828	14817	16290	3300.64	2325.63	3331.29	1347.27	1370.63	1340.81	2985.85	1352.9	1.14208	9.12941e-07	2.04617e-05	UP
gene5049	AFUB_060410	MFS multidrug transporter%2C putative	GO:0005575|GO:0008150|GO:0003674	cellular_component|biological_process|molecular_function	-	-	-	-	DS499597.1:3250761-3252316	889	1009	983	447	382	412	36.1586	38.0055	40.0443	16.5605	18.2952	17.5574	38.0695	17.4711	1.12367	9.52191e-07	2.12939e-05	UP
gene6583	AFUB_046960	DUF1212 domain membrane protein	GO:0003674|GO:0005575|GO:0008150	molecular_function|cellular_component|biological_process	-	-	-	-	DS499596.1:3749984-3752521	3508	2214	3010	1685	969	839	80.7857	47.217	69.4255	35.3454	26.2763	20.2437	65.8094	27.2884	1.27	9.78552e-07	2.18348e-05	UP
gene3704	AFUB_070360	chromatin remodeling complex subunit (Chd3)%2C putative	GO:0033553|GO:0016887|GO:0005524|GO:0008270|GO:0003677|GO:0070824|GO:0031618|GO:1990707|GO:0004386|GO:0031934|GO:0016584|GO:0044732|GO:0030466|GO:0000122|GO:0003676|GO:0000183|GO:0030702	rDNA heterochromatin|ATPase activity|ATP binding|zinc ion binding|DNA binding|SHREC complex|nuclear centromeric heterochromatin||helicase activity|mating-type region heterochromatin|nucleosome positioning|mitotic spindle pole body|chromatin silencing at silent mating-type cassette|negative regulation of transcription from RNA polymerase II promoter|nucleic acid binding|chromatin silencing at rDNA…	-	-	-	-	DS499598.1:2079080-2083673	686	513	654	1540	1226	1532	8.85099	6.12959	8.45131	18.0987	18.6262	20.71	7.81063	19.1449	-1.29345	1.00667e-06	2.24123e-05	DOWN
gene6831	AFUB_017980	PTH11-like integral membrane protein%2C putative	GO:0003674|GO:0005575|GO:0008150	molecular_function|cellular_component|biological_process	-	-	-	-	DS499595.1:194753-195923	134	174	175	56	45	56	8.18388	9.84125	10.7046	3.11531	3.23616	3.5834	9.57657	3.31162	1.53197	1.02032e-06	2.26659e-05	UP
gene7267	AFUB_022340	C6 transcription factor%2C putative	GO:0006351|GO:0005634|GO:0006355|GO:0003677|GO:0008270|GO:0000981	transcription, DNA-templated|nucleus|regulation of transcription, DNA-templated|DNA binding|zinc ion binding|sequence-specific DNA binding RNA polymerase II transcription factor activity	-	-	-	-	DS499595.1:1461310-1464216	269	380	198	105	78	92	5.40847	7.07541	3.98717	1.92295	1.84663	1.93804	5.49035	1.90254	1.52897	1.03459e-06	2.29324e-05	UP
gene5438	AFUB_035550	extracellular serine-rich protein%2C putative	GO:0008150|GO:0005575|GO:0003674	biological_process|cellular_component|molecular_function	-	-	-	-	DS499596.1:458792-459672	3	4	0	19	21	145	0.231053	0.285279	0	1.33274	1.90423	11.6989	0.172111	4.97863	-4.85434	1.0563e-06	2.33105e-05	DOWN
gene6520	AFUB_046330	C2H2 transcription factor%2C putative	GO:0005634|GO:0006351|GO:0003676|GO:0008270|GO:0003677	nucleus|transcription, DNA-templated|nucleic acid binding|zinc ion binding|DNA binding	-	-	-	-	DS499596.1:3609923-3612370	15425	9800	16911	5988	5000	5764	385.279	226.685	423.056	136.235	147.057	150.844	345.007	144.712	1.25344	1.05467e-06	2.33105e-05	UP
gene4654	AFUB_056470	3-methylcrotonyl-CoA carboxylase%2C beta subunit (MccB)%2C putative	GO:0005739|GO:0004485|GO:0006552	mitochondrion|methylcrotonoyl-CoA carboxylase activity|leucine catabolic process	K01969	EC:6.4.1.4[---]	ko01100|ko00280	Metabolic pathways|Valine, leucine and isoleucine degradation	DS499597.1:2193139-2194947	3003	3704	3076	1650	1363	1432	101.047	115.421	103.665	50.5718	54.0042	50.485	106.711	51.687	1.04583	1.06244e-06	2.33621e-05	UP
gene6553	AFUB_046660	G protein coupled receptor family protein	GO:0005575|GO:0003674	cellular_component|molecular_function	-	-	-	-	DS499596.1:3680283-3681795	45	85	41	14	10	13	2.27717	3.98335	2.07802	0.645326	0.595871	0.689259	2.77952	0.643485	2.11085	1.06329e-06	2.33621e-05	UP
gene7164	AFUB_021320	C6 transcription factor%2C putative	GO:0008270|GO:0000981|GO:0006355|GO:0005634	zinc ion binding|sequence-specific DNA binding RNA polymerase II transcription factor activity|regulation of transcription, DNA-templated|nucleus	-	-	-	-	DS499595.1:1166781-1169433	1492	1713	1556	902	619	394	35.7539	38.0153	37.3458	19.6888	17.4667	9.89246	37.0383	15.6826	1.23985	1.07035e-06	2.34659e-05	UP
gene4455	AFUB_054470	conserved hypothetical protein	GO:0003674|GO:0008150|GO:0005575	molecular_function|biological_process|cellular_component	-	-	-	-	DS499597.1:1606643-1608587	11	14	5	53	33	78	0.468959	0.552711	0.213492	2.05808	1.65657	3.484	0.411721	2.39955	-2.54303	1.07323e-06	2.34778e-05	DOWN
gene3569	AFUB_069010	conserved hypothetical protein	GO:0003674|GO:0005575|GO:0008150	molecular_function|cellular_component|biological_process	-	-	-	-	DS499598.1:1721588-1723924	873	870	847	428	352	359	22.4088	20.6809	21.7753	10.007	10.6393	9.65497	21.6217	10.1004	1.09806	1.08303e-06	2.36406e-05	UP
gene266	AFUB_099190	conserved hypothetical protein	GO:0003674|GO:0008150	molecular_function|biological_process	-	-	-	-	DS499603.1:298314-298806	1009	626	837	362	317	300	135.571	77.8929	112.637	44.3041	50.1536	42.2329	108.7	45.5635	1.25441	1.08771e-06	2.36914e-05	UP
gene7603	AFUB_025700	purine-cytosine permease	GO:0015856|GO:0006863|GO:0015861|GO:0072530|GO:0035690|GO:0015238|GO:0005886|GO:0015205|GO:0016021|GO:0015212|GO:0015893|GO:0000329	cytosine transport|purine nucleobase transport|cytidine transport|purine-containing compound transmembrane transport|cellular response to drug|drug transmembrane transporter activity|plasma membrane|nucleobase transmembrane transporter activity|integral component of membrane|cytidine transmembrane transporter activity|drug transport|fungal-type vacuole membrane	-	-	-	-	DS499595.1:2495865-2497570	3935	1483	4035	1005	890	1043	146.305	51.0624	150.257	34.0359	38.9645	40.6304	115.875	37.8769	1.61317	1.09222e-06	2.3738e-05	UP
gene4872	AFUB_058650	MFS multidrug transporter%2C putative	GO:0003674	molecular_function	-	-	-	-	DS499597.1:2741134-2743071	12517	6907	13572	4893	3796	3804	387.699	198.121	421.033	138.047	138.448	123.449	335.618	133.315	1.33198	1.09461e-06	2.37386e-05	UP
gene742	AFUB_096370	GATA transcriptional activator AreA	GO:0006808	regulation of nitrogen utilization	-	-	-	-	DS499602.1:1000051-1002779	910	572	630	350	249	191	20.101	11.7009	13.9378	7.0421	6.47652	4.42041	15.2466	5.97968	1.35035	1.10091e-06	2.38237e-05	UP
gene1388	AFUB_091320	malate dehydrogenase%2C NAD-dependent	GO:0005622	intracellular	K00026	EC:1.1.1.37[---]	ko01100|ko01110|ko01130|ko01120|ko01200|ko00270|ko00620|ko00630|ko00020|ko00710	Metabolic pathways|Biosynthesis of secondary metabolites|Biosynthesis of antibiotics|Microbial metabolism in diverse environments|Carbon metabolism|Cysteine and methionine metabolism|Pyruvate metabolism|Glyoxylate and dicarboxylate metabolism|Citrate cycle (TCA cycle)|Carbon fixation in photosynthetic organisms	DS499601.1:1407735-1409025	4470	7886	4559	2093	1783	2600	255.387	417.248	260.878	108.923	119.952	155.639	311.171	128.171	1.27964	1.11907e-06	2.41647e-05	UP
gene7160	AFUB_021280	conserved hypothetical protein	GO:0006572|GO:0005737|GO:0006583|GO:0003674	tyrosine catabolic process|cytoplasm|melanin biosynthetic process from tyrosine|molecular_function	-	-	-	-	DS499595.1:1160432-1161202	6080	3436	5466	2241	1484	600	460.909	241.219	415.011	154.743	132.468	47.6558	372.38	111.622	1.73815	1.12343e-06	2.42067e-05	UP
gene363	AFUB_100160	plasma membrane channel protein Ist2%2C putative	GO:0017128|GO:0070588|GO:0034220|GO:0045332|GO:0016021|GO:0005245|GO:0017121	phospholipid scramblase activity|calcium ion transmembrane transport|ion transmembrane transport|phospholipid translocation|integral component of membrane|voltage-gated calcium channel activity|phospholipid scrambling	-	-	-	-	DS499603.1:541261-543676	702	479	580	1690	1139	1342	18.5825	11.7422	15.3771	40.7485	35.5023	37.2197	15.2339	37.8235	-1.312	1.17634e-06	2.52925e-05	DOWN
gene1887	AFUB_083460	N-acetylglucosamine-6-phosphate deacetylase (NagA)%2C putative	GO:0005575	cellular_component	K01443	EC:3.5.1.25[---]	ko01130|ko00520	Biosynthesis of antibiotics|Amino sugar and nucleotide sugar metabolism	DS499600.1:1041692-1043041	657	961	699	356	326	237	29.6984	40.2288	31.6463	14.658	17.352	11.2246	33.8578	14.4115	1.23227	1.21789e-06	2.613e-05	UP
gene7790	AFUB_027580	transcriptional corepressor Cyc8%2C putative	GO:0003674|GO:0035690	molecular_function|cellular response to drug	-	-	ko04111|ko04011	Cell cycle - yeast|MAPK signaling pathway - yeast	DS499595.1:3035662-3038720	7845	7217	7706	3821	2952	3620	176.083	150.013	173.234	78.1197	78.0202	85.1308	166.443	80.4236	1.04934	1.22812e-06	2.62933e-05	UP
gene761	AFUB_096560	conserved hypothetical protein	GO:0003674|GO:0005575|GO:0008150	molecular_function|cellular_component|biological_process	-	-	-	-	DS499602.1:1065669-1066779	7443	1583	8135	1176	910	1495	435.461	85.7685	476.69	62.6709	62.6913	91.6421	332.64	72.3348	2.2012	1.23561e-06	2.63974e-05	UP
gene9415	AFUB_010000	homeobox transcription factor%2C putative	GO:0005575	cellular_component	-	-	-	-	DS499594.1:2829341-2831489	1396	2426	1341	909	570	610	38.965	62.7085	37.4883	23.1106	18.734	17.8391	46.3873	19.8946	1.22136	1.245e-06	2.65416e-05	UP
gene2996	AFUB_063280	branched-chain amino acid aminotransferase%2C cytosolic	GO:0005829|GO:0009097|GO:0052654|GO:0005759|GO:0009099|GO:0052655|GO:0009083|GO:0009098|GO:0005634|GO:0052656	cytosol|isoleucine biosynthetic process|L-leucine transaminase activity|mitochondrial matrix|valine biosynthetic process|L-valine transaminase activity|branched-chain amino acid catabolic process|leucine biosynthetic process|nucleus|L-isoleucine transaminase activity	K00826	EC:2.6.1.42[---]	ko01100|ko01110|ko01130|ko01230|ko00270|ko00280|ko01210|ko00770|ko00290	Metabolic pathways|Biosynthesis of secondary metabolites|Biosynthesis of antibiotics|Biosynthesis of amino acids|Cysteine and methionine metabolism|Valine, leucine and isoleucine degradation|2-Oxocarboxylic acid metabolism|Pantothenate and CoA biosynthesis|Valine, leucine and isoleucine biosynthesis	DS499598.1:127503-128850	7537	8607	6068	3999	3156	2637	356.407	376.917	287.39	172.249	175.732	130.65	340.238	159.544	1.09259	1.262e-06	2.6847e-05	UP
gene6430	AFUB_045440	lipase/esterase%2C putative	GO:0005575	cellular_component	-	-	-	-	DS499596.1:3368773-3369456	31	44	20	137	83	124	2.64894	3.48186	1.71168	10.6632	8.35134	11.1016	2.61416	10.0387	-1.94116	1.29102e-06	2.74063e-05	DOWN
gene5717	AFUB_038340	conserved hypothetical protein	GO:0008150|GO:0005575|GO:0003674	biological_process|cellular_component|molecular_function	-	-	-	-	DS499596.1:1265035-1266927	585	1070	529	240	179	307	20.6099	34.91	18.6661	7.70173	7.42571	11.3321	24.7287	8.81985	1.48736	1.32447e-06	2.8057e-05	UP
gene3940	AFUB_049320	conserved hypothetical protein	GO:0005575|GO:0008150|GO:0003674	cellular_component|biological_process|molecular_function	-	-	-	-	DS499597.1:162538-162961	57	27	63	195	171	166	9.49142	4.16358	10.5069	29.5768	33.5291	28.9614	8.05397	30.6891	-1.92995	1.32775e-06	2.80672e-05	DOWN
gene7611	AFUB_025780	conserved hypothetical protein	GO:0003674|GO:0005575|GO:0008150	molecular_function|cellular_component|biological_process	-	-	-	-	DS499595.1:2520921-2522276	716	669	631	300	259	296	32.2905	27.9405	28.5016	12.3237	13.7539	13.9864	29.5775	13.3547	1.14716	1.34399e-06	2.83508e-05	UP
gene2064	AFUB_085220	glycosyl hydrolase%2C putative	GO:0005575	cellular_component	-	-	-	-	DS499600.1:1601622-1603781	32	65	23	5	8	5	0.90615	1.70457	0.652329	0.128971	0.26677	0.148362	1.08768	0.181368	2.58427	1.34814e-06	2.83787e-05	UP
gene395	AFUB_100480	conserved hypothetical protein	GO:0008150|GO:0005575|GO:0003674	biological_process|cellular_component|molecular_function	-	-	-	-	DS499603.1:636823-637977	16	7	6	0	0	0	0.885556	0.358791	0.332611	0	0	0	0.525653	0	Inf	1.37976e-06	2.89836e-05	UP
gene2228	AFUB_072620	CFEM domain protein%2C putative	GO:0003674|GO:0005575|GO:0008150	molecular_function|cellular_component|biological_process	-	-	-	-	DS499599.1:117933-118702	75	112	90	35	23	24	7.34269	10.1544	8.82495	3.12114	2.65147	2.46179	8.77402	2.7448	1.67654	1.39417e-06	2.92252e-05	UP
gene6566	AFUB_046790	hypothetical protein	GO:0003674|GO:0008150|GO:0005575	molecular_function|biological_process|cellular_component	-	-	-	-	DS499596.1:3711796-3712713	533	422	565	257	163	177	33.9353	24.8818	36.0288	14.9044	12.2201	11.8073	31.6153	12.9773	1.28463	1.40574e-06	2.94063e-05	UP
gene3256	AFUB_065860	phospho-2-dehydro-3-deoxyheptonate aldolase%2C class II	GO:0005575	cellular_component	K01626	EC:2.5.1.54[---]	ko01100|ko01110|ko01130|ko01230|ko00400|ko02024	Metabolic pathways|Biosynthesis of secondary metabolites|Biosynthesis of antibiotics|Biosynthesis of amino acids|Phenylalanine, tyrosine and tryptophan biosynthesis|Quorum sensing	DS499598.1:824177-825864	4869	7824	4360	2657	1867	2491	204.882	304.887	183.75	101.839	92.5068	109.822	231.173	101.389	1.18907	1.421e-06	2.96638e-05	UP
gene6854	AFUB_018220	GPI anchored cell wall protein (Dan4)%2C putative	GO:0008150|GO:0005575|GO:0003674	biological_process|cellular_component|molecular_function	-	-	-	-	DS499595.1:256667-257503	5151	3341	2354	1853	1119	843	359.693	216.055	164.636	117.862	92.0103	61.6768	246.795	90.5164	1.44706	1.46881e-06	3.05983e-05	UP
gene8350	AFUB_033160	amino acid transporter%2C putative	GO:0003674|GO:0008150|GO:0005575	molecular_function|biological_process|cellular_component	-	-	-	-	DS499595.1:4621602-4623352	1178	188	942	148	134	150	48.3166	7.14094	38.6973	5.52931	6.47175	6.4461	31.385	6.14905	2.35164	1.4792e-06	3.07508e-05	UP
gene5172	AFUB_061650	FAD dependent oxidoreductase superfamily	GO:0005575	cellular_component	-	-	-	-	DS499597.1:3555030-3556220	1002	667	878	429	309	326	55.3016	34.0912	48.5336	21.5668	20.0814	18.8513	45.9755	20.1665	1.1889	1.58436e-06	3.2869e-05	UP
gene4653	AFUB_056460	isovaleryl-CoA dehydrogenase IvdA%2C putative	GO:0005575	cellular_component	K00253	EC:1.3.8.4[---]	ko01100|ko00280	Metabolic pathways|Valine, leucine and isoleucine degradation	DS499597.1:2191109-2192829	1932	3877	2038	1141	961	987	81.2964	151.08	85.8907	43.7328	47.616	43.5145	106.089	44.9544	1.23874	1.61969e-06	3.35326e-05	UP
gene9993	AFUB_015780	ABC ATPase%2C putative	GO:0008150	biological_process	-	-	-	-	DS499594.1:4470063-4472619	1694	3568	1793	1071	776	871	42.312	82.5319	44.8548	24.3668	22.8232	22.794	56.5662	23.328	1.27788	1.69358e-06	3.49902e-05	UP
gene1652	AFUB_081130	ubiE/COQ5 methyltransferase%2C putative	GO:0008150|GO:0005575|GO:0003674	biological_process|cellular_component|molecular_function	-	-	-	-	DS499600.1:414405-415775	22	45	24	6	4	5	1.10182	2.08715	1.2039	0.273724	0.23591	0.262398	1.46429	0.257344	2.50843	1.69904e-06	3.50309e-05	UP
gene2693	AFUB_077270	C2H2 finger domain protein%2C putative	GO:0008150|GO:0005575	biological_process|cellular_component	-	-	-	-	DS499599.1:1472131-1473708	536	545	528	1529	1085	998	19.8529	18.694	19.5871	51.5852	47.321	38.7296	19.378	45.8786	-1.2434	1.70924e-06	3.50834e-05	DOWN
gene6636	AFUB_047490	alpha-1%2C3-glucan synthase%2C putative	GO:0009277	fungal-type cell wall	-	-	-	-	DS499596.1:3897327-3904808	15419	24352	15039	8940	7111	7305	124.081	181.481	121.212	65.5308	67.3824	61.5919	142.258	64.835	1.13367	1.70697e-06	3.50834e-05	UP
gene971	AFUB_087170	conserved hypothetical protein	GO:0005575|GO:0008150|GO:0003674	cellular_component|biological_process|molecular_function	-	-	-	-	DS499601.1:162661-163362	164	37	172	695	560	461	13.6544	2.85286	14.3428	52.7075	54.9013	40.2146	10.2834	49.2744	-2.26053	1.71207e-06	3.50834e-05	DOWN
gene4372	AFUB_053640	conserved hypothetical protein	GO:0003674	molecular_function	-	-	-	-	DS499597.1:1358627-1359131	1395	2289	1739	1092	586	519	236.331	359.12	295.07	168.511	116.899	92.1228	296.84	125.844	1.23805	1.71907e-06	3.51552e-05	UP
gene8367	AFUB_033330	conserved hypothetical protein	GO:0005575|GO:0008150|GO:0003674	cellular_component|biological_process|molecular_function	-	-	-	-	DS499595.1:4662808-4663970	359	576	346	191	138	149	29.7627	44.2228	28.7297	14.4234	13.4717	12.9424	34.2384	13.6125	1.33068	1.79433e-06	3.66197e-05	UP
gene616	AFUB_095110	hypothetical protein	GO:0005575|GO:0008150|GO:0003674	cellular_component|biological_process|molecular_function	-	-	-	-	DS499602.1:623875-624828	10	5	14	44	41	46	0.612649	0.283696	0.85907	2.45543	2.95776	2.95277	0.585138	2.78865	-2.25272	1.97607e-06	4.02468e-05	DOWN
gene8618	AFUB_002080	branched-chain amino acid aminotransferase	GO:0005575	cellular_component	K00826	EC:2.6.1.42[---]	ko01100|ko01110|ko01130|ko01230|ko00270|ko00280|ko01210|ko00770|ko00290	Metabolic pathways|Biosynthesis of secondary metabolites|Biosynthesis of antibiotics|Biosynthesis of amino acids|Cysteine and methionine metabolism|Valine, leucine and isoleucine degradation|2-Oxocarboxylic acid metabolism|Pantothenate and CoA biosynthesis|Valine, leucine and isoleucine biosynthesis	DS499594.1:578097-579303	5436	3375	5707	14270	10803	10759	278.703	160.244	293.054	666.413	652.185	577.945	244	632.181	-1.37346	1.99582e-06	4.0567e-05	DOWN
gene1635	AFUB_080960	dihydrofolate reductase family protein	GO:0005575	cellular_component	-	-	-	-	DS499600.1:351552-352136	43	57	33	8	6	14	4.29613	5.27391	3.30223	0.72806	0.705854	1.46549	4.29076	0.966469	2.15044	2.01376e-06	4.08488e-05	UP
gene4059	AFUB_050510	BYS1 domain protein%2C putative	GO:0005575|GO:0008150|GO:0003674	cellular_component|biological_process|molecular_function	-	-	-	-	DS499597.1:445310-445780	367	3292	419	99	193	117	45.5419	378.313	52.0759	11.1902	28.2013	15.2119	158.644	18.2011	3.12369	2.03874e-06	4.12674e-05	UP
gene6642	AFUB_047550	conserved hypothetical protein	GO:0003674|GO:0005575|GO:0008150	molecular_function|cellular_component|biological_process	-	-	-	-	DS499596.1:3921356-3922878	924	1844	813	413	325	492	44.6696	82.5557	39.3648	18.1864	18.5007	24.9206	55.53	20.5359	1.43512	2.04261e-06	4.12674e-05	UP
gene1199	AFUB_089430	conserved hypothetical protein	GO:0003674|GO:0005575	molecular_function|cellular_component	-	-	-	-	DS499601.1:866795-868401	413	359	350	1017	740	778	16.1897	13.0326	13.7415	36.3134	34.1575	31.9537	14.3213	34.1415	-1.25337	2.08034e-06	4.18998e-05	DOWN
gene9893	AFUB_014780	C6 transcription factor%2C putative	GO:0005634|GO:0006351|GO:0048315|GO:0030448|GO:0070787|GO:0003677|GO:0008270	nucleus|transcription, DNA-templated|conidium formation|hyphal growth|conidiophore development|DNA binding|zinc ion binding	-	-	-	-	DS499594.1:4168243-4170895	968	969	774	497	368	293	23.9937	22.243	19.215	11.2211	10.7408	7.60928	21.8172	9.85706	1.14624	2.08226e-06	4.18998e-05	UP
gene6906	AFUB_018740	conserved hypothetical protein	GO:0003674|GO:0005575|GO:0008150	molecular_function|cellular_component|biological_process	-	-	-	-	DS499595.1:395406-397856	1442	1401	1504	681	533	744	38.7501	34.8652	40.4793	16.6691	16.8655	20.9475	38.0315	18.1607	1.06637	2.10148e-06	4.2202e-05	UP
gene1102	AFUB_088460	C6 transcription factor%2C putative	GO:0008270|GO:0003677|GO:0005634|GO:0006351	zinc ion binding|DNA binding|nucleus|transcription, DNA-templated	-	-	-	-	DS499601.1:507883-510157	323	285	345	961	740	591	8.51535	6.95812	9.10956	23.0771	22.9719	16.3245	8.19434	20.7912	-1.34327	2.15685e-06	4.32274e-05	DOWN
gene6363	AFUB_044770	conserved hypothetical protein	GO:0008150|GO:0005575|GO:0003674	biological_process|cellular_component|molecular_function	-	-	-	-	DS499596.1:3182698-3183340	58	71	56	13	16	20	6.34825	7.19664	6.13887	1.29609	2.06209	2.29354	6.56125	1.88391	1.80024	2.19606e-06	4.39255e-05	UP
gene5033	AFUB_060250	solid-state culture expressed protein (Aos23)%2C putative	GO:0003674|GO:0005575|GO:0008150	molecular_function|cellular_component|biological_process	-	-	-	-	DS499597.1:3165813-3166713	885	1263	941	535	415	407	65.0643	85.9901	69.2894	35.8271	35.9263	31.3506	73.4479	34.368	1.09566	2.21978e-06	4.43118e-05	UP
gene728	AFUB_096230	SRF-type transcription factor (Umc1)%2C putative	GO:0008150|GO:0005575	biological_process|cellular_component	-	-	ko04111|ko04011	Cell cycle - yeast|MAPK signaling pathway - yeast	DS499602.1:947169-948069	2824	3026	2729	1550	1147	1397	250.085	248.163	242.049	125.029	119.605	129.62	246.766	124.752	0.984084	2.26068e-06	4.50386e-05	-
gene4107	AFUB_050990	conserved hypothetical protein	GO:0003674|GO:0005575|GO:0008150	molecular_function|cellular_component|biological_process	-	-	-	-	DS499597.1:568877-570808	5729	5323	6817	3497	2417	2053	178.871	153.909	213.173	99.4521	88.8592	67.1587	181.984	85.1567	1.09562	2.27882e-06	4.53102e-05	UP
gene5325	AFUB_034430	shikimate 5-dehydrogenase%2C putative	GO:0005575	cellular_component	K13830	EC:4.2.3.4 4.2.1.10 1.1.1.25 2.7.1.71 2.5.1.19[---]	ko01100|ko01110|ko01130|ko01230|ko00400	Metabolic pathways|Biosynthesis of secondary metabolites|Biosynthesis of antibiotics|Biosynthesis of amino acids|Phenylalanine, tyrosine and tryptophan biosynthesis	DS499596.1:140427-141458	52	82	32	11	12	12	3.16592	4.62335	1.95132	0.610034	0.860259	0.765495	3.24686	0.745263	2.12322	2.29212e-06	4.54846e-05	UP
gene576	AFUB_094700	citrate synthase Cit1%2C putative	GO:0019543|GO:0005622	propionate catabolic process|intracellular	K01647	EC:2.3.3.1[---]	ko01100|ko01110|ko01130|ko01120|ko01230|ko01200|ko01210|ko00630|ko00020	Metabolic pathways|Biosynthesis of secondary metabolites|Biosynthesis of antibiotics|Microbial metabolism in diverse environments|Biosynthesis of amino acids|Carbon metabolism|2-Oxocarboxylic acid metabolism|Glyoxylate and dicarboxylate metabolism|Citrate cycle (TCA cycle)	DS499602.1:518366-519885	531	2938	518	249	171	254	22.2001	113.752	21.6904	9.48235	8.41825	11.1262	52.5473	9.67559	2.4412	2.31207e-06	4.57899e-05	UP
gene1659	AFUB_081200	acetyl xylan esterase%2C putative	GO:0004553|GO:0005576|GO:0046555|GO:0030248|GO:0045493	hydrolase activity, hydrolyzing O-glycosyl compounds|extracellular region|acetylxylan esterase activity|cellulose binding|xylan catabolic process	-	-	-	-	DS499600.1:432583-433865	58	26	54	6	1	12	3.04033	1.26215	2.83505	0.28649	0.0617442	0.659081	2.37917	0.335772	2.82491	2.35751e-06	4.65979e-05	UP
gene3626	AFUB_069580	histone acetyltransferase (Gcn5)%2C putative	GO:0005829|GO:0060358|GO:0032968|GO:0009405|GO:0007131|GO:0000124|GO:0010484|GO:0070577|GO:0000775|GO:0031505|GO:0016584|GO:0043966|GO:0046695|GO:0006338|GO:0044182|GO:0005671|GO:0000122|GO:0009785|GO:0035690	cytosol|negative regulation of leucine import|positive regulation of transcription elongation from RNA polymerase II promoter|pathogenesis|reciprocal meiotic recombination|SAGA complex|H3 histone acetyltransferase activity|lysine-acetylated histone binding|chromosome, centromeric region|fungal-type cell wall organization|nucleosome positioning|histone H3 acetylation|SLIK (SAGA-like) complex|chrom…	K06062	EC:2.3.1.48[---]	ko04146|ko00564|ko03020|ko04330	Peroxisome|Glycerophospholipid metabolism|RNA polymerase|Notch signaling pathway	DS499598.1:1880406-1881810	315	321	306	993	640	590	16.0654	15.1612	15.6308	46.1306	38.435	31.5273	15.6191	38.6976	-1.30893	2.37082e-06	4.6769e-05	DOWN
gene6489	AFUB_046020	pyrroline-5-carboxylate reductase	GO:0005829|GO:0016491|GO:0055114	cytosol|oxidoreductase activity|oxidation-reduction process	K00286	EC:1.5.1.2[---]	ko01100|ko01110|ko01130|ko01230|ko00330	Metabolic pathways|Biosynthesis of secondary metabolites|Biosynthesis of antibiotics|Biosynthesis of amino acids|Arginine and proline metabolism	DS499596.1:3542465-3543307	70	43	57	204	170	149	4.85329	2.76094	3.95812	12.8833	13.8788	10.8237	3.85745	12.5286	-1.69951	2.40719e-06	4.73934e-05	DOWN
gene8334	AFUB_033000	hypothetical protein	GO:0008150	biological_process	-	-	-	-	DS499595.1:4586470-4587660	194	54	153	24	20	34	9.52043	2.4541	7.52009	1.07283	1.15572	1.74817	6.4982	1.32557	2.29342	2.41609e-06	4.74568e-05	UP
gene9669	AFUB_012540	regulator of nonsense transcripts%2C putative	GO:0000166|GO:0007623|GO:0017111|GO:0004386|GO:0000184|GO:0030448|GO:2000815|GO:0005524|GO:0008270|GO:0003677|GO:0005829	nucleotide binding|circadian rhythm|nucleoside-triphosphatase activity|helicase activity|nuclear-transcribed mRNA catabolic process, nonsense-mediated decay|hyphal growth|regulation of mRNA stability involved in response to oxidative stress|ATP binding|zinc ion binding|DNA binding|cytosol	K14326	EC:3.6.4.-[---]	ko03013|ko03015	RNA transport|mRNA surveillance pathway	DS499594.1:3531449-3534756	5387	4205	6183	14284	10594	11330	97.1781	70.2479	111.712	234.709	225.033	214.143	93.0459	224.628	-1.27153	2.41986e-06	4.74568e-05	DOWN
gene1312	AFUB_090560	conserved hypothetical protein	GO:0003674|GO:0005575|GO:0008150	molecular_function|cellular_component|biological_process	-	-	-	-	DS499601.1:1175094-1177031	253	307	312	1022	713	497	7.63014	8.57426	9.42422	28.0751	25.3202	15.7044	8.54287	23.0332	-1.43092	2.43168e-06	4.75956e-05	DOWN
gene1421	AFUB_091650	siderochrome-iron transporter (Sit1)%2C putative	GO:0009986|GO:0005886|GO:0016021|GO:0042928|GO:0055085|GO:0006879|GO:0015344|GO:0005768|GO:0042929|GO:0035690|GO:0016023	cell surface|plasma membrane|integral component of membrane|ferrichrome transport|transmembrane transport|cellular iron ion homeostasis|siderophore uptake transmembrane transporter activity|endosome|ferrichrome transporter activity|cellular response to drug|cytoplasmic membrane-bounded vesicle	-	-	-	-	DS499601.1:1493298-1495482	1949	2810	1980	7964	6271	3407	65.6945	87.7142	66.8437	244.515	248.897	120.321	73.4175	204.578	-1.47845	2.43773e-06	4.7621e-05	DOWN
gene6609	AFUB_047220	sarcosine oxidase%2C putative	GO:0005575	cellular_component	K00306	EC:1.5.3.1 1.5.3.7[---]	ko01100|ko04146|ko00260|ko00310	Metabolic pathways|Peroxisome|Glycine, serine and threonine metabolism|Lysine degradation	DS499596.1:3832368-3833513	62	28	51	13	7	9	3.16209	1.32246	2.60511	0.603937	0.420392	0.480939	2.36322	0.501756	2.23569	2.44733e-06	4.77159e-05	UP
gene5326	AFUB_034440	pentafunctional AROM polypeptide%2C putative	GO:0055114|GO:0005737|GO:0004764	oxidation-reduction process|cytoplasm|shikimate 3-dehydrogenase (NADP+) activity	K13830	EC:4.2.3.4 4.2.1.10 1.1.1.25 2.7.1.71 2.5.1.19[---]	ko01100|ko01110|ko01130|ko01230|ko00400	Metabolic pathways|Biosynthesis of secondary metabolites|Biosynthesis of antibiotics|Biosynthesis of amino acids|Phenylalanine, tyrosine and tryptophan biosynthesis	DS499596.1:141885-142748	38	62	33	8	12	7	2.57064	3.88413	2.23588	0.492957	0.955844	0.496131	2.89688	0.64831	2.15974	2.46578e-06	4.79823e-05	UP
gene7051	AFUB_020190	conserved hypothetical protein	GO:0005575|GO:0008150|GO:0003674	cellular_component|biological_process|molecular_function	-	-	-	-	DS499595.1:812610-813601	466	115	503	102	66	69	29.0989	6.65021	31.4584	5.80161	4.8529	4.51433	22.4025	5.05628	2.14751	2.51097e-06	4.87672e-05	UP
gene7196	AFUB_021640	alcohol dehydrogenase%2C putative	GO:0005575	cellular_component	K13953	EC:1.1.1.1[---]	ko01100|ko01110|ko01130|ko01120|ko00010|ko00071|ko00350|ko00830|ko00980|ko00982|ko01220|ko00625|ko00626	Metabolic pathways|Biosynthesis of secondary metabolites|Biosynthesis of antibiotics|Microbial metabolism in diverse environments|Glycolysis / Gluconeogenesis|Fatty acid degradation|Tyrosine metabolism|Retinol metabolism|Metabolism of xenobiotics by cytochrome P450|Drug metabolism - cytochrome P450|Degradation of aromatic compounds|Chloroalkane and chloroalkene degradation|Naphthalene degradation	DS499595.1:1242972-1244205	339	291	437	169	96	128	18.3461	14.5842	23.6865	8.33082	6.1176	7.25782	18.8723	7.23541	1.38312	2.51593e-06	4.87691e-05	UP
gene5349	AFUB_034670	MFS multidrug transporter%2C putative	GO:0003674	molecular_function	-	-	-	-	DS499596.1:205713-207652	196	248	147	59	69	60	6.94286	8.13542	5.21527	1.90368	2.87805	2.22682	6.76451	2.33618	1.53383	2.59402e-06	5.0186e-05	UP
gene5947	AFUB_040640	hypothetical protein	GO:0003674|GO:0008150|GO:0005575	molecular_function|biological_process|cellular_component	-	-	-	-	DS499596.1:1886666-1888100	1346	2297	1036	612	554	626	79.225	125.206	61.0738	32.8115	38.3965	38.6051	88.5015	36.6044	1.27369	2.65373e-06	5.1219e-05	UP
gene599	AFUB_094940	GNAT family N-acetyltransferase%2C putative	GO:0008150|GO:0005575	biological_process|cellular_component	-	-	-	-	DS499602.1:589466-590011	8511	5805	8321	22670	19919	13418	911.075	575.469	892.128	2210.46	2510.77	1504.92	792.891	2075.38	-1.38818	2.65761e-06	5.1219e-05	DOWN
gene3293	AFUB_066230	mannosyltransferase%2C putative	GO:0043295	glutathione binding	K05286	EC:2.4.1.-[---]	ko01100|ko00563	Metabolic pathways|Glycosylphosphatidylinositol (GPI)-anchor biosynthesis	DS499598.1:936365-938963	706	1110	791	362	286	414	17.8169	25.9416	19.9932	8.32136	8.49882	10.9467	21.2506	9.25561	1.1991	2.77692e-06	5.34159e-05	UP
gene3819	AFUB_071510	chromate transporter%2C putative	GO:0015109|GO:0046687|GO:0015703	chromate transmembrane transporter activity|response to chromate|chromate transport	-	-	-	-	DS499598.1:2406343-2407686	169	196	155	77	56	34	8.59672	9.23311	7.89687	3.56778	3.35429	1.81207	8.57557	2.91138	1.55853	2.8528e-06	5.47704e-05	UP
gene671	AFUB_095660	conserved hypothetical protein	GO:0005575|GO:0008150|GO:0003674	cellular_component|biological_process|molecular_function	-	-	-	-	DS499602.1:786081-786759	326	230	342	864	681	641	37.5817	24.5546	39.4877	90.7256	92.4423	77.4228	33.8747	86.8636	-1.35854	2.9583e-06	5.66877e-05	DOWN
gene4754	AFUB_057470	C6 finger domain protein%2C putative	GO:0000981|GO:0008270|GO:0006355|GO:0005634	sequence-specific DNA binding RNA polymerase II transcription factor activity|zinc ion binding|regulation of transcription, DNA-templated|nucleus	-	-	-	-	DS499597.1:2457054-2458392	99	114	114	381	241	250	4.63646	4.94429	5.34731	16.2531	13.2903	12.2672	4.97602	13.9368	-1.48584	2.99471e-06	5.72761e-05	DOWN
gene4720	AFUB_057130	conidial hydrophobin Hyp1/RodA	GO:0031160|GO:0042243	spore wall|asexual spore wall assembly	-	-	-	-	DS499597.1:2372447-2373028	5	3	8	31	27	26	0.60888	0.338242	0.975658	3.43826	3.87132	3.31706	0.640927	3.54221	-2.46642	3.02082e-06	5.76655e-05	DOWN
gene814	AFUB_097090	IgE-binding protein	GO:0005575|GO:0008150|GO:0003674	cellular_component|biological_process|molecular_function	-	-	-	-	DS499602.1:1229582-1230240	112	662	109	48	40	34	10.856	59.4228	10.5817	4.23787	4.56538	3.45284	26.9535	4.08536	2.72193	3.07663e-06	5.86194e-05	UP
gene5262	AFUB_062550	terpene synthase family protein	GO:0003674|GO:0005575|GO:0008150	molecular_function|cellular_component|biological_process	K04120	EC:5.5.1.13[---]	ko01100|ko01110|ko00904	Metabolic pathways|Biosynthesis of secondary metabolites|Diterpenoid biosynthesis	DS499597.1:3753906-3756863	0	0	0	6	4	27	0	0	0	0.114003	0.0982538	0.590081	0	0.267446	#NAME?	3.18863e-06	6.05651e-05	DOWN
gene6014	AFUB_041300	succinate dehydrogenase%2C flavoprotein subunit	GO:0050660|GO:0005749|GO:0006099|GO:0008177|GO:0006121	flavin adenine dinucleotide binding|mitochondrial respiratory chain complex II|tricarboxylic acid cycle|succinate dehydrogenase (ubiquinone) activity|mitochondrial electron transport, succinate to ubiquinone	K00234	EC:1.3.5.1[---]	ko01100|ko01110|ko01130|ko01120|ko01200|ko04011|ko00190|ko03015|ko04150|ko04114|ko00020	Metabolic pathways|Biosynthesis of secondary metabolites|Biosynthesis of antibiotics|Microbial metabolism in diverse environments|Carbon metabolism|MAPK signaling pathway - yeast|Oxidative phosphorylation|mRNA surveillance pathway|mTOR signaling pathway|Oocyte meiosis|Citrate cycle (TCA cycle)	DS499596.1:2078750-2081000	6163	12764	6293	3601	2624	3464	185.294	355.388	189.498	98.6168	92.8964	109.119	243.394	100.211	1.28025	3.19081e-06	6.05651e-05	UP
gene8650	AFUB_002400	SWIB/MDM2 domain protein	GO:0008150	biological_process	-	-	-	-	DS499594.1:671518-672603	156	156	147	454	403	301	10.553	9.77289	9.95971	27.9747	32.1013	21.334	10.0952	27.1367	-1.42657	3.20052e-06	6.06347e-05	DOWN
gene8058	AFUB_030240	oxalate decarboxylase%2C putative	GO:0008150|GO:0005575	biological_process|cellular_component	K01569	EC:4.1.1.2[---]	ko01100|ko00630	Metabolic pathways|Glyoxylate and dicarboxylate metabolism	DS499595.1:3801972-3803624	1765	2264	1965	1023	779	1024	75.7415	89.9729	84.4558	39.9873	39.3633	46.0407	83.3901	41.7971	0.996472	3.25649e-06	6.15789e-05	-
gene1697	AFUB_081570	integral membrane protein	GO:0003674|GO:0005575|GO:0008150	molecular_function|cellular_component|biological_process	-	-	-	-	DS499600.1:520905-521576	1309	898	1368	595	479	452	113.851	72.3302	119.168	47.1381	49.0566	41.1897	101.783	45.7948	1.15224	3.33333e-06	6.29135e-05	UP
gene5746	AFUB_038630	protein serine/threonine kinase (Ran1)%2C putative	GO:0005634|GO:0030448|GO:0000909|GO:0006979|GO:0004674|GO:0060240|GO:0051447|GO:0005829|GO:0005524|GO:0070787|GO:0042992|GO:0030437|GO:0048315|GO:0010515|GO:0018105|GO:0046777|GO:0000122|GO:0004713|GO:0018107	nucleus|hyphal growth|sporocarp development involved in sexual reproduction|response to oxidative stress|protein serine/threonine kinase activity|negative regulation of signal transduction involved in conjugation with cellular fusion|negative regulation of meiotic cell cycle|cytosol|ATP binding|conidiophore development|negative regulation of transcription factor import into nucleus|ascospore form…	-	-	-	-	DS499596.1:1342528-1343855	1629	3489	1869	1143	877	688	74.8515	148.466	86.0134	47.8391	47.4508	33.1223	103.11	42.8041	1.26837	3.56219e-06	6.71068e-05	UP
gene1591	AFUB_080520	integral membrane protein%2C putative	GO:0003674|GO:0005575|GO:0008150	molecular_function|cellular_component|biological_process	-	-	-	-	DS499600.1:242750-243358	132	250	133	44	37	64	12.6684	22.2196	12.7844	3.84643	4.18139	6.43545	15.8908	4.82109	1.72076	3.5781e-06	6.71988e-05	UP
gene5324	AFUB_034420	pathogenesis associated protein Pep2%2C putative	GO:0003674|GO:0005575|GO:0008150	molecular_function|cellular_component|biological_process	-	-	-	-	DS499596.1:139586-140333	40	63	29	8	11	8	3.34467	4.8784	2.42868	0.60932	1.08308	0.700824	3.55058	0.797743	2.15406	3.58045e-06	6.71988e-05	UP
gene3947	AFUB_049390	C6 transcription factor%2C putative	GO:0005634|GO:0003700|GO:0006355|GO:0008270|GO:0000981	nucleus|sequence-specific DNA binding transcription factor activity|regulation of transcription, DNA-templated|zinc ion binding|sequence-specific DNA binding RNA polymerase II transcription factor activity	-	-	-	-	DS499597.1:172506-173889	451	988	515	294	214	169	19.7897	40.1481	22.6333	11.7508	11.0571	7.76964	27.5237	10.1925	1.43317	3.6114e-06	6.7653e-05	UP
gene1672	AFUB_081320	Rieske 2Fe-2S family protein%2C putative	GO:0005575	cellular_component	-	-	-	-	DS499600.1:464376-465674	51	39	41	10	10	13	2.39422	1.69554	1.92781	0.427625	0.552796	0.639433	2.00586	0.539952	1.89332	3.70659e-06	6.9307e-05	UP
gene6528	AFUB_046410	C6 transcription factor Ctf1B-like%2C putative	GO:0003677|GO:0008270|GO:0006351|GO:0005634	DNA binding|zinc ion binding|transcription, DNA-templated|nucleus	-	-	-	-	DS499596.1:3625442-3627732	2577	2747	2660	1576	1212	1100	75.4984	74.5295	78.0518	42.0569	41.8111	33.7652	76.0266	39.2111	0.955243	3.80111e-06	7.09422e-05	-
gene7927	AFUB_028939	aminotransferase family protein%2C putative	GO:1903257|GO:0052699|GO:0005829|GO:1990412|GO:0030170|GO:0005634|GO:1990411	|ergothioneine biosynthetic process|cytosol||pyridoxal phosphate binding|nucleus|	K20247	EC:4.4.1.-[---]	ko00340	Histidine metabolism	DS499595.1:3407003-3408514	106664	44942	101963	34596	26422	29584	4577.28	1786.03	4382.38	1352.3	1335.12	1330.15	3581.89	1339.19	1.41936	3.81054e-06	7.09863e-05	UP
gene9855	AFUB_014400	bZIP transcription factor%2C putative	GO:0005575	cellular_component	-	-	-	-	DS499594.1:4049408-4050392	203	343	212	98	82	84	13.2273	20.6973	13.8353	5.81644	6.29149	5.73461	15.92	5.94751	1.42048	3.89393e-06	7.24055e-05	UP
gene5718	AFUB_038350	conserved hypothetical protein	GO:0003674|GO:0008150|GO:0005575	molecular_function|biological_process|cellular_component	-	-	-	-	DS499596.1:1267113-1268377	602	221	388	1594	1138	942	29.3947	9.99333	18.975	70.8954	65.4304	48.1921	19.4543	61.506	-1.66064	3.94358e-06	7.31932e-05	DOWN
gene7193	AFUB_021610	oxidoreductase%2C short-chain dehydrogenase/reductase family	GO:0005575	cellular_component	-	-	-	-	DS499595.1:1238829-1239820	1881	2943	1646	1024	750	1021	117.082	169.644	102.614	58.0575	54.9702	66.5855	129.78	59.8711	1.11614	4.08899e-06	7.57519e-05	UP
gene3735	AFUB_070670	hypothetical protein	GO:0003674|GO:0005575|GO:0008150	molecular_function|cellular_component|biological_process	-	-	-	-	DS499598.1:2162071-2162641	368	130	303	64	83	30	51.2112	16.7535	42.2316	8.11253	13.6007	4.37411	36.7321	8.6958	2.07865	4.12724e-06	7.63197e-05	UP
gene3911	AFUB_049030	hypothetical protein	GO:0003674|GO:0008150|GO:0005575	molecular_function|biological_process|cellular_component	-	-	-	-	DS499597.1:86698-87893	46	25	35	12	4	6	2.82713	1.4229	2.15445	0.67179	0.289492	0.38637	2.13483	0.449217	2.24863	4.32994e-06	7.98383e-05	UP
gene6759	AFUB_017260	neutral amino acid permease	GO:0008150|GO:0005575|GO:0003674	biological_process|cellular_component|molecular_function	-	-	-	-	DS499595.1:26598-28327	2576	3545	910	863	673	618	109.579	139.65	38.7703	33.4386	33.7101	27.5436	95.9997	31.5641	1.60475	4.33657e-06	7.98383e-05	UP
gene8682	AFUB_002720	conserved hypothetical protein	GO:0005575|GO:0008150|GO:0003674	cellular_component|biological_process|molecular_function	-	-	-	-	DS499594.1:752258-753293	959	1245	975	526	416	509	61.2581	73.648	62.3775	30.6048	31.2898	34.0656	65.7612	31.9867	1.03976	4.34137e-06	7.98383e-05	UP
gene3	AFUB_102560	-	-	-	-	-	-	-	DS499608.1:10949-11022	814	319	496	1875	1468	1256	642.923	233.33	392.369	1348.94	1365.29	1039.39	422.874	1251.21	-1.56502	4.48794e-06	8.23828e-05	DOWN
gene6009	AFUB_041250	glycosyl transferase%2C putative	GO:0005575|GO:0008150|GO:0003674	cellular_component|biological_process|molecular_function	-	-	-	-	DS499596.1:2059399-2069174	10246	13497	10141	6788	4649	4167	66.2082	80.7684	65.6321	39.9537	35.3739	28.212	70.8696	34.5132	1.03802	4.5395e-06	8.31771e-05	UP
gene575	AFUB_094690	integral membrane protein (Pth11)%2C putative	GO:0008150|GO:0005575|GO:0003674	biological_process|cellular_component|molecular_function	-	-	-	-	DS499602.1:516584-518151	889	752	716	474	290	263	43.1919	33.8349	34.8411	20.9767	16.5907	13.3878	37.2893	16.9851	1.1345	4.63099e-06	8.46991e-05	UP
gene1996	AFUB_084550	glycan biosynthesis protein (PigL)%2C putative	GO:0006506|GO:0005575|GO:0016020|GO:0000225|GO:0016787|GO:0005783|GO:0016021	GPI anchor biosynthetic process|cellular_component|membrane|N-acetylglucosaminylphosphatidylinositol deacetylase activity|hydrolase activity|endoplasmic reticulum|integral component of membrane	K03434	EC:3.5.1.89[---]	ko01100|ko00563	Metabolic pathways|Glycosylphosphatidylinositol (GPI)-anchor biosynthesis	DS499600.1:1408135-1409190	677	2217	570	370	249	290	37.4706	113.636	31.5977	18.6536	16.2281	16.8172	60.9013	17.233	1.8213	4.74986e-06	8.67152e-05	UP
gene8546	AFUB_001360	conserved hypothetical protein	GO:0005575	cellular_component	-	-	-	-	DS499594.1:360288-361899	951	955	1078	487	368	492	35.9067	33.3922	40.7654	16.7488	16.3609	19.4632	36.6881	17.5243	1.06596	4.80522e-06	8.75635e-05	UP
gene9623	AFUB_012080	Hsp70 chaperone Hsp88	GO:0008150	biological_process	-	-	ko03450	Non-homologous end-joining	DS499594.1:3399241-3401598	17566	18697	18898	47219	35838	34349	478.643	471.799	515.742	1171.96	1149.87	980.632	488.728	1100.82	-1.17148	4.81377e-06	8.75635e-05	DOWN
gene949	AFUB_086950	conserved hypothetical protein	GO:0008150|GO:0005575|GO:0003674	biological_process|cellular_component|molecular_function	-	-	-	-	DS499601.1:105582-106178	39082	146	28043	835	834	453	3826.21	13.2371	2749.76	74.4623	96.1442	46.4668	2196.4	72.3578	4.92385	4.83945e-06	8.78715e-05	UP
gene3024	AFUB_063550	pentafunctional AROM polypeptide%2C putative	GO:0008150|GO:0005575	biological_process|cellular_component	K13830	EC:4.2.3.4 4.2.1.10 1.1.1.25 2.7.1.71 2.5.1.19[---]	ko01100|ko01110|ko01130|ko01230|ko00400	Metabolic pathways|Biosynthesis of secondary metabolites|Biosynthesis of antibiotics|Biosynthesis of amino acids|Phenylalanine, tyrosine and tryptophan biosynthesis	DS499598.1:197229-199421	878	1306	920	544	398	452	23.4003	32.2342	24.558	13.2064	12.4904	12.6217	26.7309	12.7728	1.06543	4.98455e-06	9.03427e-05	UP
gene2101	AFUB_085580	thermophilic desulfurizing enzyme family protein	GO:0005575	cellular_component	-	-	-	-	DS499600.1:1716919-1718303	26	15	34	124	94	68	1.1835	0.63231	1.55011	5.14141	5.03841	3.24314	1.12197	4.47432	-1.99563	5.05932e-06	9.15327e-05	DOWN
gene1372	AFUB_091160	phospholipase PldA%2C putative	GO:0005575	cellular_component	K01115	EC:3.1.4.4[---]	ko01100|ko01110|ko04144|ko00564|ko04071|ko00100|ko04014|ko04024|ko03060|ko04072|ko04390|ko04540|ko00565	Metabolic pathways|Biosynthesis of secondary metabolites|Endocytosis|Glycerophospholipid metabolism|Sphingolipid signaling pathway|Steroid biosynthesis|Ras signaling pathway|cAMP signaling pathway|Protein export|Phospholipase D signaling pathway|Hippo signaling pathway|Gap junction|Ether lipid metabolism	DS499601.1:1355578-1358513	186	140	163	463	340	394	4.1179	2.87037	3.61433	9.33687	8.86353	9.13928	3.5342	9.11323	-1.36658	5.13472e-06	9.27297e-05	DOWN
gene2400	AFUB_074340	WD repeat protein	GO:0003674|GO:0005575|GO:0008150	molecular_function|cellular_component|biological_process	-	-	-	-	DS499599.1:618673-620416	807	801	813	2133	1651	1350	28.9547	26.6149	29.2155	69.7098	69.7522	50.7495	28.2617	63.4038	-1.16572	5.15748e-06	9.29736e-05	DOWN
gene5338	AFUB_034560	hypothetical protein	GO:0003674|GO:0005575|GO:0008150	molecular_function|cellular_component|biological_process	-	-	-	-	DS499596.1:173226-173691	322	6257	380	58	74	214	47.1682	848.801	55.7513	7.73892	12.764	32.8443	317.24	17.7824	4.15705	5.22117e-06	9.3953e-05	UP
gene6008	AFUB_041240	extracellular serine-rich protein%2C putative	GO:0008150|GO:0003674	biological_process|molecular_function	-	-	-	-	DS499596.1:2055599-2058028	1601	2606	1356	975	715	697	39.8868	60.1255	33.8358	22.1259	20.9754	18.1938	44.616	20.4317	1.12675	5.28131e-06	9.48651e-05	UP
gene2947	AFUB_079810	fungal specific transcription factor%2C putative	GO:0003677|GO:0008270|GO:0000981|GO:0006355|GO:0005634|GO:0006351	DNA binding|zinc ion binding|sequence-specific DNA binding RNA polymerase II transcription factor activity|regulation of transcription, DNA-templated|nucleus|transcription, DNA-templated	-	-	-	-	DS499599.1:2171308-2172826	116	89	105	27	36	31	5.17157	3.67452	4.68847	1.09642	1.88987	1.44801	4.51152	1.4781	1.60987	5.29779e-06	9.49912e-05	UP
gene1468	AFUB_092120	threonine aldolase%2C putative	GO:0005575	cellular_component	-	-	-	-	DS499601.1:1599566-1600648	8374	2843	7246	23041	18654	15689	451.93	142.089	391.664	1132.65	1185.43	887.128	328.561	1068.4	-1.70122	5.32303e-06	9.52736e-05	DOWN
gene8692	AFUB_002820	ubiquitin fusion degradation protein Ufd1%2C putative	GO:0000839|GO:0071629|GO:0034098|GO:1900182|GO:0071712|GO:1990112|GO:1990116|GO:0005829|GO:0000837|GO:0005634|GO:0030970|GO:0031593|GO:0070651	Hrd1p ubiquitin ligase ERAD-L complex|cytoplasm-associated proteasomal ubiquitin-dependent protein catabolic process|Cdc48p-Npl4p-Ufd1p AAA ATPase complex|positive regulation of protein localization to nucleus|ER-associated misfolded protein catabolic process|RQC complex|ribosome-associated ubiquitin-dependent protein catabolic process|cytosol|Doa10p ubiquitin ligase complex|nucleus|retrograde pr…	-	-	ko04141	Protein processing in endoplasmic reticulum	DS499594.1:778272-779497	592	311	504	1332	1021	1115	29.9575	14.5744	25.5442	61.3969	60.8381	59.117	23.3587	60.4506	-1.3718	5.42173e-06	9.68676e-05	DOWN
gene8825	AFUB_004140	MFS transporter%2C putative	GO:0003674	molecular_function	-	-	-	-	DS499594.1:1152554-1154066	800	1172	803	432	323	444	33.5183	45.4743	33.6966	16.4867	15.9353	19.4907	37.563	17.3042	1.11819	5.51912e-06	9.84325e-05	UP
gene499	AFUB_093930	ABC drug exporter AtrF	GO:0035690	cellular response to drug	-	-	ko02010	ABC transporters	DS499602.1:309109-313912	8871	1502	8847	1566	1184	1483	111.647	17.5061	111.519	17.9525	17.5465	19.5555	80.2239	18.3515	2.12814	5.56754e-06	9.91199e-05	UP
gene4880	AFUB_058730	oxidoreductase%2C 2OG-Fe(II) oxygenase family%2C putative	GO:0005575	cellular_component	-	-	-	-	DS499597.1:2754234-2755358	566	443	576	281	202	175	30.8883	22.3886	31.4831	13.9682	12.9806	10.0062	28.2533	12.3183	1.19762	5.6205e-06	9.98858e-05	UP
gene267	AFUB_099200	conserved hypothetical protein	GO:0003674|GO:0005575|GO:0008150	molecular_function|cellular_component|biological_process	-	-	-	-	DS499603.1:299968-300961	3364	3832	2888	2157	1318	1225	220.671	232.788	189.742	128.883	101.805	84.1934	214.4	104.961	1.03046	5.72393e-06	0.000101309	UP
gene5811	AFUB_039280	hypothetical membrane protein%2C putative	GO:0003674|GO:0005575|GO:0008150	molecular_function|cellular_component|biological_process	-	-	-	-	DS499596.1:1535535-1536155	29	33	18	137	78	67	3.64512	3.84125	2.26604	15.6852	11.5444	8.82346	3.2508	12.0177	-1.88629	5.73084e-06	0.000101309	DOWN
gene8901	AFUB_004890	HMG box protein%2C putative	GO:0005575|GO:0008150|GO:0003674	cellular_component|biological_process|molecular_function	-	-	-	-	DS499594.1:1365244-1366720	4271	3891	4778	2192	1691	2223	268.419	226.46	300.751	125.482	125.139	146.378	265.21	132.333	1.00296	5.72571e-06	0.000101309	UP
gene3096	AFUB_064270	conserved hypothetical protein	GO:0003674|GO:0005575|GO:0008150	molecular_function|cellular_component|biological_process	-	-	-	-	DS499598.1:412373-413596	1908	1303	1898	895	620	801	91.1094	57.6203	90.7735	38.9283	34.8612	40.0747	79.8344	37.9547	1.07273	5.86032e-06	0.000103416	UP
gene3091	AFUB_064220	diphosphomevalonate decarboxylase	GO:0005524|GO:0016126|GO:0004163|GO:0005829|GO:0019287|GO:0005634	ATP binding|sterol biosynthetic process|diphosphomevalonate decarboxylase activity|cytosol|isopentenyl diphosphate biosynthetic process, mevalonate pathway|nucleus	K01597	EC:4.1.1.33[---]	ko01100|ko01110|ko01130	Metabolic pathways|Biosynthesis of secondary metabolites|Biosynthesis of antibiotics	DS499598.1:398905-400187	784	604	776	1783	1383	1464	37.7143	26.9075	37.3878	78.1267	78.3389	73.7877	34.0032	76.7511	-1.17452	6.01717e-06	0.000105997	DOWN
gene6442	AFUB_045560	MFS transporter%2C putative	GO:0003674	molecular_function	-	-	-	-	DS499596.1:3403289-3405073	0	0	1	15	10	5	0	0	0.0337598	0.460548	0.396904	0.176596	0.0112533	0.344683	-4.93685	6.08668e-06	0.000107034	DOWN
gene9545	AFUB_011300	conserved hypothetical protein	GO:0003674	molecular_function	-	-	-	-	DS499594.1:3186520-3188462	1136	943	1165	2767	2244	1890	38.0932	29.2838	39.1267	84.5154	88.6048	66.4024	35.5012	79.8409	-1.16926	6.15126e-06	0.000107981	DOWN
gene1090	AFUB_088340	hypothetical protein	GO:0003674|GO:0008150|GO:0005575	molecular_function|biological_process|cellular_component	-	-	-	-	DS499601.1:470052-470454	23	30	20	3	3	7	4.57246	5.52321	3.98228	0.543259	0.702253	1.45802	4.69265	0.901176	2.38052	6.21367e-06	0.000108886	UP
gene1808	AFUB_082670	conserved hypothetical protein	GO:0003674|GO:0005575|GO:0008150	molecular_function|cellular_component|biological_process	-	-	-	-	DS499600.1:824416-826546	1332	1646	1355	3746	2740	2532	37.6643	43.1025	38.3745	96.4832	91.2308	75.014	39.7138	87.576	-1.1409	6.26059e-06	0.000109517	DOWN
gene7907	AFUB_028740	cytochrome c	GO:0009847|GO:0009405|GO:0005575	spore germination|pathogenesis|cellular_component	-	-	ko01100|ko01120|ko04011|ko03015|ko04150|ko04114|ko03420|ko00250|ko03030|ko04922|ko02020|ko01524|ko04210|ko00920|ko04214|ko04130|ko00130|ko00730|ko04115|ko04626|ko04630|ko04215	Metabolic pathways|Microbial metabolism in diverse environments|MAPK signaling pathway - yeast|mRNA surveillance pathway|mTOR signaling pathway|Oocyte meiosis|Nucleotide excision repair|Alanine, aspartate and glutamate metabolism|DNA replication|Glucagon signaling pathway|Two-component system|Platinum drug resistance|Apoptosis|Sulfur metabolism|Apoptosis - fly|SNARE interactions in vesicular tran…	DS499595.1:3342152-3343205	2202	6329	1964	1150	995	1095	181.782	483.854	162.387	86.4747	96.7211	94.7109	276.008	92.6356	1.57507	6.39698e-06	0.000111708	UP
gene3707	AFUB_070390	conserved hypothetical protein	GO:0005575|GO:0008150|GO:0003674	cellular_component|biological_process|molecular_function	-	-	-	-	DS499598.1:2090250-2091068	2233	1566	2055	4971	4042	3694	159.357	103.495	146.883	323.135	339.66	276.206	136.578	313	-1.19643	6.48647e-06	0.000112878	DOWN
gene7982	AFUB_029480	protein phosphatase regulatory subunit Gac1%2C putative	GO:0003674|GO:0008150|GO:0005575	molecular_function|biological_process|cellular_component	-	-	ko04151|ko04931	PI3K-Akt signaling pathway|Insulin resistance	DS499595.1:3589075-3591198	2788	2836	2509	1415	912	1497	76.7193	72.271	69.1497	35.4671	29.551	43.1605	72.7133	36.0595	1.01184	6.48384e-06	0.000112878	UP
gene3857	AFUB_071880	low affinity iron transporter%2C putative	GO:0003674	molecular_function	-	-	-	-	DS499598.1:2557330-2559399	33878	57059	33944	20989	16785	16555	1217.77	1899.4	1222.04	687.219	710.448	623.488	1446.4	673.718	1.10225	6.53522e-06	0.00011353	UP
gene4881	AFUB_058740	nucleosome remodeling complex ATPase subunit (Snf2h)%2C putative	GO:0005575|GO:0008150	cellular_component|biological_process	-	-	-	-	DS499597.1:2755958-2759121	2075	1761	2035	1215	851	787	40.9587	32.1909	40.2319	21.8455	19.7798	16.2763	37.7938	19.3005	0.969509	6.59904e-06	0.00011444	-
gene4157	AFUB_051490	LCCL domain protein	GO:0008150|GO:0005575|GO:0003674	biological_process|cellular_component|molecular_function	-	-	-	-	DS499597.1:724612-726724	946	593	854	402	300	323	26.8274	15.5736	24.2563	10.3842	10.0179	9.59718	22.2191	9.99974	1.15184	6.66823e-06	0.000115441	UP
gene2240	AFUB_072740	conserved hypothetical protein	GO:0003674|GO:0005575|GO:0008150	molecular_function|cellular_component|biological_process	-	-	-	-	DS499599.1:150609-152165	3507	2970	3237	1917	1462	1262	131.648	103.248	121.702	65.5477	64.6235	49.6352	118.866	59.9355	0.987852	6.76738e-06	0.000116755	-
gene2905	AFUB_079390	hypothetical protein	GO:0008150|GO:0005575|GO:0003674	biological_process|cellular_component|molecular_function	-	-	-	-	DS499599.1:2078023-2078223	113	185	123	56	38	48	32.8585	49.8183	35.8224	14.8326	13.0111	14.6241	39.4997	14.1559	1.48044	6.758e-06	0.000116755	UP
gene98	AFUB_101470	IMP-specific 5'-nucleotidase (Isn1)%2C putative	GO:0006190|GO:0000287|GO:0005829|GO:0050483|GO:0071590|GO:0005634|GO:0009117|GO:0071592	inosine salvage|magnesium ion binding|cytosol|IMP 5'-nucleotidase activity|nicotinamide riboside biosynthetic process|nucleus|nucleotide metabolic process|nicotinic acid riboside biosynthetic process	K18550	EC:3.1.3.99 3.1.3.-[---]	ko01100|ko00230|ko00760	Metabolic pathways|Purine metabolism|Nicotinate and nicotinamide metabolism	DS499604.1:285404-287042	12107	13899	12597	5968	4404	7123	525.334	558.507	547.449	235.877	225.015	323.828	543.763	261.573	1.05576	6.78837e-06	0.000116916	UP
gene999	AFUB_087450	lipoxygenase%2C putative	GO:0005575	cellular_component	-	-	-	-	DS499601.1:223284-225576	392	721	376	239	159	163	10.2512	17.4611	9.84815	5.69303	4.8961	4.4661	12.5201	5.01841	1.31895	7.09618e-06	0.000122008	UP
gene3995	AFUB_049870	cytochrome P450%2C putative	GO:0005575	cellular_component	-	-	-	-	DS499597.1:275629-277474	13361	22078	13659	8308	6221	7386	514.438	787.228	526.734	291.373	282.046	297.959	609.467	290.459	1.06921	7.35814e-06	0.000126265	UP
gene4273	AFUB_052650	spindle pole protein Nnf1%2C putative	GO:0003674	molecular_function	-	-	-	-	DS499597.1:1027087-1027930	995	584	1018	2385	1865	1794	75.4284	40.9988	77.2926	164.687	166.478	142.491	64.5733	157.885	-1.28987	7.36894e-06	0.000126265	DOWN
gene1479	AFUB_092230	conserved hypothetical protein	GO:0003674|GO:0008150|GO:0005575	molecular_function|biological_process|cellular_component	-	-	-	-	DS499601.1:1621955-1623838	550	870	566	331	241	275	21.2607	31.1444	21.9134	11.6547	10.9697	11.1378	24.7728	11.2541	1.13831	7.62056e-06	0.000130354	UP
gene4835	AFUB_058280	pentatricopeptide repeat protein	GO:0003674|GO:0008150|GO:0005575	molecular_function|biological_process|cellular_component	-	-	-	-	DS499597.1:2622789-2626607	19077	19450	13848	9195	7794	7579	291.962	275.666	212.267	128.182	140.457	121.529	259.965	130.056	0.999184	7.69247e-06	0.000131138	-
gene508	AFUB_094020	sugar transporter	GO:0016020|GO:0022857|GO:0022891|GO:0055085|GO:0016021	membrane|transmembrane transporter activity|substrate-specific transmembrane transporter activity|transmembrane transport|integral component of membrane	-	-	-	-	DS499602.1:342623-344337	2211	2615	2912	1504	1113	1157	78.0359	85.472	102.938	48.3517	46.2558	42.7851	88.8153	45.7975	0.955538	7.68057e-06	0.000131138	-
gene6853	AFUB_018210	ubiquitin conjugating enzyme (UbcJ)%2C putative	GO:0005777|GO:0004842|GO:0007031|GO:0016562	peroxisome|ubiquitin-protein transferase activity|peroxisome organization|protein import into peroxisome matrix, receptor recycling	-	-	-	-	DS499595.1:255421-256058	894	813	888	406	289	457	105.56	88.8992	105.015	43.6661	40.1813	56.5367	99.8247	46.7947	1.09305	7.74549e-06	0.000131414	UP
gene8681	AFUB_002710	conserved hypothetical protein	GO:0005575|GO:0008150|GO:0003674	cellular_component|biological_process|molecular_function	-	-	-	-	DS499594.1:750997-751686	249	355	251	123	109	98	21.0919	27.8479	21.2945	9.49034	10.872	8.69756	23.4114	9.68664	1.27315	7.74793e-06	0.000131414	UP
gene8961	AFUB_005490	PH domain protein	GO:0005575|GO:0008150	cellular_component|biological_process	-	-	ko03018	RNA degradation	DS499594.1:1542231-1545926	2013	3713	1903	1260	934	1075	33.6927	57.5524	31.9013	19.2097	18.4079	18.8518	41.0488	18.8231	1.12483	7.74146e-06	0.000131414	UP
gene291	AFUB_099440	acetyltransferase%2C GNAT family family	GO:0008150|GO:0005575	biological_process|cellular_component	-	-	-	-	DS499603.1:356325-357092	151	72	135	35	23	41	11.4917	5.07438	10.2901	2.4262	2.0611	3.26917	8.95204	2.58549	1.79178	7.77846e-06	0.000131709	UP
gene1018	AFUB_087630	salicylate hydroxylase	GO:0005575	cellular_component	-	-	-	-	DS499601.1:280984-282220	208	432	227	103	87	100	10.0805	19.3887	11.0185	4.54689	4.9648	5.07774	13.4959	4.86314	1.47256	7.81527e-06	0.000132073	UP
gene3945	AFUB_049370	amino acid permease%2C putative	GO:0015193|GO:0055085|GO:0000324|GO:0005886|GO:0015824	L-proline transmembrane transporter activity|transmembrane transport|fungal-type vacuole|plasma membrane|proline transport	-	-	-	-	DS499597.1:169182-170984	708	1042	798	448	380	252	22.9511	31.2813	25.909	13.2284	14.505	8.55901	26.7138	12.0975	1.14288	7.83845e-06	0.000132073	UP
gene6599	AFUB_047120	acetyltransferase%2C GNAT family family	GO:0008150|GO:0005575	biological_process|cellular_component	-	-	-	-	DS499596.1:3805511-3806260	835	949	940	459	362	441	65.0716	68.4885	73.3687	32.5818	33.2184	36.0078	68.9763	33.936	1.02328	7.83943e-06	0.000132073	UP
gene6720	AFUB_048330	succinate-semialdehyde dehydrogenase%2C putative	GO:0005575	cellular_component	K00135	EC:1.2.1.16 1.2.1.79 1.2.1.20[---]	ko01100|ko01120|ko00250|ko00310|ko00650|ko00350|ko00760	Metabolic pathways|Microbial metabolism in diverse environments|Alanine, aspartate and glutamate metabolism|Lysine degradation|Butanoate metabolism|Tyrosine metabolism|Nicotinate and nicotinamide metabolism	DS499596.1:4117184-4119024	5	19	8	1	0	0	0.194841	0.685609	0.312211	0.0354929	0	0	0.397554	0.011831	5.07051	7.90445e-06	0.000132946	UP
gene3912	AFUB_049040	conserved hypothetical protein	GO:0005575|GO:0008150|GO:0003674	cellular_component|biological_process|molecular_function	-	-	-	-	DS499597.1:88899-91588	41	33	50	15	9	8	1.07943	0.804586	1.31843	0.359725	0.279003	0.220665	1.06748	0.286464	1.89779	7.94707e-06	0.000133439	UP
gene1937	AFUB_083960	extracellular exo-polygalacturonase%2C putative	GO:0005576|GO:0004650|GO:0045490	extracellular region|polygalacturonase activity|pectin catabolic process	-	-	-	-	DS499600.1:1239076-1240655	12381	17468	13930	7683	5877	7143	509.964	666.305	574.663	288.252	285.039	308.26	583.644	293.851	0.990006	7.96441e-06	0.000133507	-
gene2018	AFUB_084770	conserved hypothetical protein	GO:0000981|GO:0008270|GO:0006355|GO:0005634	sequence-specific DNA binding RNA polymerase II transcription factor activity|zinc ion binding|regulation of transcription, DNA-templated|nucleus	-	-	-	-	DS499600.1:1477311-1478899	1094	1608	1177	485	401	704	42.799	58.257	46.118	17.2829	18.4725	28.8564	49.058	21.5372	1.18765	7.99778e-06	0.000133843	UP
gene6346	AFUB_044600	glycosyl transferase%2C putative	GO:0003674|GO:0008150|GO:0005575	molecular_function|biological_process|cellular_component	K00694	EC:2.4.1.12[---]	ko01100|ko00500	Metabolic pathways|Starch and sucrose metabolism	DS499596.1:3138922-3141266	10491	6611	9040	4644	3162	3979	280.757	163.843	242.304	113.205	99.6416	111.568	228.968	108.138	1.08227	8.02301e-06	0.000134042	UP
gene1993	AFUB_084520	nucleotide-sugar transporter%2C putative	GO:0072334|GO:0097624|GO:0005459|GO:0030173	UDP-galactose transmembrane transport||UDP-galactose transmembrane transporter activity|integral component of Golgi membrane	-	-	-	-	DS499600.1:1404100-1405296	2072	5463	1886	1037	853	1191	113.712	277.648	103.666	51.8386	55.1227	68.4828	165.009	58.4814	1.49649	8.21601e-06	0.000137038	UP
gene3746	AFUB_070780	extracellular salicylate hydroxylase/monooxygenase%2C putative	GO:0005575	cellular_component	-	-	-	-	DS499598.1:2181464-2182964	858	1133	910	509	400	439	35.6418	43.5861	37.861	19.2596	19.5658	19.1069	39.0296	19.3108	1.01516	8.58635e-06	0.000142978	UP
gene8343	AFUB_033090	Pfs and NB-ARC domain protein	GO:0005575	cellular_component	-	-	-	-	DS499595.1:4608088-4610421	387	361	419	202	147	152	10.1751	8.78983	11.0336	4.83767	4.55103	4.18719	9.99951	4.5253	1.14385	8.79828e-06	0.000146264	UP
gene8365	AFUB_033310	cellobiose dehydrogenase	GO:0005575	cellular_component	-	-	-	-	DS499595.1:4657409-4660361	761	1875	744	405	368	399	18.3948	41.9718	18.012	8.91708	10.4742	10.105	26.1262	9.83211	1.40992	8.95544e-06	0.000148631	UP
gene4344	AFUB_053360	homoserine kinase	GO:0009088|GO:0005737|GO:0005524|GO:0004413|GO:0009092	threonine biosynthetic process|cytoplasm|ATP binding|homoserine kinase activity|homoserine metabolic process	K00872	EC:2.7.1.39[---]	ko01100|ko01110|ko01120|ko01230|ko00260	Metabolic pathways|Biosynthesis of secondary metabolites|Microbial metabolism in diverse environments|Biosynthesis of amino acids|Glycine, serine and threonine metabolism	DS499597.1:1260544-1261802	2551	2672	2694	1492	1215	1289	139.606	135.418	147.663	74.3741	78.2954	73.9096	140.896	75.5264	0.899576	9.22347e-06	0.000152827	-
gene4633	AFUB_056260	conserved hypothetical protein	GO:0003674|GO:0005575|GO:0008150	molecular_function|cellular_component|biological_process	-	-	-	-	DS499597.1:2120815-2121171	16743	22981	14623	6659	5345	9938	2741.14	3484.28	2397.8	993.036	1030.41	1704.71	2874.41	1242.72	1.20976	9.25243e-06	0.000153054	UP
gene9109	AFUB_006960	high expression lethality protein Hel10%2C putative	GO:0003674|GO:0005575|GO:0008150	molecular_function|cellular_component|biological_process	-	-	-	-	DS499594.1:1961055-1961755	3854	3517	1924	10322	6977	5593	360.989	305.071	180.495	880.65	769.513	548.883	282.185	733.015	-1.3772	9.28511e-06	0.000153342	DOWN
gene3524	AFUB_068560	glycerol kinase%2C putative	GO:0004370|GO:0005739|GO:0006071|GO:0006072	glycerol kinase activity|mitochondrion|glycerol metabolic process|glycerol-3-phosphate metabolic process	K00864	EC:2.7.1.30[---]	ko01100|ko00561|ko00410|ko04626	Metabolic pathways|Glycerolipid metabolism|beta-Alanine metabolism|Plant-pathogen interaction	DS499598.1:1599681-1601619	506	309	395	1267	929	741	17.4481	9.86738	13.6418	39.7953	37.7205	26.7712	13.6524	34.7623	-1.34837	9.304e-06	0.000153401	DOWN
gene3934	AFUB_049260	conserved hypothetical protein	GO:0003674|GO:0005575|GO:0008150	molecular_function|cellular_component|biological_process	-	-	-	-	DS499597.1:147531-147893	3271	1039	3246	9983	7516	6644	526.672	154.925	523.463	1464.13	1424.99	1120.84	401.687	1336.65	-1.73448	9.58208e-06	0.000157727	DOWN
gene1491	AFUB_092350	conserved hypothetical protein	GO:0008150|GO:0005622|GO:0003674	biological_process|intracellular|molecular_function	-	-	-	-	DS499601.1:1648554-1650009	316	219	259	135	83	84	14.0559	9.02114	11.5385	5.46967	4.34727	3.91472	11.5385	4.57722	1.33391	9.66376e-06	0.000158811	UP
gene2280	AFUB_073140	conserved hypothetical protein	GO:0008150|GO:0005575|GO:0003674	biological_process|cellular_component|molecular_function	-	-	-	-	DS499599.1:273765-275039	107	126	81	24	36	34	4.905	5.34898	3.71893	1.00215	1.94323	1.63299	4.65764	1.52613	1.60973	9.97899e-06	0.000163191	UP
gene6118	AFUB_042330	ThiJ/PfpI family protein	GO:0008150|GO:0005575|GO:0003674	biological_process|cellular_component|molecular_function	-	-	-	-	DS499596.1:2378501-2379587	89	239	101	41	36	38	4.94002	12.2852	5.61484	2.0729	2.35291	2.20994	7.61335	2.21192	1.78324	9.95059e-06	0.000163191	UP
gene7811	AFUB_027780	mitochondrial phosphate transporter Pic2%2C putative	GO:0005739|GO:0005315|GO:0006878|GO:0035435|GO:0015088|GO:0035434	mitochondrion|inorganic phosphate transmembrane transporter activity|cellular copper ion homeostasis|phosphate ion transmembrane transport|copper uptake transmembrane transporter activity|copper ion transmembrane transport	-	-	-	-	DS499595.1:3087000-3088174	165	103	160	422	350	328	10.7154	6.19452	10.4069	24.9629	26.7644	22.3177	9.1056	24.6817	-1.43861	9.96454e-06	0.000163191	DOWN
gene3386	AFUB_067190	conserved hypothetical protein	GO:0003674|GO:0005575|GO:0008150	molecular_function|cellular_component|biological_process	-	-	-	-	DS499598.1:1163855-1165376	324	430	330	152	134	159	14.9581	18.3843	15.2589	6.39196	7.28455	7.69099	16.2005	7.1225	1.18558	1.00335e-05	0.000163816	UP
gene371	AFUB_100240	conserved hypothetical protein	GO:0003674|GO:0005575|GO:0008150	molecular_function|cellular_component|biological_process	-	-	-	-	DS499603.1:564119-565365	1728	2793	1789	1119	742	1034	94.0385	140.76	97.5102	55.469	47.5478	58.957	110.77	53.9913	1.03676	1.01291e-05	0.000165108	UP
gene7693	AFUB_026600	DEAD/DEAH box helicase%2C putative	GO:0005524|GO:0043140|GO:0070914|GO:0035861|GO:0032508|GO:1901255|GO:0000405|GO:0000733|GO:0005634	ATP binding|ATP-dependent 3'-5' DNA helicase activity|UV-damage excision repair|site of double-strand break|DNA duplex unwinding|nucleotide-excision repair involved in interstrand cross-link repair|bubble DNA binding|DNA strand renaturation|nucleus	-	-	-	-	DS499595.1:2753761-2757381	3811	3111	3928	9148	6505	7113	61.5144	46.5033	63.502	134.5	123.638	120.294	57.1732	126.144	-1.14166	1.04921e-05	0.000170748	DOWN
gene5200	AFUB_061930	hypothetical protein	-	-	-	-	-	-	DS499597.1:3615206-3615795	103	127	102	43	37	38	14.0329	16.0236	13.9183	5.33622	5.93581	5.42439	14.6583	5.56547	1.39714	1.05303e-05	0.000171091	UP
gene6914	AFUB_018820	methionine aminopeptidase%2C type II%2C putative	GO:0005575	cellular_component	-	-	-	-	DS499595.1:420028-421726	9978	7840	10441	24148	18271	18163	399.172	290.455	418.346	879.944	860.684	761.301	369.324	833.977	-1.17512	1.05906e-05	0.000171794	DOWN
gene193	AFUB_098460	conserved hypothetical protein	GO:0032265|GO:0052657|GO:0004422|GO:0032263|GO:0005783|GO:0046100|GO:0000310	XMP salvage|guanine phosphoribosyltransferase activity|hypoxanthine phosphoribosyltransferase activity|GMP salvage|endoplasmic reticulum|hypoxanthine metabolic process|xanthine phosphoribosyltransferase activity	-	-	-	-	DS499603.1:89794-90510	1867	3660	1683	978	814	1092	209.045	379.51	188.737	99.7453	107.321	128.107	259.097	111.724	1.21355	1.06278e-05	0.000171842	UP
gene6421	AFUB_045350	oxidoreductase%2C short chain dehydrogenase/reductase family	GO:0003674|GO:0008150|GO:0005575	molecular_function|biological_process|cellular_component	-	-	-	-	DS499596.1:3334974-3335981	404	468	435	224	182	170	26.6811	28.623	28.7733	13.475	14.1533	11.7632	28.0258	13.1305	1.09383	1.06142e-05	0.000171842	UP
gene203	AFUB_098560	conserved hypothetical protein	GO:0008150|GO:0005575|GO:0003674	biological_process|cellular_component|molecular_function	-	-	-	-	DS499603.1:112472-113896	764	667	799	1713	1349	1508	31.3361	25.3351	32.8228	63.998	65.1521	64.8046	29.8314	64.6516	-1.11586	1.09391e-05	0.000176591	DOWN
gene6881	AFUB_018490	cyanovirin-N family protein	GO:0003674|GO:0005575|GO:0008150	molecular_function|cellular_component|biological_process	-	-	-	-	DS499595.1:328632-329052	595	983	611	350	275	318	103.501	158.353	106.45	55.4565	56.3282	57.9571	122.768	56.5806	1.11756	1.09663e-05	0.000176746	UP
gene3711	AFUB_070430	isocitrate lyase AcuD	GO:0005622|GO:0004451	intracellular|isocitrate lyase activity	K01637	EC:4.1.3.1[---]	ko01100|ko01110|ko01120|ko01200|ko00630	Metabolic pathways|Biosynthesis of secondary metabolites|Microbial metabolism in diverse environments|Carbon metabolism|Glyoxylate and dicarboxylate metabolism	DS499598.1:2097751-2099545	1263	1926	1269	754	613	702	45.652	64.4702	45.9405	24.8248	26.0905	26.5856	52.0209	25.8336	1.00984	1.10656e-05	0.00017806	UP
gene8833	AFUB_004220	oligosaccharyl transferase subunit Dad1%2C putative	GO:0005829|GO:0006487|GO:0008250|GO:0016021|GO:0005634|GO:0004579	cytosol|protein N-linked glycosylation|oligosaccharyltransferase complex|integral component of membrane|nucleus|dolichyl-diphosphooligosaccharide-protein glycotransferase activity	-	-	-	-	DS499594.1:1181394-1182190	132	119	120	322	255	318	13.5352	11.3001	12.324	30.075	30.7891	34.1642	12.3864	31.6761	-1.35463	1.11632e-05	0.000179344	DOWN
gene8390	AFUB_033560	C6 finger domain protein%2C putative	GO:0006355|GO:0008270|GO:0000981|GO:0005634	regulation of transcription, DNA-templated|zinc ion binding|sequence-specific DNA binding RNA polymerase II transcription factor activity|nucleus	-	-	-	-	DS499595.1:4708509-4710186	630	252	529	213	143	108	23.1149	8.56244	19.4394	7.1185	6.17805	4.15172	17.0389	5.81609	1.55071	1.11967e-05	0.000179595	UP
gene5652	AFUB_037690	mitochondrial methylglutaconyl-CoA hydratase (Auh)%2C putative	GO:0005575	cellular_component	K05607	EC:4.2.1.18[---]	ko01100|ko00280	Metabolic pathways|Valine, leucine and isoleucine degradation	DS499596.1:1055566-1056556	630	1165	600	344	277	343	39.7217	68.0235	37.8892	19.7562	20.5651	22.6586	48.5448	20.9933	1.20939	1.12953e-05	0.000180887	UP
gene1298	AFUB_090420	glutamine-serine-proline rich protein%2C putative	GO:0008150|GO:0003674	biological_process|molecular_function	-	-	-	-	DS499601.1:1142322-1143338	4035	3399	3319	8751	6127	7215	231.894	180.902	191.043	458.101	414.628	434.445	201.279	435.724	-1.11422	1.13343e-05	0.000181222	DOWN
gene4897	AFUB_058900	conserved hypothetical protein	GO:0003674|GO:0008150|GO:0005575	molecular_function|biological_process|cellular_component	-	-	-	-	DS499597.1:2808586-2810958	3653	4623	3483	2266	1751	1830	89.9743	105.448	85.9211	50.8378	50.7832	47.2251	93.7812	49.6153	0.918512	1.1442e-05	0.000182654	-
gene97	AFUB_101460	6-phosphofructokinase alpha subunit	GO:0046835|GO:0003872|GO:0006096|GO:0030388|GO:0070095|GO:0005945|GO:0005524|GO:0006002	carbohydrate phosphorylation|6-phosphofructokinase activity|glycolytic process|fructose 1,6-bisphosphate metabolic process|fructose-6-phosphate binding|6-phosphofructokinase complex|ATP binding|fructose 6-phosphate metabolic process	K00850	EC:2.7.1.11[---]	ko01100|ko01110|ko01130|ko01120|ko01230|ko01200|ko03018|ko04152|ko00010|ko00051|ko00030|ko00680|ko00052|ko00410	Metabolic pathways|Biosynthesis of secondary metabolites|Biosynthesis of antibiotics|Microbial metabolism in diverse environments|Biosynthesis of amino acids|Carbon metabolism|RNA degradation|AMPK signaling pathway|Glycolysis / Gluconeogenesis|Fructose and mannose metabolism|Pentose phosphate pathway|Methane metabolism|Galactose metabolism|beta-Alanine metabolism	DS499604.1:282607-285136	2126	1521	2209	4779	3627	4110	51.1988	33.9213	53.2807	104.831	102.851	103.703	46.1336	103.795	-1.16985	1.15689e-05	0.000184386	DOWN
gene5290	AFUB_034080	isocitrate dehydrogenase family protein	GO:0005575	cellular_component	K05824	EC:1.1.1.87[---]	ko01100|ko01130|ko01120|ko01230|ko01210|ko00300	Metabolic pathways|Biosynthesis of antibiotics|Microbial metabolism in diverse environments|Biosynthesis of amino acids|2-Oxocarboxylic acid metabolism|Lysine biosynthesis	DS499596.1:77684-79361	268	212	330	81	60	125	9.63342	7.05713	11.8806	2.65208	2.5396	4.7077	9.52371	3.29979	1.52915	1.1595e-05	0.00018451	UP
gene4619	AFUB_056120	alpha-1%2C6-mannosyltransferase subunit (Och1)%2C putative	GO:0000032|GO:0048315|GO:0009651|GO:0036170|GO:0097502|GO:0000009|GO:0009267|GO:0030448|GO:0005634|GO:0060992|GO:0034605|GO:0006979|GO:0005829|GO:0070787|GO:0000136|GO:0006491	cell wall mannoprotein biosynthetic process|conidium formation|response to salt stress|filamentous growth of a population of unicellular organisms in response to starvation|mannosylation|alpha-1,6-mannosyltransferase activity|cellular response to starvation|hyphal growth|nucleus|response to fungicide|cellular response to heat|response to oxidative stress|cytosol|conidiophore development|alpha-1,6…	K05528	EC:2.4.1.232[---]	ko01100|ko00513	Metabolic pathways|Various types of N-glycan biosynthesis	DS499597.1:2077503-2078852	3195	932	3420	929	682	732	146.119	39.4728	156.653	38.6998	36.727	35.0751	114.082	36.834	1.63096	1.17078e-05	0.00018601	UP
gene8658	AFUB_002480	conserved hypothetical protein	GO:0008150|GO:0005575|GO:0003674	biological_process|cellular_component|molecular_function	-	-	-	-	DS499594.1:689564-693929	2812	3047	3173	1741	1355	1442	45.5781	45.7361	51.5096	25.7038	25.861	24.4883	47.6079	25.351	0.909158	1.20772e-05	0.000191575	-
gene6584	AFUB_046970	benzodiazepine receptor family protein	GO:0003674|GO:0008150	molecular_function|biological_process	-	-	ko04146|ko04214	Peroxisome|Apoptosis - fly	DS499596.1:3753761-3754392	154	114	125	45	45	48	16.8556	11.5552	13.703	4.48636	5.79964	5.50457	14.0379	5.26352	1.41523	1.24293e-05	0.00019685	UP
gene1701	AFUB_081610	conserved hypothetical protein	GO:0008150|GO:0005575|GO:0003674	biological_process|cellular_component|molecular_function	-	-	-	-	DS499600.1:527811-528473	179	184	165	82	66	52	15.7799	15.0216	14.5685	6.58449	6.85115	4.80298	15.1233	6.07954	1.31474	1.26113e-05	0.000199163	UP
gene821	AFUB_097160	DUF453 domain protein	GO:0005575|GO:0008150|GO:0003674	cellular_component|biological_process|molecular_function	K09788	EC:5.2.1.-[---]	ko00640	Propanoate metabolism	DS499602.1:1241709-1242941	255	78	211	62	28	48	12.0877	3.42408	10.0176	2.67704	1.56286	2.38397	8.50979	2.20796	1.94641	1.26151e-05	0.000199163	UP
gene9565	AFUB_011500	chitin biosynthesis protein (Chs7)%2C putative	GO:0009405|GO:0005935|GO:1900429|GO:0044182|GO:0005789|GO:0060257|GO:0034221|GO:0005628|GO:0000128|GO:0006457|GO:0051082|GO:0006888|GO:0005934	pathogenesis|cellular bud neck|negative regulation of filamentous growth of a population of unicellular organisms|filamentous growth of a population of unicellular organisms|endoplasmic reticulum membrane|negative regulation of flocculation|fungal-type cell wall chitin biosynthetic process|prospore membrane|flocculation|protein folding|unfolded protein binding|ER to Golgi vesicle-mediated transpo…	-	-	-	-	DS499594.1:3251046-3252202	1528	1989	1425	823	619	895	89.6665	108.091	83.7529	43.9911	42.7723	55.0279	93.8367	47.2638	0.989418	1.27991e-05	0.000201751	-
gene4241	AFUB_052330	spindle pole body associated protein SnaD%2C putative	GO:0003674	molecular_function	-	-	-	-	DS499597.1:956856-959354	679	619	767	1723	1294	1268	15.8807	13.4072	17.9669	36.7065	35.6369	31.0722	15.7516	34.4719	-1.12992	1.2837e-05	0.000202033	DOWN
gene505	AFUB_093990	conserved hypothetical protein	GO:0008150|GO:0005575|GO:0003674	biological_process|cellular_component|molecular_function	-	-	-	-	DS499602.1:334339-334887	4144	8416	3916	2674	1770	2309	441.178	829.748	417.556	259.306	221.887	257.555	562.827	246.25	1.19257	1.28881e-05	0.000202518	UP
gene109	AFUB_101570	acid phosphatase%2C putative	GO:0005575|GO:0008150	cellular_component|biological_process	K03787	EC:3.1.3.5[---]	ko01100|ko01110|ko00230|ko00240|ko00760	Metabolic pathways|Biosynthesis of secondary metabolites|Purine metabolism|Pyrimidine metabolism|Nicotinate and nicotinamide metabolism	DS499604.1:313398-314329	30	49	32	5	7	12	1.98798	3.00707	2.12388	0.301811	0.546224	0.833192	2.37298	0.560409	2.08215	1.29569e-05	0.000203282	UP
gene6798	AFUB_017650	glutathione S-transferase%2C putative	GO:0005575|GO:0008150|GO:0003674	cellular_component|biological_process|molecular_function	-	-	-	-	DS499595.1:118766-119528	4074	2443	3736	1881	1466	1226	333.495	185.199	306.304	140.254	141.308	105.151	274.999	128.904	1.09313	1.30677e-05	0.000204476	UP
gene8256	AFUB_032220	C2H2 finger domain protein%2C putative	GO:0005575|GO:0008150|GO:0003674	cellular_component|biological_process|molecular_function	-	-	-	-	DS499595.1:4365959-4367291	141	181	111	67	42	46	6.93697	8.2466	5.46955	3.00251	2.43312	2.37116	6.88437	2.60226	1.40356	1.30941e-05	0.000204476	UP
gene8700	AFUB_002900	hypothetical protein	GO:0008150|GO:0005575|GO:0003674	biological_process|cellular_component|molecular_function	-	-	-	-	DS499594.1:808626-808974	440	345	670	248	161	119	102.051	74.1021	155.639	52.3932	43.9701	28.9178	110.598	41.7604	1.40511	1.30854e-05	0.000204476	UP
gene4955	AFUB_059470	DNA repair and transcription protein (Xab2)%2C putative	GO:0071010|GO:0071013|GO:0071014|GO:0071012|GO:0000974|GO:0000349	prespliceosome|catalytic step 2 spliceosome|post-mRNA release spliceosomal complex|catalytic step 1 spliceosome|Prp19 complex|generation of catalytic spliceosome for first transesterification step	-	-	ko03040	Spliceosome	DS499597.1:2984154-2986934	2266	2803	2438	5696	4363	4903	52.5564	60.2054	56.634	120.335	119.156	119.146	56.4653	119.546	-1.08213	1.32252e-05	0.000206202	DOWN
gene7655	AFUB_026220	branched-chain amino acid aminotransferase%2C cytosolic	GO:0005575	cellular_component	K00826	EC:2.6.1.42[---]	ko01100|ko01110|ko01130	Metabolic pathways|Biosynthesis of secondary metabolites|Biosynthesis of antibiotics	DS499595.1:2642556-2643868	8656	12064	8457	5290	4138	4591	423.72	546.89	414.626	235.872	238.516	235.463	461.745	236.617	0.964544	1.35068e-05	0.000210266	-
gene5289	AFUB_034070	conserved hypothetical protein	GO:0008150|GO:0005575|GO:0003674	biological_process|cellular_component|molecular_function	-	-	-	-	DS499596.1:76427-77464	181	142	249	53	55	77	10.1917	7.40464	14.0425	2.71833	3.64666	4.54266	10.5463	3.63589	1.53636	1.35661e-05	0.000210862	UP
gene9968	AFUB_015530	extracellular cell wall glucanase Crf1/allergen Asp F9	GO:0019863|GO:0009277	IgE binding|fungal-type cell wall	-	-	-	-	DS499594.1:4416810-4418112	2396	10033	1627	969	814	1211	117.879	457.117	80.1706	43.4242	47.1563	62.4233	218.389	51.0012	2.09829	1.36891e-05	0.000212445	UP
gene2518	AFUB_075520	conserved hypothetical protein	GO:0006542|GO:0004356|GO:0001896|GO:1900376|GO:0000905|GO:0075307|GO:0010913|GO:0010914|GO:0005737|GO:0045461|GO:0048315	glutamine biosynthetic process|glutamate-ammonia ligase activity|autolysis|regulation of secondary metabolite biosynthetic process|sporocarp development involved in asexual reproduction|positive regulation of conidium formation|regulation of sterigmatocystin biosynthetic process|positive regulation of sterigmatocystin biosynthetic process|cytoplasm|sterigmatocystin biosynthetic process|conidium f…	K01915	EC:6.3.1.2[---]	ko01100|ko01120|ko01230|ko00250|ko00630|ko02020|ko00220|ko00910|ko00720|ko04540	Metabolic pathways|Microbial metabolism in diverse environments|Biosynthesis of amino acids|Alanine, aspartate and glutamate metabolism|Glyoxylate and dicarboxylate metabolism|Two-component system|Arginine biosynthesis|Nitrogen metabolism|Carbon fixation pathways in prokaryotes|Gap junction	DS499599.1:997687-998982	38	17	29	4	8	2	1.71376	0.710012	1.30991	0.164319	0.424857	0.0945213	1.24456	0.227899	2.44917	1.38289e-05	0.000214284	UP
gene3181	AFUB_065110	ornithine decarboxylase	GO:0071897|GO:0009847|GO:0005634|GO:0009446|GO:0004586|GO:0005829|GO:0000280|GO:0008295	DNA biosynthetic process|spore germination|nucleus|putrescine biosynthetic process|ornithine decarboxylase activity|cytosol|nuclear division|spermidine biosynthetic process	K01581	EC:4.1.1.17[---]	ko01100|ko01110|ko01130|ko00330|ko00480	Metabolic pathways|Biosynthesis of secondary metabolites|Biosynthesis of antibiotics|Arginine and proline metabolism|Glutathione metabolism	DS499598.1:628385-629800	36021	34793	37146	19148	13442	19243	1545.77	1382.7	1596.54	748.463	679.232	865.197	1508.34	764.298	0.980751	1.38813e-05	0.000214765	-
gene962	AFUB_087080	-	-	-	-	-	-	-	DS499601.1:135091-135187	15	6	11	61	56	27	9.03844	3.34809	6.6385	33.4799	39.7328	17.0454	6.34168	30.086	-2.24616	1.40103e-05	0.000216427	DOWN
gene1888	AFUB_083470	choline oxidase (CodA)%2C putative	GO:0033713|GO:0042426	choline:oxygen 1-oxidoreductase activity|choline catabolic process	K00108	EC:1.1.99.1[---]	ko01100|ko00260	Metabolic pathways|Glycine, serine and threonine metabolism	DS499600.1:1043823-1045545	3390	3606	3668	1899	1615	1812	121.631	119.817	131.811	62.0623	68.2312	68.1172	124.42	66.1369	0.911688	1.40911e-05	0.00021734	-
gene951	AFUB_086970	MFS multidrug transporter%2C putative	GO:0003674	molecular_function	-	-	-	-	DS499601.1:109336-110753	388	208	256	1058	837	466	16.687	8.28431	11.0272	41.4468	42.3875	20.9984	11.9995	34.9442	-1.54208	1.41237e-05	0.00021751	DOWN
gene66	AFUB_101150	integral membrane protein	GO:0003674|GO:0005575|GO:0008150	molecular_function|cellular_component|biological_process	-	-	-	-	DS499604.1:188290-189433	300	397	331	175	133	129	16.1013	19.7322	17.7928	8.5553	8.40533	7.25405	17.8754	8.07156	1.14706	1.42951e-05	0.000219812	UP
gene5330	AFUB_034480	conserved hypothetical protein	GO:0008150|GO:0005575|GO:0003674	biological_process|cellular_component|molecular_function	-	-	-	-	DS499596.1:151084-152589	39	68	34	12	8	15	1.80479	2.91421	1.57588	0.505837	0.435957	0.727311	2.0983	0.556369	1.9151	1.45244e-05	0.000222995	UP
gene1592	AFUB_080530	C6 finger domain protein%2C putative	GO:0008270|GO:0000023|GO:0003677|GO:0030448|GO:0006351|GO:0005634|GO:0006355|GO:0000981	zinc ion binding|maltose metabolic process|DNA binding|hyphal growth|transcription, DNA-templated|nucleus|regulation of transcription, DNA-templated|sequence-specific DNA binding RNA polymerase II transcription factor activity	-	-	-	-	DS499600.1:243549-245389	301	380	318	161	113	149	10.0933	11.8005	10.6801	4.9176	4.46181	5.23489	10.858	4.87143	1.15634	1.45834e-05	0.000223219	UP
gene1779	AFUB_082380	conserved hypothetical protein	GO:0003674|GO:0005575|GO:0008150	molecular_function|cellular_component|biological_process	-	-	-	-	DS499600.1:740976-741827	151	57	114	30	33	15	11.1014	3.8808	8.39427	2.00896	2.8568	1.15546	7.79215	2.00708	1.95693	1.4573e-05	0.000223219	UP
gene6422	AFUB_045360	MFS sugar transporter%2C putative	GO:0055085|GO:0016021|GO:0022857|GO:0016020|GO:0022891	transmembrane transport|integral component of membrane|transmembrane transporter activity|membrane|substrate-specific transmembrane transporter activity	-	-	-	-	DS499596.1:3337484-3339224	1572	3596	1837	1188	908	696	59.3537	125.736	69.4676	40.8573	40.3689	27.5333	84.8526	36.2531	1.22685	1.46162e-05	0.00022338	UP
gene9133	AFUB_007200	conserved hypothetical protein	GO:0008150|GO:0003674	biological_process|molecular_function	-	-	-	-	DS499594.1:2021638-2023425	807	333	729	1915	1527	1456	40.5216	15.4848	36.6622	87.5871	90.2854	76.5998	30.8895	84.8241	-1.45736	1.46933e-05	0.000224218	DOWN
gene5870	AFUB_039870	cell wall glucanase%2C putative	GO:0005575	cellular_component	-	-	-	-	DS499596.1:1702365-1703508	687	1660	742	390	298	426	36.7706	82.2807	39.7764	19.0137	18.7813	23.8894	52.9426	20.5615	1.36448	1.47201e-05	0.000224287	UP
gene678	AFUB_095730	hypothetical protein	GO:0003674|GO:0005575|GO:0008150	molecular_function|cellular_component|biological_process	-	-	-	-	DS499602.1:806845-808065	93	74	81	28	28	27	4.45178	3.28039	3.88341	1.22084	1.57822	1.35414	3.87186	1.3844	1.48377	1.49463e-05	0.000227388	UP
gene6856	AFUB_018240	C-4 methylsterol oxidase%2C putative	GO:0005575	cellular_component	K07750	EC:1.14.13.72[---]	ko01100|ko01130|ko00100	Metabolic pathways|Biosynthesis of antibiotics|Steroid biosynthesis	DS499595.1:260891-261628	695	776	483	330	268	265	55.0421	56.9138	38.312	23.8058	24.9925	21.9891	50.0893	23.5958	1.08597	1.49873e-05	0.000227666	UP
gene137	AFUB_101840	MFS transporter of unkown specificity	GO:0003674	molecular_function	-	-	-	-	DS499604.1:389959-391560	68	50	55	273	283	88	2.48092	1.68936	2.00975	9.07245	12.1578	3.36388	2.06001	8.19805	-1.99263	1.53902e-05	0.000233434	DOWN
gene4757	AFUB_057500	nitroreductase family protein%2C putative	GO:0008150	biological_process	-	-	-	-	DS499597.1:2460346-2461098	154	616	62	46	36	43	13.7628	50.9818	5.54953	3.74458	3.78841	4.02633	23.4314	3.85311	2.60435	1.54867e-05	0.000234542	UP
gene4287	AFUB_052790	AMP-binding enzyme%2C putative	GO:0005739|GO:0009514|GO:0031956|GO:0031957|GO:0004467|GO:0001676	mitochondrion|glyoxysome|medium-chain fatty acid-CoA ligase activity|very long-chain fatty acid-CoA ligase activity|long-chain fatty acid-CoA ligase activity|long-chain fatty acid metabolic process	K01897	EC:6.2.1.3[---]	ko01100|ko04146|ko01212|ko00071|ko00410|ko02024|ko00061|ko00120	Metabolic pathways|Peroxisome|Fatty acid metabolism|Fatty acid degradation|beta-Alanine metabolism|Quorum sensing|Fatty acid biosynthesis|Primary bile acid biosynthesis	DS499597.1:1074544-1076914	1456	2223	1278	827	646	807	40.0092	56.5698	35.1729	20.6996	20.9024	23.2341	43.9173	21.612	1.02295	1.55507e-05	0.000234803	UP
gene524	AFUB_094180	conserved hypothetical protein	GO:0003674	molecular_function	-	-	-	-	DS499602.1:377817-380197	183	211	193	533	423	370	4.84415	5.17245	5.11685	12.8515	13.1848	10.2618	5.04449	12.0993	-1.26215	1.55338e-05	0.000234803	DOWN
gene7030	AFUB_019980	catechol dioxygenase%2C putative	GO:0005575	cellular_component	K03381	EC:1.13.11.1[---]	ko01100|ko01120|ko01220|ko00362|ko00623|ko00361|ko00364	Metabolic pathways|Microbial metabolism in diverse environments|Degradation of aromatic compounds|Benzoate degradation|Toluene degradation|Chlorocyclohexane and chlorobenzene degradation|Fluorobenzoate degradation	DS499595.1:742059-743121	7646	10517	8617	5405	3686	4054	517.234	658.856	583.83	333.047	293.612	287.336	586.64	304.665	0.945253	1.57583e-05	0.000237581	-
gene5494	AFUB_036110	conserved hypothetical protein	GO:0003674|GO:0005575|GO:0008150	molecular_function|cellular_component|biological_process	-	-	-	-	DS499596.1:589606-590773	798	500	777	353	235	308	42.7117	24.7833	41.6526	17.2098	14.8107	17.2722	36.3825	16.4309	1.14683	1.59755e-05	0.000240495	UP
gene341	AFUB_099940	alpha%2Calpha-trehalose-phosphate synthase subunit%2C putative	GO:0005575	cellular_component	K00697	EC:2.4.1.15[---]	ko01100|ko00500	Metabolic pathways|Starch and sucrose metabolism	DS499603.1:478249-479913	3	3	3	21	21	13	0.122807	0.113695	0.122982	0.782932	1.01212	0.557489	0.119828	0.78418	-2.71022	1.611e-05	0.000242156	DOWN
gene2287	AFUB_073210	conserved hypothetical protein	GO:0005575|GO:0008150|GO:0003674	cellular_component|biological_process|molecular_function	-	-	-	-	DS499599.1:286520-287678	154	150	151	65	38	65	8.22	7.41462	8.07246	3.16028	2.38834	3.63513	7.90236	3.06125	1.36816	1.6317e-05	0.000244902	UP
gene6509	AFUB_046220	MFS monocarboxylate transporter%2C putative	GO:0003674	molecular_function	-	-	-	-	DS499596.1:3586129-3587644	17	1	26	126	93	70	0.736017	0.040088	1.12743	4.96893	4.74109	3.17528	0.63451	4.2951	-2.75898	1.63468e-05	0.000244983	DOWN
gene9823	AFUB_014080	Mn superoxide dismutase MnSOD	GO:0030145|GO:0019863	manganese ion binding|IgE binding	K04564	EC:1.15.1.1[---]	ko04011|ko04146|ko04068|ko04213|ko04211|ko04212|ko04013	MAPK signaling pathway - yeast|Peroxisome|FoxO signaling pathway|Longevity regulating pathway - multiple species|Longevity regulating pathway|Longevity regulating pathway - worm|MAPK signaling pathway - fly	DS499594.1:3956373-3957120	632	1229	526	332	279	308	58.3553	105.09	48.6436	27.9228	30.3341	29.7965	70.6962	29.3512	1.26822	1.66012e-05	0.000248424	UP
gene7484	AFUB_024510	pyridoxine	GO:0004359|GO:0008615|GO:1903600|GO:0005737|GO:0042823|GO:0043066	glutaminase activity|pyridoxine biosynthetic process||cytoplasm|pyridoxal phosphate biosynthetic process|negative regulation of apoptotic process	K08681	EC:4.3.3.6[---]	ko00750	Vitamin B6 metabolism	DS499595.1:2188091-2188956	3252	2667	3235	7246	5651	5741	236.407	179.548	235.539	479.807	483.728	437.271	217.165	466.935	-1.10443	1.67047e-05	0.0002496	DOWN
gene293	AFUB_099460	MFS transporter%2C putative	GO:0003674|GO:0016021|GO:0055085|GO:0022891	molecular_function|integral component of membrane|transmembrane transport|substrate-specific transmembrane transporter activity	-	-	-	-	DS499603.1:359437-361028	684	857	648	401	284	347	29.3525	34.0578	27.8511	15.6744	14.3507	15.6017	30.4205	15.2089	1.00012	1.68721e-05	0.000251355	UP
gene6633	AFUB_047460	hypothetical protein	GO:0005575	cellular_component	-	-	-	-	DS499596.1:3890665-3892127	631	927	752	394	310	364	26.1008	35.5099	31.1544	14.8449	15.0991	15.7753	30.9217	15.2398	1.02078	1.68491e-05	0.000251355	UP
gene7702	AFUB_026690	autophagy related lipase Atg15%2C putative	GO:0034496|GO:0046461|GO:0016236|GO:0005775|GO:0016021|GO:0005783|GO:0006624|GO:0034727|GO:0004806	multivesicular body membrane disassembly|neutral lipid catabolic process|macroautophagy|vacuolar lumen|integral component of membrane|endoplasmic reticulum|vacuolar protein processing|piecemeal microautophagy of nucleus|triglyceride lipase activity	K17900	EC:3.1.1.3[---]	ko01100|ko00561	Metabolic pathways|Glycerolipid metabolism	DS499595.1:2783385-2785388	1664	1217	1475	3509	2667	2769	49.9521	33.8327	44.3476	95.9493	94.2733	87.0916	42.7108	92.4381	-1.11389	1.69227e-05	0.000251735	DOWN
gene459	AFUB_093530	UPF0220 domain protein	GO:0003674	molecular_function	-	-	-	-	DS499602.1:187538-188242	843	574	815	1920	1357	1502	88.2998	55.6789	85.5003	183.186	167.37	164.837	76.493	171.798	-1.16731	1.71453e-05	0.000254669	DOWN
gene1216	AFUB_089600	phospho-2-dehydro-3-deoxyheptonate aldolase	GO:0005634|GO:0005737|GO:0003849|GO:0009073	nucleus|cytoplasm|3-deoxy-7-phosphoheptulonate synthase activity|aromatic amino acid family biosynthetic process	K01626	EC:2.5.1.54[---]	ko01100|ko01110|ko01130|ko01230|ko00400|ko02024	Metabolic pathways|Biosynthesis of secondary metabolites|Biosynthesis of antibiotics|Biosynthesis of amino acids|Phenylalanine, tyrosine and tryptophan biosynthesis|Quorum sensing	DS499601.1:908585-909887	7966	5628	8068	3726	3064	3479	419.453	274.438	425.488	178.708	189.975	191.933	373.126	186.872	0.997611	1.72909e-05	0.000256452	-
gene7941	AFUB_029070	chitin synthase%2C putative	GO:0030448|GO:0031505|GO:0048315|GO:0020037|GO:0016459|GO:0030428|GO:0016758|GO:0003774|GO:0005524|GO:0003779|GO:0001411|GO:0003677|GO:0009932	hyphal growth|fungal-type cell wall organization|conidium formation|heme binding|myosin complex|cell septum|transferase activity, transferring hexosyl groups|motor activity|ATP binding|actin binding|hyphal tip|DNA binding|cell tip growth	K00698	EC:2.4.1.16[---]	ko00520	Amino sugar and nucleotide sugar metabolism	DS499595.1:3438752-3444198	15758	15621	15578	8952	7587	6933	174.733	160.409	173.007	90.4172	99.0623	80.5466	169.383	90.0087	0.91215	1.73512e-05	0.000256967	-
gene527	AFUB_094210	conserved hypothetical protein	GO:0008150|GO:0005575|GO:0003674	biological_process|cellular_component|molecular_function	-	-	-	-	DS499602.1:388528-389858	1225	657	1061	2894	2208	1772	55.8925	27.7606	48.4853	120.274	118.626	84.7099	44.0461	107.87	-1.29221	1.77582e-05	0.000262607	DOWN
gene4634	AFUB_056270	DHHC zinc finger membrane protein	GO:0042144|GO:0018345|GO:0008270|GO:0000329|GO:0005794|GO:0016409	vacuole fusion, non-autophagic|protein palmitoylation|zinc ion binding|fungal-type vacuole membrane|Golgi apparatus|palmitoyltransferase activity	-	-	-	-	DS499597.1:2123576-2125137	2926	2116	2891	1351	1077	1386	128.392	85.9853	127.054	53.9977	55.6472	63.7204	113.81	57.7884	0.977778	1.78948e-05	0.000264238	-
gene1586	AFUB_080470	conserved hypothetical protein	GO:0008150|GO:0005575	biological_process|cellular_component	-	-	-	-	DS499600.1:232217-234325	254	279	268	104	95	122	7.03921	7.16044	7.43879	2.62531	3.10012	3.54244	7.21281	3.08929	1.22329	1.80017e-05	0.000265426	UP
gene8676	AFUB_002660	ARS binding protein Abp2%2C putative	GO:0003674|GO:0005575|GO:0008150	molecular_function|cellular_component|biological_process	-	-	-	-	DS499594.1:736637-739032	1325	2745	1067	837	591	570	33.0529	63.4136	26.6585	19.0186	17.3599	14.8978	41.0417	17.0921	1.26376	1.82248e-05	0.000268322	UP
gene10110	AFUB_016950	urea active transporter%2C putative	GO:0055085|GO:0005215|GO:0016020	transmembrane transport|transporter activity|membrane	-	-	-	-	DS499594.1:4829274-4831810	43	25	37	187	162	59	1.19337	0.642535	1.02847	4.72723	5.29404	1.71559	0.954792	3.91229	-2.03475	1.84577e-05	0.000271353	DOWN
gene5328	AFUB_034460	cytochrome P450 monooxygenase (Fum15)%2C putative	GO:0005575	cellular_component	-	-	-	-	DS499596.1:144725-146477	22	43	22	2	5	8	0.787884	1.42615	0.789135	0.0652443	0.210833	0.300169	1.00106	0.192082	2.38173	1.86523e-05	0.000273812	UP
gene10066	AFUB_016510	translation elongation factor eEF-1B gamma subunit%2C putative	GO:0043295|GO:0008150	glutathione binding|biological_process	-	-	ko00130	Ubiquinone and other terpenoid-quinone biosynthesis	DS499594.1:4683679-4684428	644	356	353	179	181	152	56.7726	29.0636	31.1677	14.3736	18.7886	14.0394	39.0013	15.7339	1.30965	1.8717e-05	0.000274323	UP
gene5148	AFUB_061410	DUF74 domain protein	GO:0003674|GO:0005575|GO:0008150	molecular_function|cellular_component|biological_process	-	-	-	-	DS499597.1:3505509-3505889	24	37	25	3	5	9	3.68168	5.25645	3.84117	0.419208	0.903096	1.4466	4.25977	0.922969	2.20642	1.87417e-05	0.000274323	UP
gene67	AFUB_101160	aryl-alcohol dehydrogenase%2C putative	GO:0005575	cellular_component	K00108	EC:1.1.99.1[---]	ko01100|ko00260	Metabolic pathways|Glycine, serine and threonine metabolism	DS499604.1:190062-191927	436	1231	557	299	227	257	14.1103	36.8937	18.0543	8.81409	8.65045	8.71434	23.0195	8.72629	1.39941	1.88757e-05	0.000275882	UP
gene9666	AFUB_012510	conserved hypothetical protein	GO:0008150|GO:0005575|GO:0003674	biological_process|cellular_component|molecular_function	-	-	-	-	DS499594.1:3522204-3524310	11682	19122	12606	7701	5952	6735	332.255	503.656	359.095	199.508	199.335	200.699	398.335	199.847	0.995088	1.90319e-05	0.00027776	-
gene1985	AFUB_084440	C6 finger domain protein%2C putative	GO:0005634|GO:0008270|GO:0000981|GO:0006355	nucleus|zinc ion binding|sequence-specific DNA binding RNA polymerase II transcription factor activity|regulation of transcription, DNA-templated	-	-	-	-	DS499600.1:1380738-1382197	647	3759	828	432	299	426	27.225	146.481	34.8957	16.5579	14.8149	18.7813	69.5341	16.7181	2.05631	1.91221e-05	0.000278672	UP
gene9029	AFUB_006160	beta-glucosidase%2C putative	GO:0016052	carbohydrate catabolic process	K05349	EC:3.2.1.21[---]	ko01100|ko01110|ko00500|ko00460|ko00940	Metabolic pathways|Biosynthesis of secondary metabolites|Starch and sucrose metabolism|Cyanoamino acid metabolism|Phenylpropanoid biosynthesis	DS499594.1:1738584-1741643	299	395	317	159	116	154	6.66507	8.15412	7.07736	3.22841	3.04477	3.59673	7.29885	3.28997	1.14959	1.92286e-05	0.000279818	UP
gene784	AFUB_096790	conserved hypothetical protein	GO:0005575|GO:0008150|GO:0003674	cellular_component|biological_process|molecular_function	-	-	-	-	DS499602.1:1158702-1159733	128	275	81	48	45	35	8.93822	17.7836	5.66504	3.05309	3.70013	2.56075	10.7956	3.10465	1.79794	1.93328e-05	0.000280926	UP
gene1134	AFUB_088780	mRNA binding post-transcriptional regulator (Csx1)%2C putative	GO:0000166|GO:0005829|GO:0003729|GO:0006527|GO:0060213|GO:1900409	nucleotide binding|cytosol|mRNA binding|arginine catabolic process|positive regulation of nuclear-transcribed mRNA poly(A) tail shortening|positive regulation of cellular response to oxidative stress	-	-	-	-	DS499601.1:597452-598893	6275	12120	5722	3654	2651	3719	291.773	521.891	266.475	154.76	145.146	181.18	360.046	160.362	1.16685	1.95746e-05	0.000283669	UP
gene2892	AFUB_079260	endonuclease/exonuclease/phosphatase family protein	GO:0008150|GO:0003674	biological_process|molecular_function	-	-	-	-	DS499599.1:2046221-2047748	1222	657	1258	542	407	355	54.1082	26.9404	55.7893	21.86	21.2203	16.4693	45.6126	19.8499	1.20031	1.9578e-05	0.000283669	UP
gene9876	AFUB_014610	Hsp70 family chaperone Lhs1/Orp150%2C putative	GO:0008150|GO:0003674	biological_process|molecular_function	-	-	ko04141	Protein processing in endoplasmic reticulum	DS499594.1:4112494-4115487	943	745	1069	2054	1607	2056	18.4088	13.4684	20.9011	36.5235	36.9399	42.0524	17.5928	38.5053	-1.13007	1.98249e-05	0.000286833	DOWN
gene9921	AFUB_015060	urea amidolyase%2C putative	GO:0043419|GO:0009405|GO:0071469|GO:0005524|GO:0019740|GO:0004039|GO:0004847|GO:0005737	urea catabolic process|pathogenesis|cellular response to alkalinity|ATP binding|nitrogen utilization|allophanate hydrolase activity|urea carboxylase activity|cytoplasm	K14541	EC:6.3.4.6 3.5.1.54[---]	ko01100|ko01120|ko00220|ko00791	Metabolic pathways|Microbial metabolism in diverse environments|Arginine biosynthesis|Atrazine degradation	DS499594.1:4268123-4272111	1231	601	1237	505	367	363	20.5158	9.2758	20.648	7.66619	7.20214	6.33855	16.8132	7.06896	1.25002	1.99077e-05	0.000287615	UP
gene8355	AFUB_033210	GNAT family N-acetyltransferase%2C putative	GO:0031248|GO:0004596|GO:0006474	protein acetyltransferase complex|peptide alpha-N-acetyltransferase activity|N-terminal protein amino acid acetylation	-	-	-	-	DS499595.1:4631960-4632622	979	809	765	454	391	370	86.3049	66.0462	67.5449	36.4558	40.5877	34.1749	73.2986	37.0728	0.983425	2.01851e-05	0.000291205	-
gene5992	AFUB_041090	PX domain protein	GO:0005829|GO:0035091|GO:0005739|GO:0005634|GO:0007154	cytosol|phosphatidylinositol binding|mitochondrion|nucleus|cell communication	-	-	-	-	DS499596.1:1992922-1997594	20335	32298	19237	12673	9174	11324	332.363	488.867	314.908	188.671	176.56	193.92	378.713	186.384	1.02283	2.04048e-05	0.000293953	UP
gene3058	AFUB_063890	GPI-anchored cell wall organization protein Ecm33	GO:0035690|GO:0003674|GO:0009277|GO:0005886	cellular response to drug|molecular_function|fungal-type cell wall|plasma membrane	-	-	-	-	DS499598.1:309389-310712	12179	21125	11396	7215	6247	6488	594.681	955.246	557.317	320.898	359.177	331.922	702.415	337.332	1.05815	2.07696e-05	0.000298779	UP
gene1475	AFUB_092190	integral membrane protein Pth11-like%2C putative	GO:0003674|GO:0005575|GO:0008150	molecular_function|cellular_component|biological_process	-	-	-	-	DS499601.1:1614423-1615268	386	441	479	253	166	161	28.3783	30.0251	35.2706	16.9425	14.3705	12.4016	31.2247	14.5715	1.09953	2.10156e-05	0.000301885	UP
gene2010	AFUB_084690	conserved hypothetical protein	GO:0003674|GO:0005575|GO:0008150	molecular_function|cellular_component|biological_process	-	-	-	-	DS499600.1:1458531-1458969	863	355	679	253	181	260	131.355	50.0391	103.51	35.0763	32.4398	41.4631	94.9681	36.3264	1.38643	2.13994e-05	0.000306959	UP
gene3927	AFUB_049190	GNAT family acetyltransferase%2C putative	GO:0008150|GO:0005575	biological_process|cellular_component	-	-	-	-	DS499597.1:129943-130745	419	268	387	130	103	174	32.7838	19.419	30.3274	9.26507	9.48957	14.2642	27.5101	11.0063	1.32163	2.15682e-05	0.000308939	UP
gene5392	AFUB_035100	conserved hypothetical protein	GO:0003674|GO:0005575|GO:0008150	molecular_function|cellular_component|biological_process	-	-	-	-	DS499596.1:307337-307951	502	346	312	175	111	178	47.7084	30.4519	29.6978	15.1491	12.4217	17.7241	35.9527	15.0983	1.25171	2.1604e-05	0.000308952	UP
gene7921	AFUB_028880	bifunctional tryptophan synthase TRPB	GO:0004834|GO:0016020|GO:0070791|GO:0005634|GO:0000162|GO:0005829	tryptophan synthase activity|membrane|cleistothecium development|nucleus|tryptophan biosynthetic process|cytosol	K01694	EC:4.2.1.20[---]	ko01100|ko01110|ko01130|ko01230|ko00260|ko00400	Metabolic pathways|Biosynthesis of secondary metabolites|Biosynthesis of antibiotics|Biosynthesis of amino acids|Glycine, serine and threonine metabolism|Phenylalanine, tyrosine and tryptophan biosynthesis	DS499595.1:3380332-3382676	15480	16711	16793	9835	7471	7524	409.768	409.653	445.219	237.137	232.869	208.674	421.547	226.227	0.897923	2.16307e-05	0.000308952	-
gene8942	AFUB_005300	conserved hypothetical protein	GO:0008150|GO:0005575|GO:0003674	biological_process|cellular_component|molecular_function	-	-	-	-	DS499594.1:1485006-1487138	3002	3856	2171	1748	1266	1278	82.2595	97.8495	59.5817	43.6289	40.8483	36.691	79.8969	40.3894	0.984162	2.17687e-05	0.000310483	-
gene3933	AFUB_049250	ABC multidrug transporter%2C putative	GO:0042626|GO:0000166|GO:0017111|GO:0016020|GO:0016887|GO:0016021|GO:0006810|GO:0005524	ATPase activity, coupled to transmembrane movement of substances|nucleotide binding|nucleoside-triphosphatase activity|membrane|ATPase activity|integral component of membrane|transport|ATP binding	-	-	ko02010	ABC transporters	DS499597.1:141182-145831	100385	16631	112274	449390	341398	260982	1328.64	203.846	1488.31	5417.74	5320.63	3619.1	1006.93	4785.83	-2.2488	2.1855e-05	0.000311271	DOWN
gene8345	AFUB_033110	2-amino-3-carboxymuconate-6-semialdehyde decarboxylase%2C putative	GO:0005575	cellular_component	K03392	EC:4.1.1.45[---]	ko01100|ko00380	Metabolic pathways|Tryptophan metabolism	DS499595.1:4612006-4613205	560	841	608	342	272	309	27.2755	37.9339	29.6597	15.1729	15.5998	15.7687	31.623	15.5138	1.02742	2.19083e-05	0.000311588	UP
gene4994	AFUB_059860	MYND domain protein (SamB)%2C putative	GO:0043935|GO:0005829|GO:0008270|GO:0032153|GO:0007163|GO:0006513|GO:0005634|GO:0044732|GO:0007116	sexual sporulation resulting in formation of a cellular spore|cytosol|zinc ion binding|cell division site|establishment or maintenance of cell polarity|protein monoubiquitination|nucleus|mitotic spindle pole body|regulation of cell budding	-	-	-	-	DS499597.1:3078099-3079916	6091	9046	5933	3468	2799	3677	195.822	269.324	191.04	101.557	105.96	123.857	218.729	110.458	0.985649	2.20278e-05	0.000312403	-
gene6015	AFUB_041310	conserved hypothetical protein	GO:0008150|GO:0005575|GO:0003674	biological_process|cellular_component|molecular_function	-	-	-	-	DS499596.1:2082150-2083381	1000	1142	1201	649	538	423	51.1352	54.0795	61.5093	30.2289	32.3942	22.6628	55.5747	28.4286	0.967082	2.19993e-05	0.000312403	-
gene3839	AFUB_071700	mannitol dehydrogenase%2C putative	GO:0050086|GO:0019594|GO:0051287|GO:0050661	mannitol 2-dehydrogenase activity|mannitol metabolic process|NAD binding|NADP binding	K00045	EC:1.1.1.67[---]	ko00051	Fructose and mannose metabolism	DS499598.1:2520609-2522117	3064	3420	2608	1590	1103	1721	118.677	122.673	101.173	56.096	50.3058	69.8411	114.174	58.7476	0.958634	2.2999e-05	0.000325717	-
gene5899	AFUB_040160	conserved hypothetical protein	GO:0003674|GO:0008150	molecular_function|biological_process	-	-	-	-	DS499596.1:1762438-1763788	122	100	128	316	266	260	5.54049	4.20564	5.82206	13.0717	14.2244	12.3713	5.1894	13.2225	-1.34935	2.36143e-05	0.000333022	DOWN
gene7456	AFUB_024230	glycerol 3-phosphate dehydrogenase (GfdB)%2C putative	GO:0005829|GO:0050662|GO:0009986|GO:0055114|GO:0006072|GO:0042803|GO:0051287|GO:0006114|GO:0046168|GO:0009331|GO:0004367|GO:0036164|GO:0005634	cytosol|coenzyme binding|cell surface|oxidation-reduction process|glycerol-3-phosphate metabolic process|protein homodimerization activity|NAD binding|glycerol biosynthetic process|glycerol-3-phosphate catabolic process|glycerol-3-phosphate dehydrogenase complex|glycerol-3-phosphate dehydrogenase [NAD+] activity|cell-abiotic substrate adhesion|nucleus	K00006	EC:1.1.1.8[---]	ko01110|ko04011|ko00564	Biosynthesis of secondary metabolites|MAPK signaling pathway - yeast|Glycerophospholipid metabolism	DS499595.1:2113395-2114911	924	452	780	315	276	286	45.3447	20.5418	38.3378	14.0807	15.9488	14.7053	34.7414	14.9116	1.22022	2.35733e-05	0.000333022	UP
gene82	AFUB_101310	conserved hypothetical protein	GO:0005575|GO:0008150|GO:0003674	cellular_component|biological_process|molecular_function	-	-	-	-	DS499604.1:229118-230589	41	28	45	143	126	80	1.79906	1.13779	1.97769	5.71551	6.51023	3.67793	1.63818	5.30123	-1.69424	2.36067e-05	0.000333022	DOWN
gene2165	AFUB_086210	NlpC/P60-like cell-wall peptidase%2C putative	GO:0003674|GO:0005575|GO:0008150	molecular_function|cellular_component|biological_process	-	-	-	-	DS499600.1:1869710-1870602	13	6	4	90	71	13	0.955768	0.408509	0.294538	6.02696	6.14641	1.00138	0.552938	4.39158	-2.98955	2.44365e-05	0.000344134	DOWN
gene4324	AFUB_053160	cell cycle control protein Cwf14%2C putative	GO:0003674	molecular_function	-	-	ko03040	Spliceosome	DS499597.1:1217542-1218161	990	813	1041	2104	1700	1825	129.448	98.4455	136.329	250.589	261.742	250.02	121.407	254.117	-1.06564	2.45774e-05	0.000345633	DOWN
gene3224	AFUB_065540	Patatin family phospholipase%2C putative	GO:0006642|GO:0004806|GO:0006644|GO:0047499|GO:0005811|GO:0004771|GO:0042171|GO:0019433|GO:0007114|GO:0005737	triglyceride mobilization|triglyceride lipase activity|phospholipid metabolic process|calcium-independent phospholipase A2 activity|lipid particle|sterol esterase activity|lysophosphatidic acid acyltransferase activity|triglyceride catabolic process|cell budding|cytoplasm	K14674	EC:3.1.1.3 3.1.1.13 3.1.1.4 2.3.1.51[---]	ko01100|ko01110|ko00564|ko00561|ko00100|ko00590|ko00565|ko00591|ko00592	Metabolic pathways|Biosynthesis of secondary metabolites|Glycerophospholipid metabolism|Glycerolipid metabolism|Steroid biosynthesis|Arachidonic acid metabolism|Ether lipid metabolism|Linoleic acid metabolism|alpha-Linolenic acid metabolism	DS499598.1:729004-731503	814	940	723	451	314	423	20.1509	21.5499	17.9261	10.1696	9.15305	10.9714	19.8756	10.098	0.976927	2.49947e-05	0.00035101	-
gene9331	AFUB_009170	hypothetical protein	GO:0003674|GO:0008150|GO:0005575	molecular_function|biological_process|cellular_component	-	-	-	-	DS499594.1:2591256-2592096	4426	4314	4703	2609	1931	2341	335.524	302.857	357.079	180.154	172.369	185.937	331.82	179.487	0.886524	2.50371e-05	0.000351113	-
gene2226	AFUB_072600	conserved hypothetical protein	GO:0008150|GO:0005575|GO:0003674	biological_process|cellular_component|molecular_function	-	-	-	-	DS499599.1:110676-113469	778	216	649	206	151	147	17.4826	4.49495	14.6066	4.21649	3.99548	3.46097	12.1947	3.89098	1.64805	2.53125e-05	0.000353661	UP
gene2431	AFUB_074650	DUF455 domain protein	GO:0008150|GO:0003674	biological_process|molecular_function	-	-	-	-	DS499599.1:717158-718033	557	494	448	1211	865	972	37.1636	30.5236	29.9377	73.5977	67.9585	67.9488	32.5416	69.835	-1.10166	2.53244e-05	0.000353661	DOWN
gene364	AFUB_100170	UDP-sugar hydrolase%2C putative	GO:0005575	cellular_component	K19970	EC:3.1.3.5[---]	ko01100|ko01110|ko00230|ko00240|ko00760	Metabolic pathways|Biosynthesis of secondary metabolites|Purine metabolism|Pyrimidine metabolism|Nicotinate and nicotinamide metabolism	DS499603.1:544260-545555	471	1013	522	269	260	254	23.114	46.0374	25.6568	12.0244	15.0242	13.0599	31.6027	13.3695	1.2411	2.53067e-05	0.000353661	UP
gene5858	AFUB_039750	regulatory factor Sgt1%2C putative	GO:0003674|GO:0008150	molecular_function|biological_process	-	-	-	-	DS499596.1:1675561-1677535	1450	907	1455	3111	2645	2430	45.8598	26.5655	46.0898	89.6236	98.5043	80.5237	39.5051	89.5505	-1.18066	2.54147e-05	0.000353938	DOWN
gene9731	AFUB_013160	conserved hypothetical protein	GO:0003674|GO:0005575|GO:0008150	molecular_function|cellular_component|biological_process	-	-	-	-	DS499594.1:3703075-3703950	533	446	629	257	192	257	39.7862	30.8309	47.0255	17.4741	16.876	20.0998	39.2142	18.15	1.11141	2.54143e-05	0.000353938	UP
gene312	AFUB_099650	flavohemoprotein	GO:0043935|GO:0055114|GO:0015671|GO:0005829|GO:0043942|GO:0045461|GO:0071500|GO:0019825|GO:0042602|GO:0020037|GO:0005506|GO:0005634|GO:0008941	sexual sporulation resulting in formation of a cellular spore|oxidation-reduction process|oxygen transport|cytosol|negative regulation of sexual sporulation resulting in formation of a cellular spore|sterigmatocystin biosynthetic process|cellular response to nitrosative stress|oxygen binding|riboflavin reductase (NADPH) activity|heme binding|iron ion binding|nucleus|nitric oxide dioxygenase activ…	K05916	EC:1.14.12.17[---]	ko00140	Steroid hormone biosynthesis	DS499603.1:399481-400722	1618	6564	1171	587	836	681	76.1418	286.062	55.1924	25.1618	46.3251	33.5772	139.132	35.0214	1.99015	2.56835e-05	0.000356692	UP
gene708	AFUB_096030	serine/threonine protein kinase (Kcc4)%2C putative	GO:0044879|GO:0005524|GO:0007117|GO:0046777|GO:0005935|GO:0000921|GO:0004713|GO:0004672	|ATP binding|budding cell bud growth|protein autophosphorylation|cellular bud neck|septin ring assembly|protein tyrosine kinase activity|protein kinase activity	-	-	-	-	DS499602.1:888576-892601	1525	1330	1699	924	703	637	23.3944	18.8947	26.1043	12.9113	12.6988	10.2384	22.7978	11.9495	0.931942	2.56717e-05	0.000356692	-
gene8701	AFUB_002910	MFS sugar transporter%2C putative	GO:0055085|GO:0016021|GO:0022857|GO:0016020|GO:0022891	transmembrane transport|integral component of membrane|transmembrane transporter activity|membrane|substrate-specific transmembrane transporter activity	-	-	ko04113	Meiosis - yeast	DS499594.1:809903-811542	55192	27600	65649	22938	18533	17896	2133.49	988.029	2541.68	807.659	843.578	724.809	1887.73	792.015	1.25305	2.65222e-05	0.000367831	UP
gene3390	AFUB_067230	homeobox transcription factor%2C putative	GO:0005575	cellular_component	-	-	-	-	DS499598.1:1177605-1178780	1306	3497	1685	1012	824	709	92.5243	229.432	119.561	65.3057	68.7392	52.6274	147.173	62.2241	1.24196	2.67714e-05	0.000370775	UP
gene7880	AFUB_028470	1%2C3-beta-glucanosyltransferase Gel3	GO:0005575	cellular_component	-	-	-	-	DS499595.1:3273658-3275469	1416	6202	1303	797	594	854	50.3417	204.194	46.3967	25.8096	24.8666	31.8109	100.311	27.4957	1.8672	2.68514e-05	0.00037137	UP
gene64	AFUB_101130	hypothetical protein	GO:0003674|GO:0005575|GO:0008150	molecular_function|cellular_component|biological_process	-	-	-	-	DS499604.1:183709-184947	506	477	533	293	212	192	26.4294	23.0728	27.8831	13.9399	13.0388	10.5073	25.7951	12.4953	1.04571	2.6938e-05	0.000371545	UP
gene8187	AFUB_031530	importin beta-5 subunit%2C putative	GO:0008536|GO:0005829|GO:0005635|GO:0006886|GO:0005643|GO:0008565	Ran GTPase binding|cytosol|nuclear envelope|intracellular protein transport|nuclear pore|protein transporter activity	-	-	-	-	DS499595.1:4166034-4169277	791	536	883	1919	1529	1372	14.7753	9.27197	16.5196	32.6508	33.6305	26.8515	13.5223	31.0442	-1.19899	2.6927e-05	0.000371545	DOWN
gene7183	AFUB_021510	xylosidase/arabinosidase%2C putative	GO:0005575	cellular_component	-	-	-	-	DS499595.1:1221596-1222771	321	837	414	226	179	160	16.8115	40.5951	21.716	10.7813	11.0388	8.77963	26.3742	10.1999	1.37058	2.71988e-05	0.000374628	UP
gene8170	AFUB_031360	conserved hypothetical protein	GO:0005575|GO:0008150|GO:0003674	cellular_component|biological_process|molecular_function	-	-	-	-	DS499595.1:4124915-4125933	463	577	418	246	196	220	28.366	32.7371	25.6491	13.7281	14.1397	14.1219	28.9174	13.9966	1.04686	2.82033e-05	0.00038793	UP
gene1064	AFUB_088080	SNARE domain protein	GO:0003674	molecular_function	-	-	-	-	DS499601.1:395984-397011	1395	2505	1263	848	682	779	97.0647	161.414	88.0173	53.7454	55.8775	56.7907	115.499	55.4712	1.05807	2.82864e-05	0.000388541	UP
gene121	AFUB_101680	hypothetical protein	GO:0003674|GO:0008150|GO:0005575	molecular_function|biological_process|cellular_component	-	-	-	-	DS499604.1:343348-344846	9	21	12	52	35	86	0.81558	1.76225	1.08911	4.29208	3.73453	8.16503	1.22231	5.39721	-2.1426	2.8911e-05	0.000396038	DOWN
gene2497	AFUB_075310	conserved hypothetical protein	GO:0005575|GO:0008150|GO:0003674	cellular_component|biological_process|molecular_function	-	-	-	-	DS499599.1:908759-909115	82	44	88	218	181	208	13.4249	6.67112	14.4297	32.5097	34.8932	35.6791	11.5086	34.3607	-1.57805	2.8882e-05	0.000396038	DOWN
gene5523	AFUB_036400	nucleoside-diphosphate-sugar epimerase%2C putative	GO:0005575	cellular_component	-	-	-	-	DS499596.1:667724-668680	199	116	227	84	53	51	12.1537	6.56083	13.8854	4.67293	3.81152	3.26342	10.8667	3.91596	1.47247	2.89953e-05	0.000396651	UP
gene8573	AFUB_001630	transcription initiation factor TFIIE%2C beta subunit%2C putative	GO:0006366|GO:0001097|GO:0005673|GO:0006367|GO:0003697|GO:0005730|GO:0097550|GO:0000993	transcription from RNA polymerase II promoter|TFIIH-class transcription factor binding|transcription factor TFIIE complex|transcription initiation from RNA polymerase II promoter|single-stranded DNA binding|nucleolus|transcriptional preinitiation complex|RNA polymerase II core binding	-	-	ko00240|ko00564|ko03022	Pyrimidine metabolism|Glycerophospholipid metabolism|Basal transcription factors	DS499594.1:447712-448584	1628	1257	1518	3746	2807	2434	108.995	77.9352	101.789	228.443	221.289	170.736	96.2398	206.823	-1.10369	2.90876e-05	0.000397372	DOWN
gene4886	AFUB_058790	RAS small monomeric GTPase RasA	GO:0009405|GO:0043943|GO:0005886|GO:0007097|GO:0030448|GO:0007163|GO:0007088|GO:0043936|GO:0030428|GO:0034305|GO:0030436	pathogenesis|regulation of asexual sporulation resulting in formation of a cellular spore|plasma membrane|nuclear migration|hyphal growth|establishment or maintenance of cell polarity|regulation of mitosis|asexual sporulation resulting in formation of a cellular spore|cell septum|regulation of asexual sporulation|asexual sporulation	-	-	ko04146|ko04150|ko00564|ko03420|ko04151|ko04071|ko04068|ko04213|ko04914|ko00310|ko04810|ko04922|ko04211|ko04014|ko04010|ko03020|ko03440|ko04310|ko04530|ko04210|ko03060|ko04140|ko00410|ko04013|ko04072|ko04214|ko04015|ko04370|ko04130|ko04360|ko04390|ko02010|ko00730|ko00720|ko00062|ko04540|ko01521|ko00450|ko04012|ko04341|ko01522|ko04933|ko00511|ko00061|ko00750|ko03450|ko05224|ko04122|ko04550|ko04626…	Peroxisome|mTOR signaling pathway|Glycerophospholipid metabolism|Nucleotide excision repair|PI3K-Akt signaling pathway|Sphingolipid signaling pathway|FoxO signaling pathway|Longevity regulating pathway - multiple species|Progesterone-mediated oocyte maturation|Lysine degradation|Regulation of actin cytoskeleton|Glucagon signaling pathway|Longevity regulating pathway|Ras signaling pathway|MAPK sig…	DS499597.1:2774160-2775101	1037	1951	988	573	487	633	94.4082	164.488	90.0878	47.5164	52.2066	60.3793	116.328	53.3675	1.12417	2.94386e-05	0.000401621	UP
gene8482	AFUB_000720	acyltransferase%2C putative	GO:0008150|GO:0005575	biological_process|cellular_component	-	-	-	-	DS499594.1:189222-190748	378	386	444	218	176	143	14.4684	13.6824	17.0211	7.6005	7.93241	5.73476	15.0573	7.08922	1.08676	2.95586e-05	0.00040271	UP
gene9193	AFUB_007800	coproporphyrinogen III oxidase%2C putative	GO:0004109|GO:0005576|GO:0055114|GO:0030445|GO:0009986|GO:0005829|GO:0005634|GO:0005739|GO:0071456|GO:0006783	coproporphyrinogen oxidase activity|extracellular region|oxidation-reduction process|yeast-form cell wall|cell surface|cytosol|nucleus|mitochondrion|cellular response to hypoxia|heme biosynthetic process	K00228	EC:1.3.3.3[---]	ko01100|ko01110|ko00860	Metabolic pathways|Biosynthesis of secondary metabolites|Porphyrin and chlorophyll metabolism	DS499594.1:2185654-2187037	7479	9611	7381	4386	3884	3971	330.408	393.207	326.588	176.495	202.046	183.806	350.067	187.449	0.901133	2.96598e-05	0.000403542	-
gene3539	AFUB_068710	Leucine Rich Repeat domain protein	GO:0008150|GO:0005575|GO:0003674	biological_process|cellular_component|molecular_function	-	-	-	-	DS499598.1:1650869-1652932	2422	2079	1676	1352	903	804	72.8189	57.8856	50.4687	37.0258	31.9686	25.3267	60.3911	31.4404	0.941718	3.06597e-05	0.000416581	-
gene153	AFUB_102000	hypothetical protein	-	-	-	-	-	-	DS499604.1:434263-435198	281	205	258	104	67	116	17.5468	11.8547	16.1357	5.91537	4.92637	7.58928	15.1791	6.14367	1.30491	3.11315e-05	0.000422421	UP
gene439	AFUB_093330	ankyrin repeat protein	GO:0003674|GO:0005575|GO:0008150	molecular_function|cellular_component|biological_process	-	-	ko00310|ko04624	Lysine degradation|Toll and Imd signaling pathway	DS499602.1:127108-131123	14610	17615	16383	9776	7158	7962	255.511	285.291	286.967	155.732	147.407	145.893	275.923	149.677	0.88241	3.15569e-05	0.000426284	-
gene7169	AFUB_021370	argininosuccinate synthase	GO:0006526|GO:0004055|GO:0005829|GO:0005524	arginine biosynthetic process|argininosuccinate synthase activity|cytosol|ATP binding	K01940	EC:6.3.4.5[---]	ko01100|ko01110|ko01130|ko01230|ko00250|ko00220	Metabolic pathways|Biosynthesis of secondary metabolites|Biosynthesis of antibiotics|Biosynthesis of amino acids|Alanine, aspartate and glutamate metabolism|Arginine biosynthesis	DS499595.1:1176916-1178651	28625	39935	29687	19032	14481	15248	1337.38	1727.86	1389.16	809.937	796.66	746.406	1484.8	784.334	0.92073	3.15502e-05	0.000426284	-
gene8813	AFUB_004020	conserved hypothetical protein	GO:0005575	cellular_component	-	-	-	-	DS499594.1:1115922-1116899	3127	8529	2580	1480	1472	1771	215.271	543.755	177.892	92.8065	119.325	127.741	312.306	113.291	1.46293	3.1541e-05	0.000426284	UP
gene9688	AFUB_012730	adenosine deaminase%2C putative	GO:0005575	cellular_component	K01488	EC:3.5.4.4[---]	ko01100|ko00230|ko00903	Metabolic pathways|Purine metabolism|Limonene and pinene degradation	DS499594.1:3583439-3584692	540	796	419	286	213	255	29.8033	40.6846	23.1612	14.3779	13.8425	14.7456	31.2164	14.322	1.12407	3.1586e-05	0.000426284	UP
gene5233	AFUB_062260	Pfs%2C NACHT and Akyrin domain protein	GO:0005575	cellular_component	-	-	ko00310|ko04624	Lysine degradation|Toll and Imd signaling pathway	DS499597.1:3691440-3694702	13	7	11	47	32	33	0.243303	0.12132	0.206191	0.801215	0.705191	0.647085	0.190271	0.71783	-1.91558	3.16759e-05	0.000426923	DOWN
gene1448	AFUB_091920	conserved hypothetical protein	GO:0003674|GO:0005575|GO:0008150	molecular_function|cellular_component|biological_process	-	-	-	-	DS499601.1:1563750-1564697	699	258	722	202	160	206	45.8528	15.6731	47.4355	12.0697	12.3587	14.1582	36.3205	12.8622	1.49764	3.225e-05	0.000434079	UP
gene5931	AFUB_040480	SH3 domain protein	GO:0003674	molecular_function	-	-	-	-	DS499596.1:1841152-1842052	1499	3032	1262	943	637	826	120.182	225.12	101.339	68.8666	60.1373	69.386	148.88	66.13	1.17078	3.28191e-05	0.000439969	UP
gene6197	AFUB_043110	transcription factor Rba50%2C putative	GO:0003674	molecular_function	-	-	-	-	DS499596.1:2593565-2595034	4690	4506	3958	2635	1835	2317	186.476	165.915	157.617	95.4306	85.9113	96.5224	170.003	92.6214	0.876139	3.28036e-05	0.000439969	-
gene9733	AFUB_013180	WD repeat protein	GO:0005829|GO:0019898|GO:0032403|GO:0007035|GO:0010008|GO:0071277|GO:0043254|GO:0045022|GO:0043291|GO:0005634|GO:0071294	cytosol|extrinsic component of membrane|protein complex binding|vacuolar acidification|endosome membrane|cellular response to calcium ion|regulation of protein complex assembly|early endosome to late endosome transport|RAVE complex|nucleus|cellular response to zinc ion	-	-	-	-	DS499594.1:3705859-3710189	3437	5350	4192	2592	1984	1853	51.5484	74.3081	62.9702	35.4102	35.0383	29.1182	62.9422	33.1889	0.923327	3.27407e-05	0.000439969	-
gene5201	AFUB_061940	C6 transcription factor%2C putative	GO:0005634|GO:0003700|GO:0000981|GO:0008270|GO:0006355	nucleus|sequence-specific DNA binding transcription factor activity|sequence-specific DNA binding RNA polymerase II transcription factor activity|zinc ion binding|regulation of transcription, DNA-templated	-	-	-	-	DS499597.1:3615897-3617592	852	927	852	459	369	463	31.2013	31.4383	31.2501	15.311	15.912	17.7651	31.2966	16.3294	0.938536	3.29715e-05	0.000441423	-
gene2813	AFUB_078470	conserved hypothetical protein	GO:0003674|GO:0008150|GO:0005575	molecular_function|biological_process|cellular_component	-	-	-	-	DS499599.1:1837042-1837902	251	134	227	627	477	422	17.0387	8.42394	15.4336	38.7694	38.1283	30.0143	13.6321	35.6373	-1.38638	3.34137e-05	0.000446747	DOWN
gene8809	AFUB_003980	acid phosphatase PHOa	GO:0008150	biological_process	K01078	EC:3.1.3.2[---]	ko01100|ko01120|ko00250|ko00627|ko00730	Metabolic pathways|Microbial metabolism in diverse environments|Alanine, aspartate and glutamate metabolism|Aminobenzoate degradation|Thiamine metabolism	DS499594.1:1104197-1105653	32	48	34	13	4	13	1.38849	1.92878	1.47761	0.513817	0.204385	0.591013	1.59829	0.436405	1.87279	3.37333e-05	0.00045042	UP
gene4775	AFUB_057680	conserved hypothetical protein	GO:0003674|GO:0005575|GO:0008150	molecular_function|cellular_component|biological_process	-	-	-	-	DS499597.1:2492955-2494828	45	10	0	0	0	0	1.65417	0.340435	0	0	0	0	0.664868	0	Inf	3.3896e-05	0.000451992	UP
gene7446	AFUB_024130	MFS monosaccharide transporter (Hxt8)%2C putative	GO:0016021|GO:0055085|GO:0016020|GO:0022857|GO:0022891	integral component of membrane|transmembrane transport|membrane|transmembrane transporter activity|substrate-specific transmembrane transporter activity	-	-	ko04113	Meiosis - yeast	DS499595.1:2091316-2093472	134	126	144	418	275	258	5.20051	4.52852	5.59733	14.7766	12.5672	10.4909	5.10879	12.6116	-1.3037	3.40781e-05	0.000453216	DOWN
gene9622	AFUB_012070	chitin synthase D	GO:0005575	cellular_component	K00698	EC:2.4.1.16[---]	ko00520	Amino sugar and nucleotide sugar metabolism	DS499594.1:3395264-3397500	347	243	402	918	715	622	9.3119	6.03895	10.8047	22.4393	22.5933	17.4885	8.71852	20.8404	-1.25722	3.40768e-05	0.000453216	DOWN
gene7733	AFUB_027010	aryl-alcohol dehydrogenase (AAD)%2C putative	GO:0008150|GO:0005575|GO:0003674	biological_process|cellular_component|molecular_function	-	-	-	-	DS499595.1:2868680-2869834	1071	856	1013	584	410	459	54.1968	40.1148	51.3419	26.9188	24.4305	24.336	48.5512	25.2284	0.944454	3.43798e-05	0.000456623	-
gene9517	AFUB_011020	MFS quinate transporter QutD	GO:0022891|GO:0022857|GO:0016020|GO:0055085|GO:0016021|GO:0019631	substrate-specific transmembrane transporter activity|transmembrane transporter activity|membrane|transmembrane transport|integral component of membrane|quinate catabolic process	-	-	-	-	DS499594.1:3122038-3123764	269	342	253	147	105	121	9.65157	11.3636	9.09166	4.80419	4.43609	4.54867	10.0356	4.59632	1.12658	3.4496e-05	0.000457561	UP
gene9502	AFUB_010870	RNA export mediator Gle1%2C putative	GO:0003674	molecular_function	-	-	-	-	DS499594.1:3081889-3083521	431	526	381	1035	856	841	15.9942	18.0766	14.1608	34.9852	37.4046	32.699	16.0772	35.0296	-1.12356	3.4693e-05	0.000459567	DOWN
gene3042	AFUB_063730	conserved hypothetical protein	GO:0005575|GO:0008150|GO:0003674	cellular_component|biological_process|molecular_function	-	-	-	-	DS499598.1:269963-271591	23	26	21	81	69	53	4.26763	4.46761	3.90263	13.6898	15.0755	10.3035	4.21262	13.0229	-1.62826	3.47651e-05	0.000459861	DOWN
gene8344	AFUB_033100	oxidoreductase 2-nitropropane dioxygenase family%2C putative	GO:0005575	cellular_component	-	-	-	-	DS499595.1:4610557-4611636	170	201	198	69	53	92	9.2001	10.0736	10.7321	3.40135	3.37743	5.21656	10.0019	3.99844	1.32277	3.48067e-05	0.000459861	UP
gene7107	AFUB_020750	SH3 domain protein	GO:0005575|GO:0008150|GO:0003674	cellular_component|biological_process|molecular_function	-	-	-	-	DS499595.1:967235-968593	1200	1553	1100	825	542	548	51.6093	61.8535	47.3824	32.3191	27.4481	24.6934	53.6151	28.1535	0.929326	3.54186e-05	0.00046733	-
gene1060	AFUB_088040	integral membrane protein%2C Mpv17/PMP22 family%2C putative	GO:0008150|GO:0003674	biological_process|molecular_function	-	-	ko04146	Peroxisome	DS499601.1:381116-381879	468	456	393	229	156	217	50.9375	45.9625	42.8413	22.7032	19.9932	24.746	46.5804	22.4808	1.05103	3.5775e-05	0.000471064	UP
gene1760	AFUB_082190	signal peptidase complex component%2C putative	GO:0045047|GO:0008233|GO:0005787|GO:0006465|GO:0005886|GO:0016021	protein targeting to ER|peptidase activity|signal peptidase complex|signal peptide processing|plasma membrane|integral component of membrane	-	-	-	-	DS499600.1:688646-689425	186	126	200	452	363	394	17.6768	11.0894	19.037	39.128	40.6222	39.232	15.9344	39.6607	-1.31557	3.57954e-05	0.000471064	DOWN
gene8347	AFUB_033130	aldehyde dehydrogenase (AldH12)%2C putative	GO:0005575	cellular_component	K00129	EC:1.2.1.5[---]	ko01100|ko01110|ko01120|ko00010|ko00350|ko00360|ko00340|ko00140|ko00410|ko00980|ko00982	Metabolic pathways|Biosynthesis of secondary metabolites|Microbial metabolism in diverse environments|Glycolysis / Gluconeogenesis|Tyrosine metabolism|Phenylalanine metabolism|Histidine metabolism|Steroid hormone biosynthesis|beta-Alanine metabolism|Metabolism of xenobiotics by cytochrome P450|Drug metabolism - cytochrome P450	DS499595.1:4614289-4615914	529	818	555	340	251	283	20.7787	29.7552	21.8341	12.1646	11.6092	11.6467	24.1227	11.8069	1.03076	3.60309e-05	0.000473542	UP
gene7998	AFUB_029640	conserved hypothetical protein	GO:0003674|GO:0005575|GO:0008150	molecular_function|cellular_component|biological_process	-	-	-	-	DS499595.1:3639147-3641102	10675	18471	8830	5846	4199	6317	318.981	511.133	264.263	159.116	147.744	197.77	364.792	168.21	1.11681	3.61758e-05	0.000474824	UP
gene8510	AFUB_001000	conserved hypothetical protein	GO:0003674|GO:0008150|GO:0005575	molecular_function|biological_process|cellular_component	-	-	-	-	DS499594.1:257484-258438	4	9	3	29	14	54	0.257191	0.535887	0.1932	1.69844	1.06	3.63786	0.328759	2.1321	-2.69717	3.65862e-05	0.000479585	DOWN
gene5924	AFUB_040410	extracellular exo-polygalacturonase%2C putative	GO:0005576|GO:0004650|GO:0045490	extracellular region|polygalacturonase activity|pectin catabolic process	K01184	EC:3.2.1.15[---]	ko01100|ko00040	Metabolic pathways|Pentose and glucuronate interconversions	DS499596.1:1825906-1827228	86	110	97	49	32	27	3.7993	4.50034	4.29197	1.97179	1.66463	1.24974	4.1972	1.62872	1.36569	3.75667e-05	0.000491795	UP
gene2904	AFUB_079380	hypothetical protein	GO:0003674|GO:0005575|GO:0008150	molecular_function|cellular_component|biological_process	-	-	-	-	DS499599.1:2075108-2076918	776	1379	769	420	373	471	33.2273	54.682	32.9791	16.381	18.8065	21.1304	40.2961	18.7726	1.10201	3.76735e-05	0.000492552	UP
gene2521	AFUB_075550	DnaJ domain protein	GO:0008150|GO:0005575|GO:0003674	biological_process|cellular_component|molecular_function	-	-	-	-	DS499599.1:1014561-1015354	13	9	11	4	0	0	1.04661	0.670966	0.886962	0.29333	0	0	0.868178	0.0977766	3.15043	3.77403e-05	0.000492784	UP
gene3840	AFUB_071710	conserved hypothetical protein	GO:0005575|GO:0044550	cellular_component|secondary metabolite biosynthetic process	-	-	-	-	DS499598.1:2522516-2523475	353	482	364	237	131	163	21.4917	27.1762	22.196	13.1432	9.39144	10.3976	23.6213	10.9774	1.10555	3.79452e-05	0.000494815	UP
gene8318	AFUB_032840	conserved hypothetical protein	GO:0008150|GO:0005575	biological_process|cellular_component	-	-	-	-	DS499595.1:4543074-4546517	968	793	1042	2086	1745	1681	16.6895	12.6615	17.9934	32.7596	35.4264	30.366	15.7815	32.8507	-1.05769	3.87732e-05	0.000504957	DOWN
gene5830	AFUB_039470	Sec23/Sec24 family protein	GO:0008270|GO:0030127|GO:0005829|GO:0006886|GO:0006888	zinc ion binding|COPII vesicle coat|cytosol|intracellular protein transport|ER to Golgi vesicle-mediated transport	-	-	ko04141	Protein processing in endoplasmic reticulum	DS499596.1:1586816-1590142	1174	1092	1015	2478	1964	1836	22.424	19.3159	19.4173	43.1126	44.1725	36.7427	20.3857	41.3426	-1.02007	3.9008e-05	0.000507356	DOWN
gene4834	AFUB_058270	pyridoxamine phosphate oxidase%2C putative	GO:0005575	cellular_component	K00275	EC:1.4.3.5[---]	ko01100|ko01120|ko00750	Metabolic pathways|Microbial metabolism in diverse environments|Vitamin B6 metabolism	DS499597.1:2620703-2622073	745	471	716	1546	1370	1201	35.144	20.5761	33.8287	66.4297	76.0993	59.3596	29.8496	67.2962	-1.17281	3.96666e-05	0.000515255	DOWN
gene5797	AFUB_039140	cyclin-like protein (Clg1)%2C putative	GO:0005575	cellular_component	-	-	-	-	DS499596.1:1484491-1485918	444	758	287	154	147	218	18.1728	28.7312	11.7652	5.74138	7.08469	9.34862	19.5564	7.39156	1.40369	3.99055e-05	0.000517688	UP
gene8392	AFUB_033580	C6 transcription factor%2C putative	GO:0008270|GO:0003677|GO:0006351|GO:0005634	zinc ion binding|DNA binding|transcription, DNA-templated|nucleus	-	-	-	-	DS499595.1:4712094-4714192	37	25	40	12	8	7	1.1424	0.714832	1.23697	0.337492	0.290869	0.226443	1.0314	0.284935	1.8559	4.02651e-05	0.00052168	UP
gene2384	AFUB_074180	SCF ubiquitin ligase subunit CulC%2C putative	GO:0005829|GO:0031463|GO:0006511|GO:0030448|GO:0031625	cytosol|Cul3-RING ubiquitin ligase complex|ubiquitin-dependent protein catabolic process|hyphal growth|ubiquitin protein ligase binding	-	-	ko04120|ko04341|ko04340	Ubiquitin mediated proteolysis|Hedgehog signaling pathway - fly|Hedgehog signaling pathway	DS499599.1:573592-576003	1097	859	1083	2406	1916	1703	27.8648	20.2064	27.5522	55.6677	57.3073	45.3229	25.2078	52.766	-1.06574	4.04148e-05	0.000522271	DOWN
gene2864	AFUB_078980	protein kinase%2C putative	GO:0005575	cellular_component	-	-	-	-	DS499599.1:1967113-1968566	742	576	732	340	284	345	36.6904	26.3765	36.2525	15.3139	16.5361	17.874	33.1065	16.5746	0.998135	4.03676e-05	0.000522271	-
gene3038	AFUB_063690	conserved hypothetical protein	GO:0003674|GO:0008150|GO:0005575	molecular_function|biological_process|cellular_component	-	-	-	-	DS499598.1:253077-253751	287	156	286	98	83	90	24.851	12.5093	24.8031	7.7294	8.46269	8.16501	20.7212	8.11903	1.35173	4.0517e-05	0.00052292	UP
gene841	AFUB_097339	hypothetical protein	GO:0070051|GO:0008150|GO:0005575	fibrinogen binding|biological_process|cellular_component	-	-	-	-	DS499602.1:1284215-1284544	113	99	112	411	338	159	20.0138	16.238	19.8678	66.3059	70.491	29.5054	18.7065	55.4341	-1.56723	4.16251e-05	0.000535844	DOWN
gene8729	AFUB_003190	mRNA cleavage and polyadenylation specificity factor complex subunit%2C putative	GO:0042493|GO:0003723|GO:0006378|GO:0008270|GO:0005829|GO:0098789|GO:0005847	response to drug|RNA binding|mRNA polyadenylation|zinc ion binding|cytosol||mRNA cleavage and polyadenylation specificity factor complex	-	-	ko03015|ko04922	mRNA surveillance pathway|Glucagon signaling pathway	DS499594.1:880525-881289	628	446	565	1352	1042	1004	47.9804	31.5563	43.2346	94.0891	93.7427	80.3696	40.9238	89.4005	-1.12734	4.15774e-05	0.000535844	DOWN
gene5121	AFUB_061130	conserved hypothetical protein	-	-	-	-	-	-	DS499597.1:3442848-3443265	2270	3936	2497	1432	1125	1539	359.555	577.353	396.129	206.605	209.825	255.406	444.346	223.946	0.988535	4.24423e-05	0.000545663	-
gene8828	AFUB_004170	DUF726 domain protein	GO:0003674|GO:0008150	molecular_function|biological_process	-	-	-	-	DS499594.1:1160879-1164302	2260	1924	2555	5069	3874	4414	39.2779	30.9664	44.4742	80.2453	79.2801	80.3757	38.2395	79.967	-1.06434	4.27296e-05	0.000548654	DOWN
gene4895	AFUB_058880	MHYT domain signalling protein%2C putative	GO:0008150|GO:0005575|GO:0003674	biological_process|cellular_component|molecular_function	-	-	-	-	DS499597.1:2799905-2802447	5096	1095	4992	1302	1006	1000	121.077	24.093	118.791	28.1773	28.1446	24.8934	87.9869	27.0718	1.7005	4.31115e-05	0.000552851	UP
gene6423	AFUB_045370	alpha-L-rhamnosidase C%2C putative	GO:0008150|GO:0005575|GO:0003674	biological_process|cellular_component|molecular_function	-	-	-	-	DS499596.1:3339826-3342328	3403	7183	3911	2646	1950	1866	81.4484	159.211	93.7533	57.6857	54.9567	46.7935	111.471	53.1453	1.06865	4.32386e-05	0.000553069	UP
gene803	AFUB_096980	conserved hypothetical protein	GO:0005575|GO:0008150|GO:0003674	cellular_component|biological_process|molecular_function	-	-	-	-	DS499602.1:1210467-1211837	260	455	179	112	93	112	11.5386	18.6998	7.9563	4.52749	4.85989	5.20777	12.7316	4.86505	1.38789	4.31958e-05	0.000553069	UP
gene6565	AFUB_046780	conserved hypothetical protein	GO:0005575|GO:0008150	cellular_component|biological_process	-	-	-	-	DS499596.1:3710984-3711649	936	659	814	393	372	379	82.1425	53.5579	71.5475	31.4154	38.4415	34.8485	69.0826	34.9018	0.985022	4.39127e-05	0.000560976	-
gene61	AFUB_101100	MFS transporter%2C putative	GO:0003674	molecular_function	-	-	-	-	DS499604.1:177725-179625	497	391	512	293	169	158	19.9646	14.5454	20.5992	10.7208	7.99383	6.64988	18.3697	8.45484	1.11948	4.44615e-05	0.000566546	UP
gene9887	AFUB_014720	acyl-CoA thioesterase II	GO:0047617|GO:0005739|GO:0009514|GO:0006635	acyl-CoA hydrolase activity|mitochondrion|glyoxysome|fatty acid beta-oxidation	K11992	EC:3.1.2.27[---]	ko01100|ko04146|ko00120	Metabolic pathways|Peroxisome|Primary bile acid biosynthesis	DS499594.1:4149285-4150700	231	312	164	87	54	110	10.7925	13.4992	7.67415	3.70241	2.97074	5.3846	10.6553	4.01925	1.40657	4.44096e-05	0.000566546	UP
gene3254	AFUB_065840	MFS multidrug transporter%2C putative	GO:0003674	molecular_function	-	-	-	-	DS499598.1:820823-822976	858	655	715	383	325	368	25.0615	17.7177	20.9172	10.1901	11.1781	11.2621	21.2321	10.8768	0.964999	4.50648e-05	0.000573505	-
gene124	AFUB_101710	conserved hypothetical protein	GO:0003674|GO:0008150|GO:0005575	molecular_function|biological_process|cellular_component	-	-	-	-	DS499604.1:349779-350700	16	15	18	51	37	130	1.06752	0.92681	1.20287	3.09949	2.90692	9.08777	1.06573	5.03139	-2.23911	4.53162e-05	0.000575975	DOWN
gene2017	AFUB_084760	conserved hypothetical protein	GO:0005575|GO:0008150|GO:0003674	cellular_component|biological_process|molecular_function	-	-	-	-	DS499600.1:1475901-1476904	568	752	474	267	248	292	39.3811	48.2839	32.9151	16.862	20.2468	21.2117	40.1934	19.4401	1.04792	4.55023e-05	0.000577609	UP
gene1829	AFUB_082880	conserved hypothetical protein	GO:0005575|GO:0008150|GO:0003674	cellular_component|biological_process|molecular_function	-	-	-	-	DS499600.1:880075-881655	670	1046	683	1738	1534	1511	24.769	35.8107	25.2891	58.5251	66.7767	58.5264	28.6229	61.2761	-1.09815	4.56458e-05	0.000578699	DOWN
gene3984	AFUB_049760	ankyrin repeat protein	GO:0008150|GO:0005575|GO:0003674	biological_process|cellular_component|molecular_function	-	-	-	-	DS499597.1:245656-246540	210	12	185	1127	973	551	13.8689	0.733932	12.2369	67.7961	75.6661	38.1266	8.94659	60.5296	-2.75823	4.6781e-05	0.000592342	DOWN
gene7236	AFUB_022040	cellular morphogenesis regulator DopA	GO:0003674	molecular_function	-	-	-	-	DS499595.1:1364638-1370557	627	717	698	1524	1197	1213	6.5534	6.94008	7.30689	14.5092	14.7319	13.2835	6.93346	14.1749	-1.03169	4.71569e-05	0.000596351	DOWN
gene6521	AFUB_046340	MFS multidrug transporter%2C putative	GO:0003674	molecular_function	-	-	-	-	DS499596.1:3613218-3615141	31451	32150	32058	17443	13488	17777	1136.82	1076.18	1160.57	574.295	574.076	673.237	1124.52	607.203	0.88906	4.80786e-05	0.000607242	-
gene9853	AFUB_014380	Ser/Thr protein phosphatase superfamily	GO:0005575|GO:0008150	cellular_component|biological_process	-	-	-	-	DS499594.1:4045961-4046779	469	157	326	131	93	97	33.47	10.3759	23.3012	8.5155	7.81499	7.25279	22.3824	7.86109	1.50956	4.81857e-05	0.00060783	UP
gene3932	AFUB_049240	integral membrane protein%2C putative	GO:0008150|GO:0005575|GO:0003674	biological_process|cellular_component|molecular_function	-	-	-	-	DS499597.1:140310-140717	4337	1486	4388	10648	8177	9598	621.292	197.138	629.58	1389.42	1379.32	1440.59	482.67	1403.11	-1.53952	4.88178e-05	0.00061503	DOWN
gene1884	AFUB_083430	C6 transcription factor (Ctf1B)%2C putative	GO:0005634|GO:0006351|GO:0044212|GO:0045944|GO:0000981|GO:0008270|GO:0019626	nucleus|transcription, DNA-templated|transcription regulatory region DNA binding|positive regulation of transcription from RNA polymerase II promoter|sequence-specific DNA binding RNA polymerase II transcription factor activity|zinc ion binding|short-chain fatty acid catabolic process	-	-	-	-	DS499600.1:1029884-1032674	1067	501	480	309	273	161	23.4626	10.2022	10.5714	6.1891	7.06869	3.70929	14.7454	5.65569	1.38249	4.89447e-05	0.000615086	UP
gene8220	AFUB_031860	hypothetical protein	GO:0008150|GO:0005575|GO:0003674	biological_process|cellular_component|molecular_function	-	-	-	-	DS499595.1:4262976-4263419	184	204	185	92	80	62	24.2215	24.8691	24.3912	11.0313	12.4004	8.55125	24.494	10.661	1.20008	4.89061e-05	0.000615086	UP
gene7538	AFUB_025050	DUF814 domain protein%2C putative	GO:0008150|GO:0003674	biological_process|molecular_function	-	-	-	-	DS499595.1:2332375-2335897	1100	760	1192	2538	1872	1888	19.186	12.2759	20.8231	40.3219	38.447	34.5022	17.4283	37.7571	-1.11531	4.92936e-05	0.000618696	DOWN
gene4453	AFUB_054450	conserved hypothetical protein	GO:0008150|GO:0005575|GO:0003674	biological_process|cellular_component|molecular_function	-	-	-	-	DS499597.1:1598827-1599505	92	75	84	36	24	33	8.576	6.47453	7.84252	3.05672	2.6344	3.22304	7.63102	2.97139	1.36074	4.93985e-05	0.000619238	UP
gene1784	AFUB_082430	neutral amino acid permease	GO:0003674|GO:0008150|GO:0005575	molecular_function|biological_process|cellular_component	-	-	-	-	DS499600.1:752168-753901	911	1144	885	560	435	486	38.3338	44.5796	37.298	21.464	21.5536	21.4266	40.0705	21.4814	0.899454	4.97584e-05	0.000622973	-
gene10007	AFUB_015920	DUF455 domain protein	GO:0008150|GO:0005575|GO:0003674	biological_process|cellular_component|molecular_function	-	-	-	-	DS499594.1:4500604-4501118	16830	14752	16127	34748	28379	29741	2129.16	1728.31	2043.41	4004.17	4227.53	3942.15	1966.96	4057.95	-1.04478	4.99443e-05	0.000624522	DOWN
gene8972	AFUB_005600	PHD finger and BAH domain protein (Snt2)%2C putative	GO:0005737|GO:0036205|GO:0003700|GO:0003682|GO:0043565|GO:0044732|GO:0008270|GO:0003677|GO:0035556|GO:0070211|GO:0043619|GO:0016574|GO:0048189|GO:0004842	cytoplasm|histone catabolic process|sequence-specific DNA binding transcription factor activity|chromatin binding|sequence-specific DNA binding|mitotic spindle pole body|zinc ion binding|DNA binding|intracellular signal transduction|Snt2C complex|regulation of transcription from RNA polymerase II promoter in response to oxidative stress|histone ubiquitination|Lid2 complex|ubiquitin-protein transf…	-	-	-	-	DS499594.1:1577613-1582814	4765	4764	4570	2821	2246	2390	54.8018	50.7399	52.6412	29.5524	30.4163	28.7993	52.7276	29.5893	0.833481	5.0361e-05	0.000628948	-
gene1759	AFUB_082180	DUF850 domain protein	GO:0003674|GO:0008150	molecular_function|biological_process	-	-	-	-	DS499600.1:687253-688329	737	580	741	1623	1317	1169	53.3778	38.9016	53.7513	107.07	112.317	88.7075	48.6769	102.698	-1.0771	5.19765e-05	0.000648318	DOWN
gene359	AFUB_100120	conserved hypothetical protein	GO:0003674|GO:0008150|GO:0005575	molecular_function|biological_process|cellular_component	-	-	-	-	DS499603.1:528900-529319	903	485	852	339	343	164	174.185	86.6387	164.604	59.5636	77.9082	33.1452	141.809	56.8723	1.31815	5.28051e-05	0.000657836	UP
gene3744	AFUB_070760	MFS multidrug transporter%2C putative	GO:0003674	molecular_function	-	-	-	-	DS499598.1:2176403-2178037	105	123	124	58	41	41	4.01898	4.35992	4.75366	2.02215	1.84787	1.64422	4.37752	1.83808	1.25191	5.30426e-05	0.000659976	UP
gene8928	AFUB_005160	D-xylose reductase (Xyl1)%2C putative	GO:0005576	extracellular region	K17743	EC:1.1.1.307[---]	ko01100|ko00040	Metabolic pathways|Pentose and glucuronate interconversions	DS499594.1:1445403-1446514	1662	1460	1377	910	617	809	102.468	83.3599	85.0295	51.1043	44.7928	52.2588	90.2859	49.3853	0.870418	5.31615e-05	0.000660637	-
gene7749	AFUB_027170	spindle pole body component (Alp4)%2C putative	GO:0071963|GO:0000930|GO:0005829|GO:0090307|GO:0031021|GO:0000923|GO:0005634|GO:0044732|GO:0031122|GO:0034631|GO:0030428|GO:0043015	establishment or maintenance of cell polarity regulating cell shape|gamma-tubulin complex|cytosol|spindle assembly involved in mitosis|interphase microtubule organizing center|equatorial microtubule organizing center|nucleus|mitotic spindle pole body|cytoplasmic microtubule organization|microtubule anchoring at spindle pole body|cell septum|gamma-tubulin binding	-	-	-	-	DS499595.1:2919244-2922093	982	1099	1054	2292	1783	1776	21.4482	22.2292	23.0568	45.5987	45.8561	40.6421	22.2447	44.0323	-0.985098	5.33968e-05	0.00066274	-
gene305	AFUB_099580	tannase%2C putative	GO:0003674|GO:0008150|GO:0005575	molecular_function|biological_process|cellular_component	-	-	-	-	DS499603.1:382425-384191	1244	1504	1008	735	540	622	41.1481	46.0706	33.394	22.145	21.0324	21.5563	40.2042	21.5779	0.897795	5.35207e-05	0.000663458	-
gene2263	AFUB_072970	autophagy protein Apg5%2C putative	GO:0003674	molecular_function	-	-	ko04213|ko04211|ko04070|ko04210|ko04140|ko04626	Longevity regulating pathway - multiple species|Longevity regulating pathway|Phosphatidylinositol signaling system|Apoptosis|Autophagy|Plant-pathogen interaction	DS499599.1:232473-233575	349	404	316	789	638	708	20.7933	22.2907	18.8566	42.8186	44.7593	44.1961	20.6469	43.9246	-1.08911	5.45052e-05	0.000674829	DOWN
gene4432	AFUB_054240	4-aminobutyrate transaminase GatA	GO:0043605|GO:0009450|GO:0005829|GO:0005739|GO:0006536|GO:0030170|GO:0003867	cellular amide catabolic process|gamma-aminobutyric acid catabolic process|cytosol|mitochondrion|glutamate metabolic process|pyridoxal phosphate binding|4-aminobutyrate transaminase activity	K13524	EC:2.6.1.19 2.6.1.22[---]	ko01100|ko01120|ko00280|ko00250|ko00640|ko00650|ko00410|ko00720	Metabolic pathways|Microbial metabolism in diverse environments|Valine, leucine and isoleucine degradation|Alanine, aspartate and glutamate metabolism|Propanoate metabolism|Butanoate metabolism|beta-Alanine metabolism|Carbon fixation pathways in prokaryotes	DS499597.1:1546724-1548384	3817	12519	1668	1645	1558	956	148.73	451.743	65.0952	58.3847	71.4838	39.0289	221.856	56.2991	1.97844	5.53601e-05	0.00068457	UP
gene6164	AFUB_042790	Rho GTPase activator (Rgd1)%2C putative	GO:0071216|GO:0032153|GO:0005829|GO:1900444|GO:0007165|GO:0036180|GO:0005096|GO:0035024|GO:0071468|GO:0043547	cellular response to biotic stimulus|cell division site|cytosol|negative regulation of filamentous growth of a population of unicellular organisms in response to biotic stimulus|signal transduction|filamentous growth of a population of unicellular organisms in response to biotic stimulus|GTPase activator activity|negative regulation of Rho protein signal transduction|cellular response to acidity|…	-	-	-	-	DS499596.1:2490752-2493301	2228	4116	2218	1462	1125	1396	64.7866	110.839	64.5966	38.7236	38.5202	42.5313	80.074	39.925	1.00404	5.64963e-05	0.00069776	UP
gene6454	AFUB_045670	conserved hypothetical protein	GO:0005575	cellular_component	-	-	-	-	DS499596.1:3443011-3446248	7	10	10	0	1	1	0.137902	0.182437	0.197302	0	0.0232035	0.0206334	0.172547	0.0146123	3.56174	5.67145e-05	0.000699595	UP
gene628	AFUB_095230	extracellular dioxygenase%2C putative	GO:0005575	cellular_component	-	-	-	-	DS499602.1:654851-656182	476	1125	483	247	212	312	24.5986	53.8397	24.9994	11.6267	12.9004	16.8932	34.4792	13.8068	1.32035	5.6796e-05	0.00069974	UP
gene9981	AFUB_015660	vacuolar protein sorting-associated protein Vps28%2C putative	GO:0031505|GO:0000813|GO:0035690|GO:0043328|GO:0036244|GO:0016485|GO:0009405|GO:0032403|GO:0036178|GO:0071469|GO:0071285|GO:0006612	fungal-type cell wall organization|ESCRT I complex|cellular response to drug|protein targeting to vacuole involved in ubiquitin-dependent protein catabolic process via the multivesicular body sorting pathway|cellular response to neutral pH|protein processing|pathogenesis|protein complex binding|filamentous growth of a population of unicellular organisms in response to neutral pH|cellular response…	-	-	ko04144	Endocytosis	DS499594.1:4446483-4447325	542	444	541	1260	864	943	43.1001	32.697	43.0878	91.2657	80.9018	78.5676	39.6283	83.5784	-1.0766	5.73953e-05	0.000706258	DOWN
gene6419	AFUB_045330	C6 transcription factor%2C putative	GO:0005634|GO:0000981|GO:0008270|GO:0006355	nucleus|sequence-specific DNA binding RNA polymerase II transcription factor activity|zinc ion binding|regulation of transcription, DNA-templated	-	-	-	-	DS499596.1:3329533-3331650	872	795	1011	448	355	490	24.0634	20.3167	27.9428	11.261	11.5354	14.1674	24.1076	12.3213	0.96834	5.82263e-05	0.000715606	-
gene3284	AFUB_066140	high affinity methionine permease	GO:0005575	cellular_component	-	-	-	-	DS499598.1:897777-899666	4531	6588	4489	3043	2394	2518	164.08	220.934	162.813	100.374	102.083	95.537	182.609	99.3313	0.878439	5.90326e-05	0.000724629	-
gene757	AFUB_096520	MFS transporter%2C putative	GO:0003674	molecular_function	-	-	-	-	DS499602.1:1051901-1053561	3828	5862	4059	2514	1739	2530	145.947	206.974	154.996	87.3067	78.0709	101.064	169.306	88.8139	0.930774	5.94428e-05	0.000728773	-
gene6861	AFUB_018290	ATP dependent RNA helicase (Dbp5)%2C putative	GO:0008150	biological_process	-	-	-	-	DS499595.1:276762-278546	8302	17478	8851	5702	4465	5163	330.089	643.557	352.468	206.507	209.043	215.082	442.038	210.211	1.07234	6.00099e-05	0.000734828	UP
gene752	AFUB_096470	conserved hypothetical protein	GO:0005575|GO:0008150|GO:0003674	cellular_component|biological_process|molecular_function	-	-	-	-	DS499602.1:1039605-1041016	296	398	260	166	94	148	14.417	17.9521	12.6834	7.36464	5.3911	7.55266	15.0175	6.76947	1.14953	6.01248e-05	0.000735339	UP
gene7507	AFUB_024740	nickel transport protein%2C putative	GO:0005886|GO:0044750|GO:0016021|GO:0005783|GO:0046872|GO:0015087|GO:0098716|GO:0034254|GO:0006824	plasma membrane|high-affinity nickel cation transmembrane transporter activity|integral component of membrane|endoplasmic reticulum|metal ion binding|cobalt ion transmembrane transporter activity||regulation of urea catabolic process|cobalt ion transport	-	-	-	-	DS499595.1:2254316-2256047	3215	1916	3183	1456	1056	1432	131.866	72.7768	130.757	54.3965	51.0012	61.5386	111.8	55.6454	1.00659	6.08235e-05	0.000742979	UP
gene6860	AFUB_018280	actin polymerization protein Bzz1%2C putative	GO:0003674	molecular_function	-	-	-	-	DS499595.1:273415-275934	10881	18399	13030	5645	4334	8327	284.932	446.183	341.739	134.646	133.637	228.462	357.618	165.582	1.11088	6.19708e-05	0.000755156	UP
gene7862	AFUB_028290	integral membrane protein	GO:0003674|GO:0005575|GO:0009405	molecular_function|cellular_component|pathogenesis	-	-	-	-	DS499595.1:3229476-3230832	104	124	99	55	40	31	4.83578	5.33947	4.61046	2.32944	2.19008	1.51022	4.92857	2.00991	1.29404	6.19349e-05	0.000755156	UP
gene9178	AFUB_007650	tetracycline transporter%2C putative	GO:0003674	molecular_function	-	-	-	-	DS499594.1:2143164-2144608	365	209	313	807	610	572	15.4254	8.17967	13.2485	31.0653	30.3556	25.3276	12.2845	28.9162	-1.23503	6.28327e-05	0.000764731	DOWN
gene3498	AFUB_068300	conserved hypothetical protein	GO:0008150|GO:0005575|GO:0003674	biological_process|cellular_component|molecular_function	-	-	-	-	DS499598.1:1508380-1510152	3061	4560	1857	1495	1247	1423	100.907	139.209	61.3123	44.8907	48.4049	49.1491	100.476	47.4816	1.08141	6.32177e-05	0.000768485	UP
gene3218	AFUB_065480	conserved hypothetical protein	GO:0008150|GO:0005575|GO:0003674	biological_process|cellular_component|molecular_function	-	-	-	-	DS499598.1:715682-716941	829	1583	790	630	398	380	40.3775	71.4023	38.5381	27.9501	22.8262	19.3919	50.106	23.3894	1.09913	6.33325e-05	0.00076895	UP
gene7651	AFUB_026180	iron-sulfur cluster assembly accessory protein Isa2%2C putative	GO:0005575	cellular_component	-	-	-	-	DS499595.1:2629361-2630387	2408	1542	1586	1130	834	794	175.052	103.81	115.476	74.825	71.3907	60.4761	131.446	68.8972	0.931953	6.38296e-05	0.00077405	-
gene9989	AFUB_015740	beta-glucosidase%2C putative	GO:0005575	cellular_component	K01223	EC:3.2.1.86[---]	ko00010|ko00500	Glycolysis / Gluconeogenesis|Starch and sucrose metabolism	DS499594.1:4460560-4462161	269	310	254	172	97	90	10.5237	11.2311	9.95238	6.12919	4.46839	3.68901	10.5691	4.7622	1.15015	6.49065e-05	0.00078616	UP
gene1776	AFUB_082350	peroxisomal membrane protein (Pex13)%2C putative	GO:0006631|GO:0016558|GO:0005778|GO:0006625	fatty acid metabolic process|protein import into peroxisome matrix|peroxisomal membrane|protein targeting to peroxisome	-	-	ko04146	Peroxisome	DS499600.1:734399-735918	5092	6404	4903	3234	2472	2901	222.933	259.647	214.993	128.968	127.438	133.072	232.524	129.826	0.840801	6.60228e-05	0.000798716	-
gene3345	AFUB_066750	GAJ protein%2C putative	GO:0000794|GO:0005829|GO:0000790|GO:0007131|GO:0003690	condensed nuclear chromosome|cytosol|nuclear chromatin|reciprocal meiotic recombination|double-stranded DNA binding	-	-	-	-	DS499598.1:1067378-1067947	129	172	119	72	51	43	13.2276	16.333	12.2213	6.72488	6.15777	4.61969	13.9273	5.83411	1.25533	6.63098e-05	0.000799832	UP
gene773	AFUB_096680	conserved hypothetical protein	GO:0005871|GO:0009116|GO:0003777|GO:0043531|GO:0003824	kinesin complex|nucleoside metabolic process|microtubule motor activity|ADP binding|catalytic activity	-	-	-	-	DS499602.1:1113352-1114122	357	876	339	190	166	207	27.0633	61.4982	25.7389	13.1197	14.8178	16.4413	38.1001	14.7929	1.36489	6.62786e-05	0.000799832	UP
gene9745	AFUB_013300	hypothetical protein	GO:0008150|GO:0005575|GO:0003674	biological_process|cellular_component|molecular_function	-	-	-	-	DS499594.1:3757508-3758333	49	65	60	22	21	18	4.01109	4.92751	4.9192	1.64043	2.02424	1.54377	4.61927	1.73615	1.41178	6.6354e-05	0.000799832	UP
gene3418	AFUB_067510	aspartate aminotransferase%2C putative	GO:0005622	intracellular	K14455	EC:2.6.1.1[---]	ko01100|ko01110|ko01130|ko01120|ko01230|ko01200|ko00270|ko01210|ko00250|ko00330|ko00350|ko00220|ko00400|ko00360|ko00710|ko00950|ko00960|ko00625	Metabolic pathways|Biosynthesis of secondary metabolites|Biosynthesis of antibiotics|Microbial metabolism in diverse environments|Biosynthesis of amino acids|Carbon metabolism|Cysteine and methionine metabolism|2-Oxocarboxylic acid metabolism|Alanine, aspartate and glutamate metabolism|Arginine and proline metabolism|Tyrosine metabolism|Arginine biosynthesis|Phenylalanine, tyrosine and tryptophan…	DS499598.1:1290586-1292213	2005	5910	1797	1200	1007	1196	89.1837	243.447	80.0566	48.6195	52.7431	55.7385	137.562	52.367	1.39336	6.68736e-05	0.000805129	UP
gene10030	AFUB_016150	acetyltransferase%2C GNAT family family	GO:0005575|GO:0008150	cellular_component|biological_process	-	-	-	-	DS499594.1:4584377-4585146	1794	1219	1652	836	655	830	169.668	106.765	156.483	72.0182	72.9431	82.2449	144.305	75.7354	0.930083	6.73791e-05	0.000810243	-
gene3543	AFUB_068750	conserved hypothetical protein	GO:0008150|GO:0005575|GO:0003674	biological_process|cellular_component|molecular_function	-	-	-	-	DS499598.1:1665759-1668088	668	618	717	1539	1202	1144	18.8613	16.1596	20.2765	39.5815	39.9637	33.8435	18.4325	37.7962	-1.03599	6.766e-05	0.000811678	DOWN
gene5288	AFUB_034060	hypothetical protein	GO:0003674|GO:0005575|GO:0008150	molecular_function|cellular_component|biological_process	-	-	-	-	DS499596.1:75603-76173	124	68	134	30	33	41	14.8211	7.52689	16.0414	3.26611	4.64449	5.1344	12.7964	4.34833	1.55721	6.75861e-05	0.000811678	UP
gene8479	AFUB_000690	conserved hypothetical protein	GO:0008150|GO:0005575|GO:0003674	biological_process|cellular_component|molecular_function	-	-	-	-	DS499594.1:181152-182166	3899	6536	3364	2457	1890	2194	236.643	367.365	204.491	135.832	135.073	139.518	269.5	136.808	0.978136	6.83026e-05	0.000818408	-
gene1730	AFUB_081900	hypothetical protein	GO:0008150|GO:0003674	biological_process|molecular_function	-	-	-	-	DS499600.1:594662-595308	1706	909	889	2944	2375	2339	174.933	86.3181	91.3001	274.971	286.761	251.29	117.517	271.007	-1.20546	6.88057e-05	0.000823455	DOWN
gene372	AFUB_100250	2-ketogluconate transporter%2C putative	GO:0003674	molecular_function	-	-	-	-	DS499603.1:567602-570094	112	120	90	37	45	37	3.49128	3.46413	2.80986	1.05056	1.65174	1.20842	3.25509	1.30357	1.32023	7.0118e-05	0.000838161	UP
gene9395	AFUB_009800	nonribosomal peptide synthase Pes1	GO:0019748	secondary metabolic process	-	-	ko02024|ko01054	Quorum sensing|Nonribosomal peptide structures	DS499594.1:2748720-2767908	1524	3325	1224	4753	3894	7268	4.73546	9.56787	3.80923	13.4525	14.2475	23.6617	6.03752	17.1206	-1.5037	7.11376e-05	0.000849338	DOWN
gene5637	AFUB_037540	conserved hypothetical protein	GO:0003674	molecular_function	-	-	-	-	DS499596.1:1010831-1011943	906	525	765	2066	1407	1253	47.5773	25.5315	40.2356	98.8233	87.0023	68.9406	37.7815	84.9221	-1.16846	7.36276e-05	0.000878023	DOWN
gene4620	AFUB_056130	endo-1%2C4-beta-xylanase%2C putative	GO:0005575	cellular_component	-	-	-	-	DS499597.1:2082674-2083240	673	563	690	365	311	260	69.3743	53.745	71.2377	34.2716	37.7493	28.0808	64.7857	33.3672	0.957242	7.37441e-05	0.000878368	-
gene7704	AFUB_026710	enoyl-CoA hydratase/isomerase family protein	GO:0006574|GO:0003824|GO:0005739|GO:0019626|GO:0006550	valine catabolic process|catalytic activity|mitochondrion|short-chain fatty acid catabolic process|isoleucine catabolic process	K07511	EC:4.2.1.17[---]	ko01100|ko01110|ko01130|ko01120|ko01200|ko00280|ko00380|ko01212|ko00640|ko00310|ko00650|ko00071|ko00627|ko00410|ko00062|ko00930	Metabolic pathways|Biosynthesis of secondary metabolites|Biosynthesis of antibiotics|Microbial metabolism in diverse environments|Carbon metabolism|Valine, leucine and isoleucine degradation|Tryptophan metabolism|Fatty acid metabolism|Propanoate metabolism|Lysine degradation|Butanoate metabolism|Fatty acid degradation|Aminobenzoate degradation|beta-Alanine metabolism|Fatty acid elongation|Caprola…	DS499595.1:2789734-2790796	607	1150	539	360	300	328	40.0878	70.3343	35.6525	21.6563	23.3297	22.696	48.6915	22.5607	1.10986	7.43877e-05	0.000884985	UP
gene3514	AFUB_068460	F-box and WD domain protein	GO:0003674	molecular_function	-	-	ko04120|ko04114|ko04310|ko04070|ko04390|ko04341|ko04340|ko04710|ko04624	Ubiquitin mediated proteolysis|Oocyte meiosis|Wnt signaling pathway|Phosphatidylinositol signaling system|Hippo signaling pathway|Hedgehog signaling pathway - fly|Hedgehog signaling pathway|Circadian rhythm|Toll and Imd signaling pathway	DS499598.1:1558283-1561016	1179	1201	1168	2592	2097	1905	26.1021	24.6236	25.899	52.2703	54.6671	44.1886	25.5416	50.3753	-0.97987	7.49976e-05	0.000891184	-
gene7451	AFUB_024180	flotillin domain protein	GO:0003674	molecular_function	-	-	-	-	DS499595.1:2100642-2102615	214	216	247	507	408	513	8.06432	7.53796	9.32242	17.4028	18.1042	20.2547	8.30823	18.5872	-1.1617	7.59563e-05	0.00090151	DOWN
gene4339	AFUB_053310	NTP binding protein%2C putative	GO:0005634|GO:0031683|GO:0045454|GO:0006457|GO:0007329|GO:0005829	nucleus|G-protein beta/gamma-subunit complex binding|cell redox homeostasis|protein folding|positive regulation of transcription from RNA polymerase II promoter by pheromones|cytosol	-	-	-	-	DS499597.1:1250167-1250898	1181	1191	1161	2473	2076	1969	94.2985	88.067	92.8464	179.861	195.186	164.723	91.7373	179.923	-0.9718	7.64499e-05	0.000906297	-
gene3374	AFUB_067070	conserved hypothetical protein	GO:0005575|GO:0008150|GO:0003674	cellular_component|biological_process|molecular_function	-	-	ko04139	Mitophagy - yeast	DS499598.1:1135436-1137207	1154	1883	859	631	597	509	39.237	59.2908	29.2524	19.5424	23.9018	18.1326	42.5934	20.5256	1.05321	7.73235e-05	0.000915572	UP
gene4599	AFUB_055920	polyubiquitin binding protein (Doa1/Ufd3)%2C putative	GO:0003674	molecular_function	-	-	ko04141	Protein processing in endoplasmic reticulum	DS499597.1:2023066-2025594	2033	911	1715	4155	3313	3184	50.0733	20.7794	42.3068	93.2175	96.0849	82.1665	37.7198	90.4896	-1.26243	7.79583e-05	0.000920916	DOWN
gene4850	AFUB_058430	RNA helicase-like splicing factor (HRH1)%2C putative	GO:0008150	biological_process	K12818	EC:3.6.4.13[---]	ko03040	Spliceosome	DS499597.1:2665622-2669314	3435	3360	3623	7873	5860	5936	54.3643	49.2462	57.4293	113.497	109.207	98.4315	53.6799	107.045	-0.995766	7.79088e-05	0.000920916	-
gene7882	AFUB_028490	vesicular-fusion protein sec17	GO:0003674|GO:0005575	molecular_function|cellular_component	-	-	ko00600	Sphingolipid metabolism	DS499595.1:3279400-3280538	978	964	970	2085	1504	1790	65.0304	59.3609	64.5992	126.282	117.758	124.705	62.9968	122.915	-0.964309	7.87908e-05	0.000929658	-
gene6735	AFUB_048480	conserved hypothetical protein	GO:0008150|GO:0005575	biological_process|cellular_component	-	-	-	-	DS499596.1:4180799-4182460	314	391	351	184	130	174	12.5875	14.5155	14.0927	6.71867	6.13645	7.30822	13.7319	6.72111	1.03076	7.98019e-05	0.000940483	UP
gene1585	AFUB_080460	C6 transcription factor%2C putative	GO:0006355|GO:0000981|GO:0008270|GO:0005634	regulation of transcription, DNA-templated|sequence-specific DNA binding RNA polymerase II transcription factor activity|zinc ion binding|nucleus	-	-	-	-	DS499600.1:229794-231872	160	214	168	75	50	89	5.18668	6.42437	5.45453	2.21459	1.90857	3.02283	5.68853	2.382	1.25588	8.01114e-05	0.000943024	UP
gene983	AFUB_087290	oxalate/formate antiporter%2C putative	GO:0003674	molecular_function	-	-	-	-	DS499601.1:187622-189017	428	931	383	200	208	244	19.3469	38.973	17.3398	8.23484	11.0712	11.5561	25.2199	10.2874	1.29369	8.13482e-05	0.000956461	UP
gene4721	AFUB_057140	conserved hypothetical protein	GO:0003674|GO:0005575|GO:0008150	molecular_function|cellular_component|biological_process	-	-	-	-	DS499597.1:2373973-2374893	7	7	8	43	25	19	0.444251	0.411383	0.508486	2.4856	1.86812	1.26334	0.454707	1.87235	-2.04184	8.41615e-05	0.000988381	DOWN
gene9739	AFUB_013240	C2H2 transcription factor (Rpn4)%2C putative	GO:0005575|GO:0008150	cellular_component|biological_process	-	-	-	-	DS499594.1:3737209-3739398	30059	12887	16986	11161	7446	7227	802.226	318.508	454.037	271.321	233.997	202.085	524.924	235.801	1.15454	8.43318e-05	0.000989224	UP
gene494	AFUB_093880	DUF1183 domain protein	GO:0003674	molecular_function	-	-	-	-	DS499602.1:294845-295822	405	215	373	838	604	819	24.2038	11.899	22.3262	45.6173	42.504	51.2819	19.4763	46.4677	-1.25451	8.52169e-05	0.00099844	DOWN
gene715	AFUB_096100	MFS toxin efflux pump%2C putative	GO:0003674	molecular_function	-	-	-	-	DS499602.1:913731-915765	60	75	49	176	155	123	1.83509	2.1243	1.50098	4.90317	5.58215	3.94151	1.82012	4.80894	-1.40168	8.5846e-05	0.00100464	DOWN
gene3346	AFUB_066760	pH response protein PalF	GO:0003674	molecular_function	-	-	-	-	DS499598.1:1069211-1071565	2100	3290	2066	1515	1140	1145	53.9753	78.3101	53.1844	35.4688	34.5021	30.8343	61.8233	33.6017	0.879614	8.60701e-05	0.00100609	-
gene4240	AFUB_052320	hypothetical protein	GO:0008150|GO:0005575|GO:0003674	biological_process|cellular_component|molecular_function	-	-	-	-	DS499597.1:954320-956328	239	234	290	597	503	488	7.46205	6.76585	9.06852	16.9783	18.4924	15.9637	7.76547	17.1448	-1.14262	8.62952e-05	0.00100755	DOWN
gene2509	AFUB_075430	hypothetical protein	GO:0008150|GO:0005575	biological_process|cellular_component	-	-	-	-	DS499599.1:949135-951206	1875	1469	1833	3489	2793	3871	57.8918	42.0033	56.6834	98.1238	101.543	125.225	52.1928	108.298	-1.05308	8.67649e-05	0.00101068	DOWN
gene8721	AFUB_003110	conserved hypothetical protein	GO:0005575|GO:0008150|GO:0003674	cellular_component|biological_process|molecular_function	-	-	-	-	DS499594.1:857735-858625	857	1485	772	528	376	521	62.0688	99.6014	56	34.8325	32.0661	39.5352	72.5568	35.4779	1.03219	8.67235e-05	0.00101068	UP
gene3817	AFUB_071490	RING finger protein	GO:0008150|GO:0005575	biological_process|cellular_component	-	-	-	-	DS499598.1:2398234-2399809	136	207	152	377	301	421	5.34198	7.52974	5.97976	13.4885	13.9218	17.326	6.28383	14.9121	-1.24677	8.75414e-05	0.00101854	DOWN
gene4443	AFUB_054350	conserved hypothetical protein	GO:0003674|GO:0005575|GO:0008150	molecular_function|cellular_component|biological_process	-	-	-	-	DS499597.1:1576620-1577544	1312	300	1505	337	278	310	88.1416	18.6644	101.265	20.6222	21.9916	21.8203	69.3572	21.4781	1.69118	8.938e-05	0.00103873	UP
gene2814	AFUB_078480	Golgi transport complex subunit Cog6%2C putative	GO:0003674	molecular_function	-	-	-	-	DS499599.1:1838181-1840501	526	394	607	1250	978	917	13.6093	9.44045	15.7296	29.459	29.7957	24.8584	12.9264	28.0377	-1.11704	9.00578e-05	0.00104434	DOWN
gene4274	AFUB_052660	conserved hypothetical protein	GO:0008150|GO:0003674	biological_process|molecular_function	-	-	-	-	DS499597.1:1028000-1029743	1858	1415	1977	4127	3183	3012	72.2525	50.9577	77.0002	146.184	145.75	122.72	66.7368	138.218	-1.05039	9.00707e-05	0.00104434	DOWN
gene5390	AFUB_035080	F-box domain protein	GO:0003674|GO:0005575	molecular_function|cellular_component	-	-	-	-	DS499596.1:297876-299897	1375	3030	1351	938	750	846	40.8361	83.3355	40.186	25.3748	26.2282	26.3248	54.7858	25.9759	1.07663	9.02661e-05	0.0010454	UP
gene9334	AFUB_009199	hypothetical protein	GO:0005575	cellular_component	-	-	-	-	DS499594.1:2597205-2597766	381	105	240	1107	918	404	45.5389	11.6223	28.7307	120.521	129.201	50.5932	28.6306	100.105	-1.80588	9.08154e-05	0.00105055	DOWN
gene4382	AFUB_053740	sexual development transcription factor SteA	GO:0040009|GO:0003700|GO:1900376|GO:0003676|GO:0000122|GO:0005634|GO:0000909	regulation of growth rate|sequence-specific DNA binding transcription factor activity|regulation of secondary metabolite biosynthetic process|nucleic acid binding|negative regulation of transcription from RNA polymerase II promoter|nucleus|sporocarp development involved in sexual reproduction	-	-	ko04011	MAPK signaling pathway - yeast	DS499597.1:1387501-1389886	1523	2498	1055	863	664	776	43.0651	65.4131	29.8783	22.2277	22.1085	22.9901	46.1188	22.4421	1.03915	9.20467e-05	0.00106357	UP
gene6539	AFUB_046520	conserved hypothetical protein	GO:0003674|GO:0005575	molecular_function|cellular_component	-	-	-	-	DS499596.1:3651369-3652757	402	864	313	253	184	149	18.1716	36.1683	14.1707	10.4171	9.79381	7.05678	22.8369	9.08922	1.32914	9.23848e-05	0.00106625	UP
gene2166	AFUB_086220	conserved hypothetical protein	GO:0005575|GO:0008150|GO:0003674	cellular_component|biological_process|molecular_function	-	-	-	-	DS499600.1:1871323-1874587	34	56	40	145	110	87	0.662415	1.01037	0.780526	2.57318	2.52349	1.77589	0.817772	2.29085	-1.48612	9.27057e-05	0.0010679	DOWN
gene824	AFUB_097190	hypothetical protein	GO:0008150|GO:0005575|GO:0003674	biological_process|cellular_component|molecular_function	-	-	-	-	DS499602.1:1246018-1246854	125	16	125	20	12	15	8.7287	1.03465	8.74239	1.27215	0.986677	1.09748	6.16858	1.11877	2.46303	9.27407e-05	0.0010679	UP
gene1387	AFUB_091310	v-SNARE protein Bos1%2C putative	GO:0008150|GO:0003674	biological_process|molecular_function	-	-	ko04130	SNARE interactions in vesicular transport	DS499601.1:1405755-1406750	1511	1387	1513	865	666	823	120.155	102.141	120.502	62.6546	62.3618	68.5697	114.266	64.5287	0.824389	9.3537e-05	0.00107584	-
gene9777	AFUB_013620	integral membrane protein Pth11-like%2C putative	GO:0005575|GO:0008150|GO:0003674	cellular_component|biological_process|molecular_function	-	-	-	-	DS499594.1:3832631-3834312	728	440	776	384	260	172	26.4613	14.8108	28.2501	12.7136	11.128	6.5503	23.1741	10.1307	1.19378	9.4399e-05	0.00108451	UP
gene8443	AFUB_000330	MFS monosaccharide transporter%2C putative	GO:0015148|GO:0015753|GO:0046323|GO:0055085|GO:0016021	D-xylose transmembrane transporter activity|D-xylose transport|glucose import|transmembrane transport|integral component of membrane	-	-	-	-	DS499594.1:94806-96978	31	71	36	15	13	11	1.05587	2.23951	1.2281	0.465379	0.521383	0.392538	1.50783	0.459767	1.7135	9.50254e-05	0.00109046	UP
gene2704	AFUB_077380	Exocyst complex component Exo84%2C putative	GO:0003674	molecular_function	-	-	-	-	DS499599.1:1506919-1509109	1081	1277	1302	2878	2161	1875	30.7904	33.6842	37.1431	74.6685	72.4784	55.9556	33.8725	67.7009	-0.999058	9.55301e-05	0.001095	-
gene262	AFUB_099150	ELL complex subunit Eap30%2C putative	GO:0003674	molecular_function	-	-	ko04144	Endocytosis	DS499603.1:282537-283378	931	285	888	2118	1745	1882	69.4951	19.7013	66.3889	144.009	153.379	147.19	51.8618	148.192	-1.51473	9.64255e-05	0.001104	DOWN
gene2722	AFUB_077560	hypothetical protein	GO:0008150	biological_process	-	-	-	-	DS499599.1:1555841-1556053	125	46	83	29	20	27	34.3001	11.6893	22.8109	7.24829	6.46227	7.76248	22.9334	7.15768	1.67989	9.73755e-05	0.00111361	UP
gene7691	AFUB_026580	Yip1 domain protein	GO:0008150|GO:0003674	biological_process|molecular_function	-	-	-	-	DS499595.1:2749465-2750615	1256	1097	1380	2723	2074	2195	80.7592	65.3214	88.8709	159.481	157.028	147.873	78.3172	154.794	-0.982948	9.76432e-05	0.0011154	-
gene9186	AFUB_007730	glutamate synthase Glt1%2C putative	GO:0016040|GO:0055114|GO:0009064|GO:0005829|GO:0051536|GO:0006537	glutamate synthase (NADH) activity|oxidation-reduction process|glutamine family amino acid metabolic process|cytosol|iron-sulfur cluster binding|glutamate biosynthetic process	K00264	EC:1.4.1.13 1.4.1.14[---]	ko01100|ko01110|ko01130|ko01120|ko01230|ko00250|ko00910	Metabolic pathways|Biosynthesis of secondary metabolites|Biosynthesis of antibiotics|Microbial metabolism in diverse environments|Biosynthesis of amino acids|Alanine, aspartate and glutamate metabolism|Nitrogen metabolism	DS499594.1:2160051-2166649	41284	21276	52454	19216	15099	14698	378.146	180.474	481.209	160.324	162.851	141.055	346.61	154.743	1.16343	9.8982e-05	0.00112941	UP
gene3251	AFUB_065810	conserved hypothetical protein	GO:0005575|GO:0008150|GO:0003674	cellular_component|biological_process|molecular_function	-	-	-	-	DS499598.1:811030-811977	75	51	58	27	22	13	4.62404	2.91189	3.58147	1.51625	1.59713	0.839762	3.7058	1.31772	1.49175	9.92117e-05	0.00113074	UP
gene228	AFUB_098810	aminopeptidase%2C putative	GO:0005575	cellular_component	-	-	-	-	DS499603.1:188616-189568	1851	2055	1931	1327	946	932	121.832	125.26	127.296	79.5577	73.3179	64.2721	124.796	72.3826	0.785854	0.000100332	0.00114221	-
gene2367	AFUB_074010	ABC transporter%2C putative	GO:0042626|GO:0017111|GO:0000166|GO:0016020|GO:0005524|GO:0016021|GO:0006810|GO:0016887	ATPase activity, coupled to transmembrane movement of substances|nucleoside-triphosphatase activity|nucleotide binding|membrane|ATP binding|integral component of membrane|transport|ATPase activity	-	-	ko02010	ABC transporters	DS499599.1:515533-520748	433	400	409	931	764	714	5.52451	4.7262	5.22646	10.8197	11.478	9.54459	5.15906	10.6141	-1.0408	0.000100598	0.00114265	DOWN
gene7048	AFUB_020160	conserved hypothetical protein	GO:0003674|GO:0008150|GO:0005575	molecular_function|biological_process|cellular_component	-	-	-	-	DS499595.1:803551-804328	1628	1716	1528	1063	765	839	134.968	131.747	126.876	80.2728	74.6799	72.8773	131.197	75.9433	0.788739	0.000100536	0.00114265	-
gene8174	AFUB_031400	gamma-tubulin complex component GCP4%2C putative	GO:0043015|GO:0000226|GO:0005816	gamma-tubulin binding|microtubule cytoskeleton organization|spindle pole body	-	-	-	-	DS499595.1:4133723-4136275	1073	776	1204	2295	1874	1858	25.2778	16.9296	28.4082	49.247	51.9845	45.8605	23.5386	49.0307	-1.05866	0.000102001	0.00115728	DOWN
gene2354	AFUB_073880	conserved hypothetical protein	GO:0003674|GO:0008150|GO:0005575	molecular_function|biological_process|cellular_component	-	-	-	-	DS499599.1:480229-480699	555	310	569	221	161	227	112.633	58.2615	115.655	40.8531	38.4739	48.2673	95.5166	42.5314	1.16722	0.000102384	0.00116032	UP
gene3074	AFUB_064050	conserved hypothetical protein	GO:0003674|GO:0008150|GO:0005575	molecular_function|biological_process|cellular_component	-	-	-	-	DS499598.1:352269-355393	136	122	145	378	333	219	3.1026	2.57747	3.31308	7.85484	8.94534	5.2346	2.99772	7.34493	-1.29288	0.000102536	0.00116072	DOWN
gene6518	AFUB_046310	beta-xylosidase	GO:0005622|GO:0005576|GO:0042285|GO:0045493|GO:0009044|GO:0046556	intracellular|extracellular region|xylosyltransferase activity|xylan catabolic process|xylan 1,4-beta-xylosidase activity|alpha-L-arabinofuranosidase activity	K15920	EC:3.2.1.37[---]	ko01100|ko00520	Metabolic pathways|Amino sugar and nucleotide sugar metabolism	DS499596.1:3603526-3605841	4991	7300	5339	3458	2637	3106	125.955	170.607	134.948	79.4897	78.3616	82.1263	143.837	79.9925	0.846494	0.000103252	0.00116751	-
gene3528	AFUB_068600	G-patch domain protein (TFIP11)%2C putative	GO:0006355|GO:0003677|GO:0003676|GO:0005634|GO:0044732	regulation of transcription, DNA-templated|DNA binding|nucleic acid binding|nucleus|mitotic spindle pole body	-	-	-	-	DS499598.1:1618212-1620515	3028	2101	3205	6704	5223	4814	76.8139	49.3578	81.431	154.909	156.016	127.951	69.2009	146.292	-1.07999	0.000104659	0.00118076	DOWN
gene3542	AFUB_068740	glycerol dehydrogenase (GldB)%2C putative	GO:0005622	intracellular	K00002	EC:1.1.1.2[---]	ko01100|ko01110|ko01130|ko01120|ko00010|ko00561|ko00040|ko01220|ko00930	Metabolic pathways|Biosynthesis of secondary metabolites|Biosynthesis of antibiotics|Microbial metabolism in diverse environments|Glycolysis / Gluconeogenesis|Glycerolipid metabolism|Pentose and glucuronate interconversions|Degradation of aromatic compounds|Caprolactam degradation	DS499598.1:1662575-1663609	1674	831	1300	3263	2752	2225	100.042	45.9912	77.8124	177.624	193.661	139.319	74.6152	170.201	-1.1897	0.000104603	0.00118076	DOWN
gene2582	AFUB_076160	D-isomer specific 2-hydroxyacid dehydrogenase family protein	GO:0005575	cellular_component	K00058	EC:1.1.1.95[---]	ko01100|ko01130|ko01120|ko01230|ko01200|ko00260|ko00680	Metabolic pathways|Biosynthesis of antibiotics|Microbial metabolism in diverse environments|Biosynthesis of amino acids|Carbon metabolism|Glycine, serine and threonine metabolism|Methane metabolism	DS499599.1:1183679-1184710	5391	3185	5424	2556	1995	2271	305.32	167.048	307.669	131.858	133.044	134.759	260.013	133.22	0.964771	0.000104942	0.00118263	-
gene3917	AFUB_049090	integral membrane protein%2C putative	GO:0008150|GO:0005575|GO:0003674	biological_process|cellular_component|molecular_function	-	-	-	-	DS499597.1:100822-102150	9	12	19	2	2	2	0.704215	0.869517	1.48896	0.142542	0.184227	0.163989	1.0209	0.163586	2.64172	0.000105144	0.00118358	UP
gene8110	AFUB_030760	conserved hypothetical protein	GO:0008150|GO:0005575|GO:0003674	biological_process|cellular_component|molecular_function	-	-	-	-	DS499595.1:3964899-3967013	483	585	484	1093	857	1000	15.3508	17.2181	15.4066	31.6419	32.0723	33.2995	15.9919	32.3379	-1.01589	0.00010598	0.00119165	DOWN
gene8910	AFUB_004980	hypothetical protein	GO:0003674|GO:0005575|GO:0008150	molecular_function|cellular_component|biological_process	-	-	-	-	DS499594.1:1390745-1391132	95	144	84	30	37	45	16.8258	23.6189	14.9008	4.83977	7.71656	8.35067	18.4485	6.969	1.40448	0.000106246	0.0011933	UP
gene3915	AFUB_049070	NPP1 domain protein%2C putative	GO:0008150|GO:0003674	biological_process|molecular_function	-	-	-	-	DS499597.1:95503-96267	33	91	26	18	7	8	2.73584	6.98658	2.1589	1.3593	0.683361	0.69486	3.96044	0.912508	2.11775	0.00010648	0.0011946	UP
gene7022	AFUB_019900	Yippee zinc-binding protein%2C putative	GO:0008150|GO:0005575|GO:0003674	biological_process|cellular_component|molecular_function	-	-	-	-	DS499595.1:717729-718134	914	1634	797	575	384	556	160.424	265.595	140.106	91.928	79.363	102.247	188.708	91.1793	1.04938	0.000106691	0.00119563	UP
gene6377	AFUB_044910	mitochondrial enoyl reductase%2C putative	GO:0005575	cellular_component	K07512	EC:1.3.1.38[---]	ko01100|ko01212|ko00062	Metabolic pathways|Fatty acid metabolism|Fatty acid elongation	DS499596.1:3222031-3223257	1042	2333	1120	789	586	626	49.6352	102.916	53.434	34.2339	32.8688	31.2427	68.6617	32.7818	1.06661	0.00010687	0.0011963	UP
gene9822	AFUB_014070	oxidoreductase%2C short-chain dehydrogenase/reductase family	GO:0009514|GO:0016491|GO:0008152	glyoxysome|oxidoreductase activity|metabolic process	K11147	EC:1.1.-.-[---]	ko01100|ko04146|ko00830	Metabolic pathways|Peroxisome|Retinol metabolism	DS499594.1:3954648-3955640	667	2003	713	485	343	425	44.9649	125.047	48.1409	29.7815	27.2274	30.0185	72.7177	29.0092	1.3258	0.000108885	0.0012175	UP
gene674	AFUB_095690	2-dehydropantoate 2-reductase%2C putative	GO:0005575	cellular_component	-	-	-	-	DS499602.1:797627-800120	3275	6942	2898	2079	1567	2053	83.9543	164.802	74.406	48.5449	47.3005	55.1408	107.721	50.3288	1.09784	0.000109687	0.0012251	UP
gene2379	AFUB_074130	hypothetical protein	GO:0005829|GO:0006508|GO:0016920	cytosol|proteolysis|pyroglutamyl-peptidase activity	-	-	-	-	DS499599.1:555277-556237	347	262	313	181	113	129	23.0732	16.1334	20.8449	10.9626	8.84748	8.9871	20.0172	9.59907	1.06027	0.000110712	0.00123517	UP
gene210	AFUB_098630	phenazine biosynthesis-like protein%2C putative	GO:0005575	cellular_component	K06998	EC:5.3.3.17[---]	ko02024	Quorum sensing	DS499603.1:130166-131128	5860	4192	5637	3174	2469	2542	355.662	235.617	342.662	175.471	176.452	161.647	311.314	171.19	0.862771	0.000111397	0.00124144	-
gene1370	AFUB_091140	hypothetical protein	GO:0005575|GO:0008150|GO:0003674	cellular_component|biological_process|molecular_function	-	-	-	-	DS499601.1:1354061-1354834	112	85	67	27	25	39	17.7402	12.4682	10.629	3.89541	4.66272	6.47231	13.6125	5.01015	1.442	0.000112444	0.00125172	UP
gene1294	AFUB_090380	hypothetical protein	GO:0003674|GO:0008150|GO:0005575	molecular_function|biological_process|cellular_component	-	-	-	-	DS499601.1:1130873-1131830	295	136	353	712	620	646	39.0976	16.6922	46.8576	85.9539	96.7575	89.7043	34.2158	90.8052	-1.40811	0.000112893	0.00125532	DOWN
gene8986	AFUB_005740	mitochondrial ADP%2CATP carrier protein (Ant)%2C putative	GO:0005743|GO:1990544|GO:0005576|GO:0015866|GO:0005886|GO:0006979|GO:0015886|GO:0005471|GO:0009061|GO:0006915|GO:0009060	mitochondrial inner membrane||extracellular region|ADP transport|plasma membrane|response to oxidative stress|heme transport|ATP:ADP antiporter activity|anaerobic respiration|apoptotic process|aerobic respiration	-	-	ko04011|ko04146|ko04150|ko04022|ko04020	MAPK signaling pathway - yeast|Peroxisome|mTOR signaling pathway|cGMP-PKG signaling pathway|Calcium signaling pathway	DS499594.1:1625348-1626533	31231	74191	30128	18792	15427	20816	1969.12	4331.96	1902.54	1079.24	1145.34	1375.11	2734.54	1199.89	1.18839	0.000113734	0.00126328	UP
gene2504	AFUB_075380	hypothetical protein	-	-	-	-	-	-	DS499599.1:931086-932003	1595	1457	1619	1022	810	637	101.551	85.9072	103.24	59.2696	60.7259	42.4929	96.8994	54.1628	0.839186	0.000113977	0.00126457	-
gene4737	AFUB_057300	nucleoside transporter%2C putative	GO:0005794|GO:0005345|GO:0055085|GO:0035344|GO:0000324|GO:0005886	Golgi apparatus|purine nucleobase transmembrane transporter activity|transmembrane transport|hypoxanthine transport|fungal-type vacuole|plasma membrane	-	-	-	-	DS499597.1:2422339-2424256	5764	3897	7559	2762	2278	3009	189.691	118.768	249.153	82.7952	88.2759	103.752	185.871	91.6079	1.02076	0.000114407	0.00126655	UP
gene9821	AFUB_014060	general amidase%2C putative	GO:0005575|GO:0008150	cellular_component|biological_process	K01426	EC:3.5.1.4[---]	ko01120|ko00380|ko00330|ko00360|ko00627|ko00643	Microbial metabolism in diverse environments|Tryptophan metabolism|Arginine and proline metabolism|Phenylalanine metabolism|Aminobenzoate degradation|Styrene degradation	DS499594.1:3952741-3954609	1895	5874	2085	1362	998	1325	68.6234	196.989	75.6218	44.926	42.5558	50.2726	113.745	45.9181	1.30867	0.000114347	0.00126655	UP
gene9761	AFUB_013460	MFS transporter%2C putative	GO:0003674	molecular_function	-	-	-	-	DS499594.1:3802346-3804571	511	668	445	313	254	193	14.4283	17.467	12.5844	8.05004	8.4449	5.70962	14.8266	7.40152	1.00229	0.00011503	0.00127204	UP
gene7845	AFUB_028120	conserved hypothetical protein	GO:0003674	molecular_function	-	-	-	-	DS499595.1:3179855-3180307	1575	817	1488	600	509	657	203.212	97.6194	192.287	70.5143	77.3306	88.815	164.373	78.8866	1.05912	0.000115851	0.00127831	UP
gene8348	AFUB_033140	L-PSP endoribonuclease family protein%2C putative	GO:0008150|GO:0005575|GO:0003674	biological_process|cellular_component|molecular_function	-	-	-	-	DS499595.1:4615948-4616400	182	345	216	113	76	110	23.4823	41.2224	27.9126	13.2802	11.5465	14.87	30.8724	13.2322	1.22226	0.00011582	0.00127831	UP
gene100	AFUB_101490	MFS quinate transporter%2C putative	GO:0022891|GO:0022857|GO:0016020|GO:0016021|GO:0055085	substrate-specific transmembrane transporter activity|transmembrane transporter activity|membrane|integral component of membrane|transmembrane transport	-	-	-	-	DS499604.1:288583-290409	36411	30867	38524	16549	12599	21855	1271.29	998.048	1347.16	526.309	517.979	799.493	1205.5	614.594	0.971926	0.000117778	0.00129815	-
gene6734	AFUB_048470	hypothetical protein	-	-	-	-	-	-	DS499596.1:4179126-4180291	315	525	361	239	144	164	16.4973	25.4629	18.936	11.4014	8.88036	8.99911	20.2987	9.76028	1.05639	0.000118114	0.00130042	UP
gene8288	AFUB_032540	MFS multidrug transporter%2C putative	GO:0003674	molecular_function	-	-	-	-	DS499595.1:4458621-4460264	3530	2733	2064	1489	1096	1557	125.499	89.9809	73.494	48.2189	45.8818	57.9971	96.3245	50.6992	0.925939	0.000119185	0.00131077	-
gene9654	AFUB_012390	ABC fatty acid transporter%2C putative	GO:0005524|GO:0005779|GO:0000166|GO:0042626|GO:1902001	ATP binding|integral component of peroxisomal membrane|nucleotide binding|ATPase activity, coupled to transmembrane movement of substances|fatty acid transmembrane transport	-	-	ko04146|ko02010	Peroxisome|ABC transporters	DS499594.1:3482809-3485114	1483	2443	1571	999	830	972	40.8087	62.2561	43.2978	25.0401	26.894	28.0241	48.7875	26.6527	0.872231	0.000119995	0.00131823	-
gene2862	AFUB_078960	hypothetical protein	-	-	-	-	-	-	DS499599.1:1961724-1962267	264	268	266	159	87	117	31.172	29.305	31.4572	17.1008	12.0961	14.4743	30.6447	14.5571	1.07392	0.000121345	0.00133162	UP
gene9659	AFUB_012440	SCF ubiquitin ligase complex subunit CulA%2C putative	GO:0043224|GO:1903467|GO:0031625|GO:0031146|GO:0005829	nuclear SCF ubiquitin ligase complex||ubiquitin protein ligase binding|SCF-dependent proteasomal ubiquitin-dependent protein catabolic process|cytosol	-	-	ko04111|ko04141|ko04120|ko04110|ko04114|ko03030|ko04310|ko04341|ko04340|ko04350|ko04710	Cell cycle - yeast|Protein processing in endoplasmic reticulum|Ubiquitin mediated proteolysis|Cell cycle|Oocyte meiosis|DNA replication|Wnt signaling pathway|Hedgehog signaling pathway - fly|Hedgehog signaling pathway|TGF-beta signaling pathway|Circadian rhythm	DS499594.1:3502282-3504924	2849	2809	3006	6163	4591	5227	72.0853	65.8192	76.1765	142.038	136.781	138.567	71.3603	139.129	-0.963226	0.000121708	0.00133414	-
gene9119	AFUB_007060	conserved hypothetical protein	GO:0008150|GO:0005575|GO:0003674	biological_process|cellular_component|molecular_function	-	-	-	-	DS499594.1:1984788-1986067	311	549	308	184	161	164	14.9238	24.3971	14.8029	8.04255	9.09727	8.24549	18.0413	8.46177	1.09227	0.000122167	0.00133771	UP
gene9039	AFUB_006260	inositol phospholipid biosynthesis protein Scs3%2C putative	GO:0003674|GO:0008150	molecular_function|biological_process	-	-	-	-	DS499594.1:1773596-1774613	1186	560	1083	2384	1892	1912	71.5364	31.2807	65.4258	130.981	134.378	120.832	56.081	128.73	-1.19877	0.000122451	0.00133935	DOWN
gene9884	AFUB_014690	mitochondrial phosphate carrier protein (Mir1)%2C putative	GO:0031305|GO:0005315|GO:0035435	integral component of mitochondrial inner membrane|inorganic phosphate transmembrane transporter activity|phosphate ion transmembrane transport	-	-	-	-	DS499594.1:4137371-4138590	3998	10244	3448	2232	2009	2530	240.405	570.448	207.656	122.251	142.248	159.395	339.503	141.298	1.26469	0.000123102	0.00134501	UP
gene8153	AFUB_031190	DDHD domain protein	GO:0008150	biological_process	-	-	-	-	DS499595.1:4072841-4075985	762	694	715	1481	1211	1317	14.9805	12.635	14.0785	26.5207	28.0337	27.1275	13.898	27.2273	-0.970176	0.000123261	0.00134528	-
gene7158	AFUB_021260	conserved hypothetical protein	GO:0005575|GO:0008150	cellular_component|biological_process	-	-	-	-	DS499595.1:1150804-1154174	28341	35348	30414	18584	13774	17471	782.088	903.34	840.605	467.13	447.575	505.139	842.011	473.281	0.831141	0.000124232	0.00135442	-
gene2132	AFUB_085890	glycosyl transferase%2C putative	GO:0005575|GO:0008150|GO:0003674	cellular_component|biological_process|molecular_function	K00694	EC:2.4.1.12[---]	ko01100|ko00500	Metabolic pathways|Starch and sucrose metabolism	DS499600.1:1785494-1787476	95	141	72	271	220	238	2.97563	4.08997	2.25873	7.73183	8.11416	7.8106	3.10811	7.88553	-1.34317	0.000125579	0.00136733	DOWN
gene3207	AFUB_065370	YeeE/YedE family integral membrane protein	GO:0005575|GO:0008150|GO:0003674	cellular_component|biological_process|molecular_function	-	-	-	-	DS499598.1:693468-694532	302	194	352	879	791	416	17.5634	10.4484	20.5032	46.5636	54.1679	25.3482	16.1716	42.0266	-1.37784	0.000125689	0.00136733	DOWN
gene3606	AFUB_069380	hypothetical protein	GO:0003674|GO:0005575|GO:0008150	molecular_function|cellular_component|biological_process	-	-	-	-	DS499598.1:1821834-1822142	91	37	77	19	20	22	17.2127	6.48125	14.5873	3.27362	4.45457	4.36003	12.7604	4.02941	1.66304	0.000126205	0.00137146	UP
gene5803	AFUB_039200	vacuolar iron transporter Ccc1%2C putative	GO:0015093|GO:0030026|GO:0015684|GO:0030447|GO:0005794|GO:0006874|GO:0006828|GO:0000329|GO:0006879|GO:0005886|GO:0005384	ferrous iron transmembrane transporter activity|cellular manganese ion homeostasis|ferrous iron transport|filamentous growth|Golgi apparatus|cellular calcium ion homeostasis|manganese ion transport|fungal-type vacuole membrane|cellular iron ion homeostasis|plasma membrane|manganese ion transmembrane transporter activity	-	-	-	-	DS499596.1:1507935-1508900	106	100	73	247	178	215	6.83826	5.97424	4.71669	14.5142	13.5214	14.5321	5.84306	14.1892	-1.28	0.000126878	0.00137728	DOWN
gene2445	AFUB_074790	2-oxoisovalerate dehydrogenase complex alpha subunit%2C putative	GO:0005575	cellular_component	K00166	EC:1.2.4.4[---]	ko01100|ko01110|ko01130|ko00280|ko00640	Metabolic pathways|Biosynthesis of secondary metabolites|Biosynthesis of antibiotics|Valine, leucine and isoleucine degradation|Propanoate metabolism	DS499599.1:754900-756477	4085	5005	3893	2766	2087	2205	178.045	202.017	169.942	109.811	107.109	100.693	183.335	105.871	0.79217	0.000128302	0.00139123	-
gene2879	AFUB_079130	arsenic methyltransferase Cyt19%2C putative	GO:0008150|GO:0005575|GO:0003674	biological_process|cellular_component|molecular_function	-	-	-	-	DS499599.1:2005147-2006211	569	951	574	334	255	378	36.9518	57.194	37.3348	19.7574	19.4998	25.7199	43.8269	21.659	1.01685	0.000128755	0.00139444	UP
gene7465	AFUB_024320	glutathione S-transferase%2C putative	GO:0003674|GO:0005575|GO:0008150	molecular_function|cellular_component|biological_process	-	-	-	-	DS499595.1:2139040-2139630	832	1160	639	484	393	397	106.641	137.691	82.0314	56.5074	59.3142	53.3144	108.788	56.3787	0.948297	0.000128876	0.00139444	-
gene4569	AFUB_055620	pyridoxine biosynthesis protein	GO:0008615|GO:0005576|GO:0003824|GO:0042823|GO:0005829	pyridoxine biosynthetic process|extracellular region|catalytic activity|pyridoxal phosphate biosynthetic process|cytosol	K06215	EC:4.3.3.6[---]	ko00750	Vitamin B6 metabolism	DS499597.1:1949723-1950770	16616	14523	14785	9785	7517	7509	1047.64	847.987	933.654	561.96	558.08	496.046	943.094	538.695	0.807933	0.000129242	0.00139684	-
gene9924	AFUB_015090	homeobox and C2H2 transcription factor%2C putative	GO:0005575	cellular_component	-	-	-	-	DS499594.1:4275871-4278484	2898	1583	2601	1392	1090	1002	65.3476	33.0566	58.7421	28.5909	28.9416	23.6729	52.3821	27.0685	0.952459	0.000129376	0.00139684	-
gene4275	AFUB_052670	conserved hypothetical protein	GO:0005575|GO:0008150|GO:0003674	cellular_component|biological_process|molecular_function	-	-	-	-	DS499597.1:1031606-1032051	394	853	569	256	256	269	73.8088	147.981	106.758	43.6827	56.4698	52.798	109.516	50.9835	1.10304	0.000129933	0.00140135	UP
gene587	AFUB_094810	nonribosomal peptide synthase%2C putative	GO:0005575	cellular_component	K00143	EC:1.2.1.31[---]	ko01100|ko01110|ko01130|ko01230|ko00310|ko00300	Metabolic pathways|Biosynthesis of secondary metabolites|Biosynthesis of antibiotics|Biosynthesis of amino acids|Lysine degradation|Lysine biosynthesis	DS499602.1:549733-554849	80	238	104	407	321	393	1.0524	2.89944	1.37026	4.87688	4.97234	5.41671	1.77403	5.08864	-1.52025	0.000130462	0.00140404	DOWN
gene9585	AFUB_011700	ankyrin repeat protein	GO:0005575|GO:0008150|GO:0003674	cellular_component|biological_process|molecular_function	-	-	ko04310	Wnt signaling pathway	DS499594.1:3295339-3296937	0	0	0	0	0	267	0	0	0	0	0	10.7076	0	3.5692	#NAME?	0.000130402	0.00140404	DOWN
gene8754	AFUB_003440	conserved hypothetical protein	GO:0003674|GO:0005575	molecular_function|cellular_component	-	-	-	-	DS499594.1:949272-949956	1609	7717	1308	1002	927	813	171.297	760.832	139.47	97.1672	116.209	90.6855	357.2	101.354	1.81733	0.00013135	0.00141208	UP
gene1583	AFUB_080440	alpha/beta hydrolase%2C putative	GO:0008150	biological_process	-	-	-	-	DS499600.1:227507-228706	205	565	218	127	91	128	13.2688	33.8667	14.1323	7.48758	6.93561	8.68045	20.4226	7.70121	1.40701	0.000131685	0.00141417	UP
gene282	AFUB_099350	C6 transcription factor%2C putative	GO:0005634|GO:0006355|GO:0008270|GO:0000981	nucleus|regulation of transcription, DNA-templated|zinc ion binding|sequence-specific DNA binding RNA polymerase II transcription factor activity	-	-	-	-	DS499603.1:338003-339714	344	307	363	167	139	170	12.0974	9.99814	12.7856	5.34946	5.75591	6.26381	11.627	5.78973	1.00592	0.000131945	0.00141545	UP
gene5335	AFUB_034530	aminotransferase%2C putative	GO:0003824|GO:0009102|GO:0005777|GO:0030170	catalytic activity|biotin biosynthetic process|peroxisome|pyridoxal phosphate binding	K00652	EC:2.3.1.47[---]	ko01100|ko00780	Metabolic pathways|Biotin metabolism	DS499596.1:166463-167998	79	66	117	38	26	31	3.26778	2.52821	4.84718	1.43173	1.26637	1.34349	3.54772	1.3472	1.39693	0.000132757	0.00142263	UP
gene1478	AFUB_092220	alpha/beta hydrolase%2C putative	GO:0008150|GO:0005575	biological_process|cellular_component	-	-	-	-	DS499601.1:1620757-1621804	549	1421	532	350	308	313	35.8923	86.0338	34.8352	20.8427	23.7108	21.4401	52.2538	21.9978	1.24817	0.000134079	0.00143528	UP
gene1023	AFUB_087680	hypothetical protein	GO:0003674|GO:0005575|GO:0008150	molecular_function|cellular_component|biological_process	-	-	-	-	DS499601.1:292116-292618	45	45	44	22	13	13	6.54261	6.05898	6.40731	2.9136	2.22561	1.98033	6.3363	2.37318	1.41682	0.000135317	0.00144545	UP
gene8970	AFUB_005580	selenoprotein domain protein	GO:0005575	cellular_component	-	-	-	-	DS499594.1:1569008-1569711	86	58	70	186	143	185	10.5377	6.58146	8.59058	20.7595	20.6324	23.7505	8.56991	21.7141	-1.34128	0.000135284	0.00144545	DOWN
gene8379	AFUB_033450	conserved hypothetical protein	GO:0008150|GO:0005575|GO:0003674	biological_process|cellular_component|molecular_function	-	-	-	-	DS499595.1:4685133-4686424	325	553	314	197	160	174	15.8692	25.006	15.3561	8.76185	9.19936	8.90174	18.7438	8.95432	1.06575	0.000139083	0.00148409	UP
gene5859	AFUB_039760	spindle-pole body protein (Pcp1)%2C putative	GO:0003674	molecular_function	-	-	-	-	DS499596.1:1677636-1681738	1111	1412	1338	2717	2124	2190	17.0166	20.0281	20.5254	37.9058	38.307	35.1443	19.19	37.119	-0.951803	0.000140565	0.00149831	-
gene1438	AFUB_091820	cyanamide hydratase%2C putative	GO:0005575	cellular_component	K06035	EC:4.2.1.69[---]	ko01120|ko00791	Microbial metabolism in diverse environments|Atrazine degradation	DS499601.1:1536686-1537465	68	81	46	27	21	23	5.09543	5.62089	3.45226	1.84283	1.85296	1.80573	4.72286	1.83384	1.36479	0.000141071	0.00150211	UP
gene5926	AFUB_040430	isocitrate dehydrogenase Idp1%2C putative	GO:0005576|GO:0005777|GO:0006537|GO:0006102|GO:0004450|GO:0055114|GO:0042645	extracellular region|peroxisome|glutamate biosynthetic process|isocitrate metabolic process|isocitrate dehydrogenase (NADP+) activity|oxidation-reduction process|mitochondrial nucleoid	K00031	EC:1.1.1.42[---]	ko01100|ko01110|ko01130|ko01120|ko01230|ko01200|ko04146|ko01210|ko00020|ko00480|ko00720	Metabolic pathways|Biosynthesis of secondary metabolites|Biosynthesis of antibiotics|Microbial metabolism in diverse environments|Biosynthesis of amino acids|Carbon metabolism|Peroxisome|2-Oxocarboxylic acid metabolism|Citrate cycle (TCA cycle)|Glutathione metabolism|Carbon fixation pathways in prokaryotes	DS499596.1:1829624-1831859	3063	4353	2610	1826	1506	1787	118.874	156.45	101.452	64.5506	68.8227	72.6639	125.592	68.6791	0.870804	0.000141311	0.00150307	-
gene7686	AFUB_026530	RNA helicase (Dbp)%2C putative	GO:0008150	biological_process	K12823	EC:3.6.4.13[---]	ko03040|ko00310|ko01523	Spliceosome|Lysine degradation|Antifolate resistance	DS499595.1:2729725-2732301	18397	33991	18493	12973	9700	11451	633.251	1083.52	637.55	406.749	393.157	412.976	784.775	404.294	0.956874	0.000142322	0.00151223	-
gene4025	AFUB_050170	MFS multidrug transporter%2C putative	GO:0003674	molecular_function	-	-	-	-	DS499597.1:349180-351155	1030	1278	989	749	502	491	33.1139	38.0496	31.8454	21.9337	19.0038	16.5389	34.3363	19.1588	0.841724	0.000142669	0.00151432	-
gene3919	AFUB_049110	peroxisomal dehydratase%2C putative	GO:0009514|GO:0016491|GO:0008152	glyoxysome|oxidoreductase activity|metabolic process	K12405	EC:1.1.1.35 4.2.1.107 4.2.1.119[---]	ko01100|ko04146|ko00120	Metabolic pathways|Peroxisome|Primary bile acid biosynthesis	DS499597.1:105808-106976	57	35	45	21	12	13	3.59384	2.0436	2.84172	1.20607	0.890883	0.858786	2.82639	0.985246	1.5204	0.00014578	0.0015457	UP
gene10099	AFUB_016840	conserved hypothetical protein	GO:0003674	molecular_function	-	-	-	-	DS499594.1:4796226-4797712	121	81	120	223	200	505	5.06963	3.14287	5.03561	8.51051	9.86707	22.1685	4.41604	13.5154	-1.61378	0.000150159	0.00159045	DOWN
gene3775	AFUB_071070	hypothetical protein	GO:0005575	cellular_component	-	-	-	-	DS499598.1:2268419-2270122	675	1019	813	453	341	462	31.1628	43.5666	37.5925	19.0497	18.5375	22.3474	37.4406	19.9782	0.906176	0.000150331	0.00159047	-
gene7815	AFUB_027820	conserved hypothetical protein	GO:0008150|GO:0003674	biological_process|molecular_function	-	-	-	-	DS499595.1:3094226-3095006	437	376	419	945	778	665	35.4744	28.2662	34.0663	69.8753	74.3667	56.5599	32.6023	66.934	-1.03776	0.000150478	0.00159047	DOWN
gene2912	AFUB_079460	oxidoreductase%2C short-chain dehydrogenase/reductase family	GO:0005575	cellular_component	-	-	-	-	DS499599.1:2086768-2087694	77	107	68	33	29	34	5.7258	7.36844	5.06441	2.23517	2.53925	2.64894	6.05288	2.47445	1.29051	0.000150725	0.00159141	UP
gene2060	AFUB_085180	oxidoreductase%2C zinc-binding dehydrogenase family%2C putative	GO:0005575	cellular_component	-	-	-	-	DS499600.1:1591942-1593051	48	37	39	13	9	18	2.52748	1.80424	2.05679	0.623524	0.558006	0.993019	2.1295	0.72485	1.55476	0.000151087	0.00159355	UP
gene4408	AFUB_054000	C6 finger domain protein%2C putative	GO:0006355|GO:0000981|GO:0008270|GO:0005634	regulation of transcription, DNA-templated|sequence-specific DNA binding RNA polymerase II transcription factor activity|zinc ion binding|nucleus	-	-	-	-	DS499597.1:1467000-1469484	428	799	405	248	227	237	11.9634	20.6826	11.3382	6.31424	7.47141	6.94087	14.6614	6.90884	1.08551	0.000152044	0.00159697	UP
gene7602	AFUB_025690	oxidoreductase%2C 2-nitropropane dioxygenase family%2C putative	GO:0018580|GO:0055114|GO:0009514|GO:0003824	nitronate monooxygenase activity|oxidation-reduction process|glyoxysome|catalytic activity	-	-	-	-	DS499595.1:2491799-2493100	417	740	395	233	179	263	22.8208	37.5036	21.6506	11.6147	11.5349	15.0801	27.325	12.7432	1.10049	0.000151774	0.00159697	UP
gene823	AFUB_097180	hypothetical protein	GO:0003674|GO:0005575|GO:0008150	molecular_function|cellular_component|biological_process	-	-	-	-	DS499602.1:1245247-1245843	64	4	55	7	4	3	6.26574	0.362692	5.39299	0.624247	0.461151	0.307737	4.00714	0.464378	3.1092	0.000152047	0.00159697	UP
gene8691	AFUB_002810	conserved hypothetical protein	GO:0003674|GO:0008150	molecular_function|biological_process	-	-	-	-	DS499594.1:776407-777774	996	787	998	1975	1652	1572	42.5539	31.1388	42.706	76.8609	83.1104	70.3697	38.7996	76.7803	-0.984697	0.000151949	0.00159697	-
gene5011	AFUB_060030	mitochondrial oxaloacetate transporter (Oac)%2C putative	GO:0008272|GO:0034658|GO:0034659|GO:0015729|GO:0015116|GO:1901239|GO:0015131|GO:0005743	sulfate transport|isopropylmalate transmembrane transporter activity|isopropylmalate transport|oxaloacetate transport|sulfate transmembrane transporter activity|malonate(1-) transmembrane transporter activity|oxaloacetate transmembrane transporter activity|mitochondrial inner membrane	-	-	-	-	DS499597.1:3113212-3114744	413	1078	376	260	166	260	21.2865	51.4539	19.4097	12.2063	10.0746	14.0404	30.7167	12.1071	1.34317	0.000153103	0.00160638	UP
gene3371	AFUB_067040	conserved hypothetical protein	GO:0003674|GO:0008150|GO:0005575	molecular_function|biological_process|cellular_component	-	-	-	-	DS499598.1:1130851-1131057	19	59	20	9	5	7	5.36481	15.4274	5.65599	2.31476	1.66222	2.07081	8.81607	2.01593	2.12869	0.000154239	0.00161492	UP
gene9722	AFUB_013070	conserved hypothetical protein	GO:0003674	molecular_function	-	-	ko04111|ko04113|ko04146|ko04114	Cell cycle - yeast|Meiosis - yeast|Peroxisome|Oocyte meiosis	DS499594.1:3678289-3680595	1355	1444	1444	3162	2471	2125	36.0639	35.5916	38.4928	76.6573	77.4412	59.2579	36.7161	71.1188	-0.953818	0.000154223	0.00161492	-
gene737	AFUB_096320	G1/S-specific cyclin Pcl5%2C putative	GO:0005575	cellular_component	-	-	-	-	DS499602.1:985684-987855	48755	77670	49800	33965	23851	31278	1351.17	1993.38	1382.28	857.392	778.326	908.2	1575.61	847.973	0.89382	0.000156351	0.00163533	-
gene9820	AFUB_014050	pyridine nucleotide-disulphide oxidoreductase%2C putative	GO:0055114|GO:0009847|GO:0003959|GO:0005743	oxidation-reduction process|spore germination|NADPH dehydrogenase activity|mitochondrial inner membrane	-	-	-	-	DS499594.1:3950857-3952494	2031	5910	2324	1456	1009	1551	72.4707	195.293	83.0551	47.3229	42.3944	57.9852	116.94	49.2342	1.24803	0.000161183	0.00168412	UP
gene627	AFUB_095220	ABC multidrug transporter%2C putative	GO:0008559|GO:0005524|GO:0000166|GO:0055085|GO:0016021	xenobiotic-transporting ATPase activity|ATP binding|nucleotide binding|transmembrane transport|integral component of membrane	K05658	EC:3.6.3.44[---]	ko04310|ko02010|ko00061	Wnt signaling pathway|ABC transporters|Fatty acid biosynthesis	DS499602.1:650317-654016	875	2153	1045	635	527	609	14.0076	31.9187	16.7552	9.25947	9.93413	10.2147	20.8938	9.80276	1.09181	0.000161821	0.00168902	UP
gene1780	AFUB_082390	conserved hypothetical protein	GO:0034477|GO:0005634|GO:0000175	U6 snRNA 3'-end processing|nucleus|3'-5'-exoribonuclease activity	-	-	-	-	DS499600.1:743371-744392	298	366	259	173	118	143	18.9114	21.5097	16.4621	10.0003	8.81769	9.50812	18.9611	9.44202	1.00587	0.000163593	0.00170576	UP
gene4202	AFUB_051940	1-aminocyclopropane-1-carboxylate deaminase%2C putative	GO:0003674|GO:0005575|GO:0008150	molecular_function|cellular_component|biological_process	K01505	EC:3.5.99.7[---]	ko00270	Cysteine and methionine metabolism	DS499597.1:857903-859102	61	31	39	118	122	106	2.97106	1.39829	1.90253	5.23511	6.997	5.40933	2.09063	5.88048	-1.492	0.000165337	0.00172215	DOWN
gene6849	AFUB_018170	DNA helicase%2C putative	GO:0008150	biological_process	-	-	-	-	DS499595.1:245457-248033	307	230	338	660	546	587	8.18212	5.67679	9.0224	16.0225	17.1351	16.3915	7.6271	16.5163	-1.11469	0.000166453	0.00173197	DOWN
gene2096	AFUB_085530	sterol desaturase%2C putative	GO:0005575	cellular_component	K00227	EC:1.14.19.20[---]	ko01100|ko01110|ko01130|ko00100	Metabolic pathways|Biosynthesis of secondary metabolites|Biosynthesis of antibiotics|Steroid biosynthesis	DS499600.1:1701177-1702191	919	847	874	580	394	424	55.777	47.6069	53.1287	32.0646	28.158	26.9624	52.1709	29.0617	0.844127	0.000167791	0.00174409	-
gene7144	AFUB_021120	conserved hypothetical protein	GO:0005575|GO:0008150|GO:0003674	cellular_component|biological_process|molecular_function	-	-	-	-	DS499595.1:1093405-1096072	395	423	461	1049	848	639	10.0334	9.95029	11.7281	24.2707	25.3636	17.0061	10.5706	22.2135	-1.07138	0.000167967	0.00174411	DOWN
gene5479	AFUB_035960	aldose 1-epimerase%2C putative	GO:0005575	cellular_component	K01785	EC:5.1.3.3[---]	ko01100|ko01110|ko01130|ko01120|ko00010|ko00052	Metabolic pathways|Biosynthesis of secondary metabolites|Biosynthesis of antibiotics|Microbial metabolism in diverse environments|Glycolysis / Gluconeogenesis|Galactose metabolism	DS499596.1:546506-547888	662	664	702	412	316	339	27.9771	25.9872	29.7139	15.8599	15.7252	15.0106	27.8927	15.5319	0.844655	0.000168803	0.00175098	-
gene3845	AFUB_071760	hypothetical protein	GO:0005575|GO:0044550	cellular_component|secondary metabolite biosynthetic process	-	-	-	-	DS499598.1:2529523-2530546	25	45	25	10	10	7	1.72108	2.86892	1.72378	0.627083	0.810638	0.504896	2.10459	0.647539	1.7005	0.000170242	0.00176408	UP
gene9003	AFUB_005910	cysteine dioxygenase	GO:0005575	cellular_component	-	-	-	-	DS499594.1:1672587-1673588	243	213	204	115	73	107	21.8168	17.7097	18.344	9.40463	7.71749	10.0651	19.2902	9.06242	1.0899	0.000172108	0.00178159	UP
gene8661	AFUB_002510	DUF221 domain protein%2C putative	GO:0006812|GO:0005227|GO:0000329	cation transport|calcium activated cation channel activity|fungal-type vacuole membrane	-	-	-	-	DS499594.1:701854-704533	1083	1205	1027	2462	1806	1723	25.2387	26.0059	23.9711	52.2619	49.5589	42.0704	25.0719	47.9637	-0.935873	0.000174048	0.00179981	-
gene8103	AFUB_030690	ubiquitin conjugating enzyme%2C putative	GO:0008150|GO:0005575	biological_process|cellular_component	K10585	EC:2.3.2.23[---]	ko04120	Ubiquitin mediated proteolysis	DS499595.1:3944946-3946730	423	1048	460	284	233	271	17.6092	40.4024	19.1794	10.769	11.4214	11.8201	25.7303	11.3369	1.18245	0.000178347	0.00184237	UP
gene3743	AFUB_070750	MFS multidrug transporter%2C putative	GO:0003674	molecular_function	-	-	-	-	DS499598.1:2174676-2176335	59	35	61	16	17	18	2.22764	1.22378	2.30675	0.550278	0.755814	0.712049	1.91939	0.672714	1.51258	0.000179205	0.00184933	UP
gene6635	AFUB_047480	RTA1 domain protein%2C putative	GO:0003674	molecular_function	-	-	-	-	DS499596.1:3895364-3896496	157	200	173	102	69	62	8.52022	10.0514	9.40317	5.04207	4.40926	3.5253	9.32493	4.32554	1.10821	0.000180436	0.00186012	UP
gene1984	AFUB_084430	GABA permease GabA	GO:0005575|GO:0008150|GO:0003674	cellular_component|biological_process|molecular_function	-	-	-	-	DS499600.1:1376816-1379615	659	3103	838	446	370	558	23.0089	100.332	29.3044	14.1841	15.2117	20.4126	50.8817	16.6028	1.61572	0.000181646	0.00187067	UP
gene4448	AFUB_054400	class V chitinase%2C putative	GO:0005575	cellular_component	K01183	EC:3.2.1.14[---]	ko01100|ko00520	Metabolic pathways|Amino sugar and nucleotide sugar metabolism	DS499597.1:1585487-1589611	684	299	641	27	157	171	10.8695	4.40019	10.2021	0.390812	2.93778	2.84711	8.49061	2.05857	2.04423	0.000182191	0.00187437	UP
gene1966	AFUB_084250	hypothetical protein	GO:0003674|GO:0005575|GO:0008150	molecular_function|cellular_component|biological_process	-	-	-	-	DS499600.1:1310548-1310877	9	5	11	37	26	24	1.97022	1.01366	2.41174	7.37753	6.70183	5.50445	1.79854	6.52794	-1.8598	0.000185777	0.0019093	DOWN
gene2133	AFUB_085900	integral membrane protein	GO:0008150|GO:0005575|GO:0003674	biological_process|cellular_component|molecular_function	-	-	-	-	DS499600.1:1787747-1788959	31	46	37	98	82	100	1.80286	2.47744	2.15518	5.19139	5.61539	6.09329	2.14516	5.63336	-1.39291	0.000186722	0.00191701	DOWN
gene4122	AFUB_051140	cytochrome P450%2C putative	GO:0005575	cellular_component	K14338	EC:1.14.14.1 1.6.2.4[---]	ko01120|ko00380|ko00071|ko00627	Microbial metabolism in diverse environments|Tryptophan metabolism|Fatty acid degradation|Aminobenzoate degradation	DS499597.1:619754-621228	451	567	447	267	223	242	18.815	21.9057	18.6773	10.1461	10.9547	10.5778	19.7993	10.5595	0.906909	0.000186909	0.00191701	-
gene2073	AFUB_085310	conserved hypothetical protein	GO:0005575|GO:0003674	cellular_component|molecular_function	-	-	-	-	DS499600.1:1636833-1638145	602	121	323	149	91	65	28.0585	5.22278	15.0782	6.32576	4.9943	3.17422	16.1198	4.83143	1.73832	0.000187551	0.00192164	UP
gene6959	AFUB_019270	conserved hypothetical protein	GO:0003674|GO:0008150	molecular_function|biological_process	-	-	ko04150|ko04130	mTOR signaling pathway|SNARE interactions in vesicular transport	DS499595.1:539386-540798	3088	1992	1746	1459	1017	545	127.733	76.3062	72.3346	54.9715	49.5348	23.6196	92.1244	42.7086	1.10906	0.00018778	0.00192201	UP
gene2584	AFUB_076180	zinc-binding oxidoreductase ToxD%2C putative	GO:0055114|GO:0004029|GO:1901426|GO:0005739|GO:0008270|GO:0005634|GO:0016747	oxidation-reduction process|aldehyde dehydrogenase (NAD) activity|response to furfural|mitochondrion|zinc ion binding|nucleus|transferase activity, transferring acyl groups other than amino-acyl groups	-	-	-	-	DS499599.1:1186662-1187705	2951	634	2556	802	652	637	165.209	32.8701	143.319	40.8976	42.9812	37.3644	113.8	40.4144	1.49355	0.00019227	0.00196597	UP
gene1886	AFUB_083450	DUF895 domain membrane protein	GO:0003674	molecular_function	-	-	-	-	DS499600.1:1036931-1038665	223	711	283	160	158	91	8.50216	25.1038	10.8066	5.55651	7.09329	3.63513	14.8042	5.42831	1.44743	0.000193014	0.00196997	UP
gene9928	AFUB_015130	succinate dehydrogenase subunit CybS%2C putative	GO:0008150|GO:0003674	biological_process|molecular_function	-	-	ko01100|ko01110|ko01130|ko01120|ko01200|ko04011|ko00190|ko03015|ko04150|ko04114|ko00020	Metabolic pathways|Biosynthesis of secondary metabolites|Biosynthesis of antibiotics|Microbial metabolism in diverse environments|Carbon metabolism|MAPK signaling pathway - yeast|Oxidative phosphorylation|mRNA surveillance pathway|mTOR signaling pathway|Oocyte meiosis|Citrate cycle (TCA cycle)	DS499594.1:4284255-4285178	2194	4698	2113	1401	1121	1530	249.969	495.688	241.116	145.393	150.39	182.639	328.924	159.474	1.04443	0.000193054	0.00196997	UP
gene1082	AFUB_088260	acetamidase%2C putative	GO:0008150	biological_process	K15528	EC:3.5.1.99[---]	ko00130	Ubiquinone and other terpenoid-quinone biosynthesis	DS499601.1:449722-451607	286	371	282	144	135	158	9.60688	11.5408	9.48733	4.40592	5.33971	5.56067	10.2117	5.1021	1.00106	0.000196783	0.00200598	UP
gene5610	AFUB_037270	dihydrodipicolinate synthetase family protein	GO:0005575	cellular_component	K01714	EC:4.3.3.7[---]	ko01100|ko01110|ko01130|ko01120|ko01230|ko00300|ko00261	Metabolic pathways|Biosynthesis of secondary metabolites|Biosynthesis of antibiotics|Microbial metabolism in diverse environments|Biosynthesis of amino acids|Lysine biosynthesis|Monobactam biosynthesis	DS499596.1:936075-937082	224	149	178	92	62	82	12.9883	8.00089	10.3372	4.85904	4.23314	4.98165	10.4421	4.69128	1.15437	0.000197724	0.00201354	UP
gene1830	AFUB_082890	DnaJ domain protein	GO:0051259|GO:0006457|GO:0009060|GO:0016226|GO:0005739|GO:0051087	protein oligomerization|protein folding|aerobic respiration|iron-sulfur cluster assembly|mitochondrion|chaperone binding	-	-	-	-	DS499600.1:883195-884007	1320	874	1129	2530	2003	1814	94.8964	58.188	81.292	165.674	169.559	136.636	78.1255	157.29	-1.00956	0.000198665	0.00202082	DOWN
gene440	AFUB_093340	mitochondrial GTPase (Mss1)%2C putative	GO:0070899|GO:0005743|GO:0005525	mitochondrial tRNA wobble uridine modification|mitochondrial inner membrane|GTP binding	-	-	-	-	DS499602.1:133030-134908	11576	17461	12422	8415	6109	7428	372.776	520.721	400.644	246.832	231.646	250.619	431.381	243.033	0.827812	0.000198842	0.00202082	-
gene8252	AFUB_032180	conserved hypothetical protein	GO:0008150|GO:0005575|GO:0003674	biological_process|cellular_component|molecular_function	-	-	-	-	DS499595.1:4353737-4354458	671	2521	656	580	323	365	70.2837	244.541	68.8199	55.3373	39.8382	40.057	127.881	45.0775	1.50433	0.000201921	0.00205004	UP
gene686	AFUB_095810	DNA repair protein RAD1%2C putative	GO:0003676|GO:1990599|GO:0000110|GO:0003677|GO:0045002|GO:0007534|GO:0044732|GO:1901255|GO:0000720|GO:0009411	nucleic acid binding||nucleotide-excision repair factor 1 complex|DNA binding|double-strand break repair via single-strand annealing|gene conversion at mating-type locus|mitotic spindle pole body|nucleotide-excision repair involved in interstrand cross-link repair|pyrimidine dimer repair by nucleotide-excision repair|response to UV	K10848	EC:3.1.-.-[---]	ko03420|ko03460	Nucleotide excision repair|Fanconi anemia pathway	DS499602.1:822338-825674	1100	1234	944	2357	1715	1816	21.9578	22.8117	18.8732	42.8561	40.3111	37.9808	21.2142	40.3827	-0.928706	0.000202882	0.00205772	-
gene1580	AFUB_080410	isoflavone reductase family protein (CipA)%2C putative	GO:0006520|GO:0016620|GO:0055114|GO:0005737|GO:0051287	cellular amino acid metabolic process|oxidoreductase activity, acting on the aldehyde or oxo group of donors, NAD or NADP as acceptor|oxidation-reduction process|cytoplasm|NAD binding	-	-	-	-	DS499600.1:222098-223083	4	4	5	13	14	45	0.250575	0.232076	0.313716	0.741813	1.03273	2.95361	0.265456	1.57605	-2.56977	0.000203664	0.00206356	DOWN
gene5081	AFUB_060730	DNA polymerase alpha/primase associated subunit	GO:0006270|GO:0005635|GO:0003677|GO:0005829|GO:0003887|GO:0016233|GO:0005658	DNA replication initiation|nuclear envelope|DNA binding|cytosol|DNA-directed DNA polymerase activity|telomere capping|alpha DNA polymerase:primase complex	-	-	ko01100|ko00230|ko00240|ko03030	Metabolic pathways|Purine metabolism|Pyrimidine metabolism|DNA replication	DS499597.1:3320502-3322506	847	695	894	1788	1459	1313	26.7018	20.2902	28.2275	51.3431	54.1598	43.3685	25.0732	49.6238	-0.984889	0.000203889	0.00206376	-
gene6387	AFUB_045010	MFS monocarboxylate transporter%2C putative	GO:0003674	molecular_function	-	-	ko03020	RNA polymerase	DS499596.1:3245065-3246425	128	91	164	55	45	51	5.92343	3.89987	7.60124	2.31838	2.4521	2.47276	5.80818	2.41441	1.26641	0.000204709	0.00206997	UP
gene5495	AFUB_036120	conserved hypothetical protein	GO:0003674|GO:0005575|GO:0008150	molecular_function|cellular_component|biological_process	-	-	-	-	DS499596.1:592179-593148	12571	4091	13753	3805	3028	4542	941.98	283.888	1032.16	259.707	267.173	356.592	752.676	294.491	1.35381	0.000205041	0.00207125	UP
gene1618	AFUB_080790	C6 transcription factor%2C putative	GO:0006355|GO:0003677|GO:0008270|GO:0000981|GO:0006351|GO:0005634	regulation of transcription, DNA-templated|DNA binding|zinc ion binding|sequence-specific DNA binding RNA polymerase II transcription factor activity|transcription, DNA-templated|nucleus	-	-	-	-	DS499600.1:302760-305085	20	17	20	5	3	6	0.515403	0.405721	0.516221	0.117371	0.0910327	0.16201	0.479115	0.123471	1.9562	0.000206116	0.00208001	UP
gene197	AFUB_098500	F-box domain protein	GO:0003674|GO:0008150|GO:0005575	molecular_function|biological_process|cellular_component	-	-	-	-	DS499603.1:98681-100389	34	36	39	98	67	115	1.32219	1.29647	1.51899	3.47129	3.06792	4.68553	1.37921	3.74158	-1.4398	0.000207868	0.00209281	DOWN
gene347	AFUB_100000	phosphoric ester hydrolase%2C putative	GO:0008150|GO:0005575	biological_process|cellular_component	-	-	-	-	DS499603.1:492289-493383	863	694	858	468	359	435	46.0642	34.305	45.8688	22.7539	22.5638	24.3273	42.0793	23.215	0.858054	0.000208218	0.00209281	-
gene6426	AFUB_045400	conserved hypothetical protein	GO:0003674|GO:0005575|GO:0008150	molecular_function|cellular_component|biological_process	-	-	-	-	DS499596.1:3353231-3355325	1687	1702	1998	1217	922	859	48.2629	45.0924	57.2495	31.7137	31.0595	25.748	50.2016	29.5071	0.766673	0.000208094	0.00209281	-
gene7772	AFUB_027400	conserved hypothetical protein	GO:0003674|GO:0008150|GO:0005575	molecular_function|biological_process|cellular_component	-	-	-	-	DS499595.1:2973653-2974828	859	594	870	1668	1433	1364	42.6925	27.3396	43.3068	75.5115	83.863	71.0275	37.7796	76.8007	-1.02351	0.000207732	0.00209281	DOWN
gene6464	AFUB_045770	demethylmenaquinone methyltransferase family protein	GO:0003674|GO:0005575|GO:0008150	molecular_function|cellular_component|biological_process	-	-	-	-	DS499596.1:3466124-3467546	53	317	56	34	26	27	2.21581	12.2734	2.34489	1.29477	1.27996	1.1827	5.61136	1.25247	2.16357	0.000208676	0.00209532	UP
gene4465	AFUB_054570	HPP family protein	GO:0005575|GO:0008150|GO:0003674	cellular_component|biological_process|molecular_function	-	-	-	-	DS499597.1:1636973-1637920	5404	1785	4460	10624	7486	11572	356.893	109.171	295.009	639.1	582.154	800.727	253.691	673.994	-1.40966	0.000211105	0.00211547	DOWN
gene6662	AFUB_047750	copper amine oxidase	GO:0005575	cellular_component	K00276	EC:1.4.3.21[---]	ko01100|ko01110|ko00260|ko00350|ko00360|ko00410|ko00950|ko00960	Metabolic pathways|Biosynthesis of secondary metabolites|Glycine, serine and threonine metabolism|Tyrosine metabolism|Phenylalanine metabolism|beta-Alanine metabolism|Isoquinoline alkaloid biosynthesis|Tropane, piperidine and pyridine alkaloid biosynthesis	DS499596.1:3963521-3965673	731	359	574	1363	1051	1108	21.384	9.7255	16.8175	36.3182	36.2025	33.9597	15.9757	35.4935	-1.15168	0.000210926	0.00211547	DOWN
gene5990	AFUB_041070	polymerase (RNA) II (DNA directed) polypeptide D	GO:0003899|GO:0006366|GO:0016591	DNA-directed RNA polymerase activity|transcription from RNA polymerase II promoter|DNA-directed RNA polymerase II, holoenzyme	-	-	-	-	DS499596.1:1990125-1990717	1179	1160	1221	635	469	748	154.16	140.463	159.901	75.6294	72.2099	102.474	151.508	83.4377	0.860625	0.000212036	0.0021224	-
gene7989	AFUB_029550	-	-	-	-	-	-	-	DS499595.1:3604959-3605057	28	9	30	92	78	54	16.5304	4.92042	17.7392	49.4738	54.2239	33.4022	13.0633	45.7	-1.80667	0.00021235	0.0021224	DOWN
gene9364	AFUB_009490	C2H2 transcription factor%2C putative	GO:0006882|GO:0005575|GO:0045893	cellular zinc ion homeostasis|cellular_component|positive regulation of transcription, DNA-templated	-	-	-	-	DS499594.1:2675935-2677912	772	839	652	414	367	404	26.3406	26.5105	22.281	12.8667	14.7448	14.4425	25.044	14.018	0.837184	0.00021243	0.0021224	-
gene5534	AFUB_036510	C6 finger domain protein Acr-2%2C putative	GO:0000981|GO:0008270|GO:0006355|GO:0005634	sequence-specific DNA binding RNA polymerase II transcription factor activity|zinc ion binding|regulation of transcription, DNA-templated|nucleus	-	-	-	-	DS499596.1:714913-716933	4674	4525	4865	3142	2330	2367	145.698	130.626	151.889	89.2132	85.5237	77.3065	142.738	84.0145	0.764656	0.00021471	0.00214304	-
gene9732	AFUB_013170	conserved hypothetical protein	GO:0008150|GO:0005575|GO:0003674	biological_process|cellular_component|molecular_function	-	-	-	-	DS499594.1:3704892-3705578	782	975	862	532	436	422	66.5298	76.8176	73.4505	41.2268	43.6778	37.6162	72.266	40.8403	0.823324	0.000217008	0.00216383	-
gene5323	AFUB_034410	4-hydroxyphenylpyruvate dioxygenase%2C putative	GO:0005575	cellular_component	-	-	-	-	DS499596.1:138521-139540	51	76	54	16	25	21	2.92236	4.03299	3.09909	0.835127	1.68681	1.26076	3.35148	1.2609	1.41035	0.000217966	0.00217122	UP
gene4410	AFUB_054020	serine/threonine protein kinase%2C putative	GO:0005575	cellular_component	-	-	-	-	DS499597.1:1484120-1486060	14919	12655	13466	8343	7182	6907	449.242	352.898	406.123	228.834	254.655	217.913	402.754	233.801	0.784621	0.000218217	0.00217157	-
gene5496	AFUB_036130	hypothetical protein	GO:0005575|GO:0008150	cellular_component|biological_process	-	-	-	-	DS499596.1:593918-594932	398	479	391	247	182	210	28.8254	32.1273	28.3627	16.2947	15.5213	15.9355	29.7718	15.9172	0.903362	0.00021844	0.00217164	-
gene5122	AFUB_061140	conserved hypothetical protein	GO:0005575|GO:0008150|GO:0003674	cellular_component|biological_process|molecular_function	-	-	-	-	DS499597.1:3443116-3444846	19744	38708	21390	13293	10400	14274	666.66	1210.36	723.366	408.837	413.493	504.973	866.797	442.434	0.970231	0.000218952	0.00217457	-
gene3913	AFUB_049050	conserved hypothetical protein	GO:0003674|GO:0008150|GO:0005575	molecular_function|biological_process|cellular_component	-	-	-	-	DS499597.1:92001-93424	55	68	58	35	18	11	2.5272	2.89359	2.66921	1.46488	0.973879	0.529556	2.69667	0.989437	1.4465	0.000221858	0.00220126	UP
gene8909	AFUB_004970	alcohol dehydrogenase%2C zinc-containing%2C putative	GO:0016747|GO:0005622|GO:0008270|GO:0055114|GO:0016491	transferase activity, transferring acyl groups other than amino-acyl groups|intracellular|zinc ion binding|oxidation-reduction process|oxidoreductase activity	-	-	-	-	DS499594.1:1389233-1390568	1982	1705	1899	1191	891	1056	110.643	88.1435	106.175	60.5605	58.5683	61.7641	101.654	60.2976	0.753491	0.000224004	0.00222036	-
gene3841	AFUB_071720	conserved hypothetical protein	GO:0005575|GO:0044550|GO:0003674	cellular_component|secondary metabolite biosynthetic process|molecular_function	-	-	-	-	DS499598.1:2523829-2524364	212	261	211	120	97	101	25.4956	29.0681	25.4151	13.1453	13.7362	12.7264	26.6596	13.2026	1.01383	0.00022433	0.0022214	UP
gene6119	AFUB_042340	ubiquitin thiolesterase (OtuB1)%2C putative	GO:0003674|GO:0008150|GO:0005575	molecular_function|biological_process|cellular_component	-	-	-	-	DS499596.1:2380514-2382385	405	403	413	222	193	199	16.4384	15.148	16.7893	8.20758	9.22416	8.4627	16.1252	8.63148	0.901638	0.000225527	0.00223105	-
gene7186	AFUB_021540	conserved hypothetical protein	GO:0006355|GO:0008270|GO:0000981|GO:0005634	regulation of transcription, DNA-templated|zinc ion binding|sequence-specific DNA binding RNA polymerase II transcription factor activity|nucleus	-	-	-	-	DS499595.1:1226560-1228182	465	871	495	369	239	249	17.7287	30.7531	18.902	12.8147	10.7297	9.94666	22.4613	11.1637	1.00863	0.00022575	0.00223106	UP
gene6857	AFUB_018250	1%2C3-beta-glucanosyltransferase Gel1	GO:0042124|GO:0042123|GO:0009277|GO:0005886|GO:0031505	1,3-beta-glucanosyltransferase activity|glucanosyltransferase activity|fungal-type cell wall|plasma membrane|fungal-type cell wall organization	-	-	-	-	DS499595.1:264843-266262	4090	2924	3332	2192	1665	1759	175.902	116.458	143.526	85.8708	84.3191	79.2621	145.295	83.1507	0.805188	0.000226296	0.00223426	-
gene825	AFUB_097200	integral membrane protein	GO:0005575|GO:0008150|GO:0003674	cellular_component|biological_process|molecular_function	-	-	-	-	DS499602.1:1246911-1248299	138	30	148	35	18	26	5.80688	1.16906	6.23739	1.34148	0.891846	1.14628	4.40444	1.12654	1.96706	0.000226633	0.00223539	UP
gene9743	AFUB_013280	MFS multidrug transporter%2C putative	GO:0003674	molecular_function	-	-	-	-	DS499594.1:3752305-3754333	4994	1927	2434	1508	1435	962	160.026	57.1833	78.116	44.015	54.145	32.2976	98.4417	43.4859	1.17872	0.000229352	0.00225998	UP
gene1788	AFUB_082470	conserved hypothetical protein	GO:0003674|GO:0005575|GO:0008150	molecular_function|cellular_component|biological_process	-	-	-	-	DS499600.1:759353-760036	811	860	625	488	372	352	75.5996	74.2409	58.3521	41.4359	40.8326	34.3791	69.3976	38.8825	0.835763	0.000231003	0.00227402	-
gene5286	AFUB_034040	conserved hypothetical protein	GO:0005575	cellular_component	-	-	-	-	DS499596.1:73382-73552	37	59	58	17	17	20	12.6465	18.6753	19.8552	5.2928	6.84211	7.16229	17.059	6.4324	1.4071	0.000231624	0.0022779	UP
gene4166	AFUB_051580	WD repeat protein	GO:0008150|GO:0003674	biological_process|molecular_function	-	-	-	-	DS499597.1:763540-764817	1263	1451	1379	885	723	656	60.3099	64.165	65.9519	38.4934	40.6526	32.8202	63.4756	37.3221	0.766173	0.000232934	0.0022873	-
gene4523	AFUB_055150	-	-	-	-	-	-	-	DS499597.1:1803317-1803387	28	26	27	9	10	5	23.0494	19.8211	22.2615	6.74865	9.6934	4.31293	21.7107	6.91833	1.64991	0.000233122	0.0022873	UP
gene7375	AFUB_023420	COP9 subunit 3%2C putative	GO:0003674	molecular_function	-	-	-	-	DS499595.1:1849518-1851294	1821	1628	1729	3510	2664	3138	71.2403	58.9816	67.7468	125.078	122.72	128.624	65.9895	125.474	-0.927078	0.000233264	0.0022873	-
gene2429	AFUB_074630	conserved glutamic acid-rich protein	GO:0005575|GO:0008150|GO:0003674	cellular_component|biological_process|molecular_function	-	-	-	-	DS499599.1:712790-715155	763	553	664	1495	1111	1128	19.8998	13.3566	17.3449	35.516	34.1196	30.8238	16.8671	33.4864	-0.989366	0.000233832	0.00229064	-
gene6943	AFUB_019110	fructosyl amine:oxygen oxidoreductase	GO:0005575|GO:0051700	cellular_component|fructosyl-amino acid oxidase activity	K00306	EC:1.5.3.1 1.5.3.7[---]	ko01100|ko04146|ko00260|ko00310	Metabolic pathways|Peroxisome|Glycine, serine and threonine metabolism|Lysine degradation	DS499595.1:496035-497431	344	513	395	235	180	200	15.0269	20.7527	17.2817	9.3505	9.25867	9.15364	17.6871	9.25427	0.934503	0.000236521	0.00231472	-
gene7195	AFUB_021630	hypothetical protein	GO:0003674|GO:0008150|GO:0005575	molecular_function|biological_process|cellular_component	-	-	-	-	DS499595.1:1241854-1242593	128	78	111	39	39	45	14.5834	8.2298	12.6663	4.04733	5.23213	5.37177	11.8265	4.88374	1.27597	0.000238174	0.00232863	UP
gene8887	AFUB_004750	conserved hypothetical protein	GO:0003674|GO:0008150	molecular_function|biological_process	-	-	-	-	DS499594.1:1333286-1334866	1365	904	1497	2833	2226	2261	51.1416	31.3658	56.1748	96.6821	98.2046	88.7555	46.2274	94.5474	-1.03229	0.00024134	0.00235729	DOWN
gene4651	AFUB_056440	3-methylcrotonyl-CoA carboxylase subunit alpha (MccA)%2C putative	GO:0005575	cellular_component	K01968	EC:6.4.1.4[---]	ko01100|ko00280	Metabolic pathways|Valine, leucine and isoleucine degradation	DS499597.1:2186854-2189286	2906	4539	2988	2022	1611	1891	74.7902	108.182	77.0207	47.4011	48.8214	50.991	86.6644	49.0712	0.820564	0.000243298	0.0023741	-
gene1020	AFUB_087650	endo-1%2C4-beta-mannosidase	GO:0005575	cellular_component	K19355	EC:3.2.1.78[---]	-	-	DS499601.1:285402-286924	408	669	487	295	231	240	16.6294	25.2516	19.8804	10.9521	11.0865	10.249	20.5871	10.7625	0.935727	0.000244354	0.0023821	-
gene770	AFUB_096650	hypothetical protein	GO:0008150|GO:0005575|GO:0003674	biological_process|cellular_component|molecular_function	-	-	-	-	DS499602.1:1102453-1104273	1155	871	894	629	469	457	40.9878	28.6245	31.7752	20.3321	19.5979	16.9919	33.7958	18.974	0.832823	0.0002471	0.00240653	-
gene8689	AFUB_002790	conserved hypothetical protein	GO:0005575|GO:0008150|GO:0003674	cellular_component|biological_process|molecular_function	-	-	-	-	DS499594.1:771527-774058	1329	1333	1355	2910	2183	2065	30.678	28.4957	31.3271	61.1862	59.3365	49.9431	30.1669	56.8219	-0.91348	0.000251984	0.00245171	-
gene6834	AFUB_018010	xylosidase/glycosyl hydrolase%2C putative	GO:0005575	cellular_component	K01198	EC:3.2.1.37[---]	ko01100|ko00520	Metabolic pathways|Amino sugar and nucleotide sugar metabolism	DS499595.1:202761-204345	3308	1290	3771	7793	5500	7333	125.63	45.3695	143.437	269.582	245.955	291.785	104.812	269.107	-1.36037	0.000254844	0.00247714	DOWN
gene5881	AFUB_039980	oxidoreductase%2C short chain dehydrogenase/reductase family protein%2C putative	GO:0005575	cellular_component	K00059	EC:1.1.1.100[---]	ko01100|ko01212|ko01040|ko00061|ko00780	Metabolic pathways|Fatty acid metabolism|Biosynthesis of unsaturated fatty acids|Fatty acid biosynthesis|Biotin metabolism	DS499596.1:1723181-1723983	240	551	226	170	109	126	18.6287	39.6067	17.5695	12.0193	9.96242	10.2469	25.2683	10.7429	1.23395	0.000255772	0.00248376	UP
gene2517	AFUB_075510	transcriptional regulator/methyltransferase%2C putative	-	-	-	-	-	-	DS499599.1:995503-997440	21	19	16	5	3	6	0.702983	0.589011	0.536444	0.152461	0.118249	0.210445	0.609479	0.160385	1.92604	0.000256854	0.00249185	UP
gene6039	AFUB_041550	conserved hypothetical protein	GO:0003674|GO:0008150|GO:0005575	molecular_function|biological_process|cellular_component	-	-	-	-	DS499596.1:2147658-2148614	1110	1603	721	677	314	570	80.3926	107.516	52.3005	44.6621	26.7786	43.2534	80.0696	38.2314	1.0665	0.000257788	0.0024985	UP
gene3294	AFUB_066240	L-ornithine aminotransferase Car2%2C putative	GO:0035690|GO:0010121|GO:0005634|GO:0030170|GO:0004587|GO:0005829	cellular response to drug|arginine catabolic process to proline via ornithine|nucleus|pyridoxal phosphate binding|ornithine-oxo-acid transaminase activity|cytosol	K00819	EC:2.6.1.13[---]	ko01100|ko01110|ko01130|ko00330	Metabolic pathways|Biosynthesis of secondary metabolites|Biosynthesis of antibiotics|Arginine and proline metabolism	DS499598.1:939678-941092	5246	16552	4782	3386	2847	3519	226.619	662.164	206.898	133.233	144.818	159.272	365.227	145.775	1.32505	0.000258613	0.00250408	UP
gene385	AFUB_100380	arachidonate 5-lipoxygenase%2C putative	GO:0005575	cellular_component	K08022	EC:1.13.11.33 1.13.11.-[---]	ko01100|ko00590|ko00410	Metabolic pathways|Arachidonic acid metabolism|beta-Alanine metabolism	DS499603.1:602660-604599	46	76	51	29	20	11	1.4716	2.25159	1.63408	0.845039	0.753401	0.368689	1.78575	0.65571	1.4454	0.000259505	0.0025103	UP
gene7325	AFUB_022920	ammonium transporter MeaA	GO:0072489|GO:0005886|GO:0019740|GO:0015200	methylammonium transmembrane transport|plasma membrane|nitrogen utilization|methylammonium transmembrane transporter activity	-	-	-	-	DS499595.1:1641817-1643699	13265	5188	10637	3004	2953	5388	459.033	166.258	368.667	94.6879	120.328	195.352	331.319	136.789	1.27627	0.000259911	0.00251181	UP
gene5530	AFUB_036470	DUF250 domain membrane protein	GO:0070787|GO:0008643|GO:0005794|GO:0030246|GO:0043936|GO:0035690|GO:0051278|GO:0030448|GO:0031505	conidiophore development|carbohydrate transport|Golgi apparatus|carbohydrate binding|asexual sporulation resulting in formation of a cellular spore|cellular response to drug|fungal-type cell wall polysaccharide biosynthetic process|hyphal growth|fungal-type cell wall organization	-	-	-	-	DS499596.1:689098-690613	977	1298	882	612	442	604	47.7053	58.6939	43.1339	27.2196	25.4132	30.9002	49.8444	27.8443	0.840047	0.000261026	0.00252016	-
gene2438	AFUB_074720	proline oxidase PrnD	GO:0005739|GO:0055114|GO:0004657|GO:0006562|GO:0006537	mitochondrion|oxidation-reduction process|proline dehydrogenase activity|proline catabolic process|glutamate biosynthetic process	K00318	EC:1.5.-.-[---]	ko01100|ko01110|ko01130|ko00330	Metabolic pathways|Biosynthesis of secondary metabolites|Biosynthesis of antibiotics|Arginine and proline metabolism	DS499599.1:735515-737019	1607	3032	2003	7771	6368	2418	65.2258	113.967	81.4259	287.302	304.349	102.828	86.8729	231.493	-1.41399	0.000261715	0.00252438	DOWN
gene2038	AFUB_084960	conserved hypothetical protein	GO:0005575	cellular_component	-	-	-	-	DS499600.1:1525331-1525938	47	59	29	16	10	18	5.03118	5.84886	3.10924	1.56013	1.2605	2.01878	4.66309	1.61313	1.53142	0.000265294	0.00255644	UP
gene8073	AFUB_030390	endo-arabinase%2C putative	GO:0005575	cellular_component	-	-	-	-	DS499595.1:3860860-3861883	1189	1360	1405	887	684	618	71.276	75.5	84.356	48.4332	48.2817	38.8153	77.044	45.1767	0.770102	0.000268597	0.0025858	-
gene1765	AFUB_082240	conserved hypothetical protein	GO:0003674|GO:0008150|GO:0005575	molecular_function|biological_process|cellular_component	-	-	-	-	DS499600.1:698743-700325	860	537	682	1558	1170	1262	35.0522	20.2693	27.8406	57.8419	56.1524	53.8927	27.7207	55.9623	-1.01349	0.00027399	0.00263518	DOWN
gene6805	AFUB_017720	-	-	-	-	-	-	-	DS499595.1:135240-135312	2	3	2	12	17	10	1.60128	2.22406	1.60382	8.75168	16.0274	8.38871	1.80972	11.0559	-2.61098	0.000274685	0.00263934	DOWN
gene6403	AFUB_045170	cell wall protein PhiA	GO:0003674	molecular_function	-	-	-	-	DS499596.1:3291616-3292237	162	414	110	43	93	40	16.9686	40.1586	11.5399	4.10258	11.4704	4.38979	22.889	6.65425	1.78231	0.00027496	0.00263946	UP
gene6893	AFUB_018610	COPII-coated vesicle protein (Erv41)%2C putative	GO:0003674	molecular_function	-	-	-	-	DS499595.1:358657-359848	331	216	355	686	495	721	16.9703	10.2556	18.2292	32.0364	29.8835	38.7302	15.1517	33.55	-1.14683	0.000275896	0.00264591	DOWN
gene8255	AFUB_032210	cyanate hydratase%2C putative	GO:0003677|GO:0008824|GO:0009439|GO:0005576	DNA binding|cyanate hydratase activity|cyanate metabolic process|extracellular region	K01725	EC:4.2.1.104[---]	ko00910	Nitrogen metabolism	DS499595.1:4364739-4365257	367	294	274	743	640	480	46.1296	34.2221	34.4939	85.0668	94.7237	63.2132	38.2818	81.0013	-1.08128	0.00027666	0.00265071	DOWN
gene984	AFUB_087300	conserved hypothetical protein	GO:0008150|GO:0005575|GO:0003674	biological_process|cellular_component|molecular_function	-	-	-	-	DS499601.1:190634-191782	647	476	529	270	206	323	32.9117	22.4233	26.9513	12.5103	12.339	17.2148	27.4288	14.0214	0.968064	0.000277663	0.00265778	-
gene7841	AFUB_028080	conserved hypothetical protein	GO:0008150|GO:0005575|GO:0003674	biological_process|cellular_component|molecular_function	-	-	-	-	DS499595.1:3171047-3171655	177	399	206	83	84	125	26.1243	54.5369	30.4521	11.1585	14.5987	19.3301	37.0377	15.0291	1.30124	0.000278762	0.00266576	UP
gene9689	AFUB_012740	1-phosphatidylinositol-4%2C5-bisphosphate phosphodiesterase 1%2C putative	GO:0004435|GO:0004629|GO:0005634|GO:0005543|GO:0044182|GO:0005829|GO:0005509|GO:0034644|GO:0035556|GO:0006629|GO:0051783	phosphatidylinositol phospholipase C activity|phospholipase C activity|nucleus|phospholipid binding|filamentous growth of a population of unicellular organisms|cytosol|calcium ion binding|cellular response to UV|intracellular signal transduction|lipid metabolic process|regulation of nuclear division	K05857	EC:3.1.4.11[---]	ko01100|ko00562|ko03020|ko04070|ko04020|ko04933	Metabolic pathways|Inositol phosphate metabolism|RNA polymerase|Phosphatidylinositol signaling system|Calcium signaling pathway|AGE-RAGE signaling pathway in diabetic complications	DS499594.1:3595520-3598957	3024	2418	3118	1927	1497	1230	51.4094	38.0683	53.0902	29.8401	29.9673	21.9088	47.5226	27.2387	0.802955	0.000286143	0.00273374	-
gene6038	AFUB_041540	conserved hypothetical protein	GO:0003674|GO:0008150|GO:0005575	molecular_function|biological_process|cellular_component	-	-	-	-	DS499596.1:2145613-2146650	37	39	29	93	77	79	2.69982	2.63539	2.11941	6.18121	6.61588	6.03968	2.48487	6.27892	-1.33735	0.000286501	0.00273456	DOWN
gene2286	AFUB_073200	conserved hypothetical protein	GO:0005575|GO:0008150|GO:0003674	cellular_component|biological_process|molecular_function	-	-	-	-	DS499599.1:283422-284766	101	93	117	49	43	40	5.33261	4.54722	6.18705	2.35653	2.67334	2.21274	5.35563	2.4142	1.14951	0.000289012	0.00275111	UP
gene4576	AFUB_055690	cyclin domain protein	GO:0008150|GO:0003674	biological_process|molecular_function	-	-	-	-	DS499597.1:1967897-1968857	427	373	375	905	638	666	27.638	22.3581	24.3102	53.3562	48.6255	45.1654	24.7687	49.049	-0.985705	0.000288611	0.00275111	-
gene8254	AFUB_032200	phospholipase D (PLD)%2C putative	GO:0005575	cellular_component	K01115	EC:3.1.4.4[---]	ko01100|ko01110|ko04144|ko00564|ko04071|ko00100|ko04014|ko04024|ko03060|ko04072|ko04390|ko04540|ko00565	Metabolic pathways|Biosynthesis of secondary metabolites|Endocytosis|Glycerophospholipid metabolism|Sphingolipid signaling pathway|Steroid biosynthesis|Ras signaling pathway|cAMP signaling pathway|Protein export|Phospholipase D signaling pathway|Hippo signaling pathway|Gap junction|Ether lipid metabolism	DS499595.1:4359898-4363462	4848	7877	4193	13687	9432	9952	85.7089	128.965	74.2448	220.409	196.351	184.343	96.3061	200.368	-1.05695	0.000289056	0.00275111	DOWN
gene8608	AFUB_001980	hypothetical protein	GO:0003674|GO:0005575|GO:0008150	molecular_function|cellular_component|biological_process	-	-	-	-	DS499594.1:555069-555224	41	38	43	20	13	12	15.3612	13.1848	16.1359	6.82556	5.73522	4.71074	14.8939	5.75717	1.37129	0.000290972	0.00276671	UP
gene6833	AFUB_018000	glycosyl hydrolase%2C putative	GO:0046556|GO:0005975|GO:0030248|GO:0046373|GO:0004553|GO:0005576	alpha-L-arabinofuranosidase activity|carbohydrate metabolic process|cellulose binding|L-arabinose metabolic process|hydrolase activity, hydrolyzing O-glycosyl compounds|extracellular region	-	-	-	-	DS499595.1:200284-201529	114	62	117	50	33	24	5.59449	2.8177	5.75068	2.23502	1.90693	1.234	4.72096	1.79198	1.39752	0.000292142	0.00277521	UP
gene7248	AFUB_022150	conserved hypothetical protein	GO:0005575|GO:0008150|GO:0003674	cellular_component|biological_process|molecular_function	-	-	-	-	DS499595.1:1392864-1393844	865	1159	886	599	510	449	62.882	78.0261	64.5092	39.6639	43.6562	34.1987	68.4724	39.1729	0.805667	0.000294948	0.00279922	-
gene2636	AFUB_076700	ATP citrate lyase subunit (Acl)%2C putatibe	GO:0005829|GO:0006099|GO:0005524|GO:0005634	cytosol|tricarboxylic acid cycle|ATP binding|nucleus	K01648	EC:2.3.3.8[---]	ko01100|ko01110|ko01130|ko01120|ko00020|ko00720	Metabolic pathways|Biosynthesis of secondary metabolites|Biosynthesis of antibiotics|Microbial metabolism in diverse environments|Citrate cycle (TCA cycle)|Carbon fixation pathways in prokaryotes	DS499599.1:1322885-1324407	606	1301	506	1719	1514	2074	24.2431	48.1992	20.2742	62.6397	71.3193	86.9316	30.9055	73.6302	-1.25243	0.000295613	0.00280288	DOWN
gene4652	AFUB_056450	conserved hypothetical protein	GO:0008150|GO:0005575|GO:0003674	biological_process|cellular_component|molecular_function	-	-	-	-	DS499597.1:2189855-2190995	669	899	677	460	347	388	36.923	45.949	37.4229	23.1252	22.551	22.4365	40.0983	22.7042	0.820579	0.00029814	0.00282417	-
gene463	AFUB_093570	mitochondrial mRNA processing protein PET127%2C putative	GO:0003674	molecular_function	-	-	-	-	DS499602.1:198324-200991	706	759	690	1634	1238	1050	17.367	17.2905	16.9999	36.6125	35.8596	27.0622	17.2191	33.1781	-0.946219	0.000300045	0.00283701	-
gene5600	AFUB_037170	high-affinity hexose transporter%2C putative	GO:0016021|GO:0055085|GO:0022857|GO:0016020|GO:0022891	integral component of membrane|transmembrane transport|transmembrane transporter activity|membrane|substrate-specific transmembrane transporter activity	-	-	-	-	DS499596.1:909134-910825	396	175	275	147	97	109	15.2171	6.22761	10.5839	5.14531	4.38907	4.3885	10.6762	4.64096	1.20191	0.000300061	0.00283701	UP
gene901	AFUB_097930	FMN dependent dehydrogenase%2C putative	GO:0008150	biological_process	-	-	-	-	DS499602.1:1519975-1521189	136	791	54	42	75	24	6.54227	35.2381	2.60171	1.84033	4.24831	1.20962	14.794	2.43275	2.60435	0.00030039	0.00283745	UP
gene5605	AFUB_037220	forkhead transcription factor Fkh1/2%2C putative	GO:0007346|GO:0000978|GO:1900237|GO:0097221|GO:0001077|GO:0000122|GO:0045944|GO:0001078|GO:0006366	regulation of mitotic cell cycle|RNA polymerase II core promoter proximal region sequence-specific DNA binding|positive regulation of induction of conjugation with cellular fusion|MADS box-forkhead transcription factor complex|RNA polymerase II core promoter proximal region sequence-specific DNA binding transcription factor activity involved in positive regulation of transcription|negative regula…	-	-	-	-	DS499596.1:924186-926568	2804	1640	2532	1544	1078	1035	75.5587	40.9258	68.3358	37.8976	34.2051	29.2213	61.6068	33.7747	0.867147	0.000305463	0.00288081	-
gene5632	AFUB_037490	ubiquitin C-terminal hydrolase%2C putative	GO:0004843|GO:0006511|GO:0005741|GO:0016579	ubiquitin-specific protease activity|ubiquitin-dependent protein catabolic process|mitochondrial outer membrane|protein deubiquitination	-	-	-	-	DS499596.1:996348-998297	1651	4298	1750	1285	1003	1099	49.4856	119.301	52.5349	35.0827	35.3995	34.513	73.7738	34.9984	1.07582	0.000305553	0.00288081	UP
gene9294	AFUB_008800	transcription initiation factor TFIID subunit 13%2C putative	GO:0046982|GO:0006352|GO:0006366|GO:0005634	protein heterodimerization activity|DNA-templated transcription, initiation|transcription from RNA polymerase II promoter|nucleus	-	-	ko03022|ko03030	Basal transcription factors|DNA replication	DS499594.1:2498268-2499250	684	1178	641	1817	1360	1631	44.5687	71.0829	41.8321	107.842	104.347	111.348	52.4946	107.845	-1.03872	0.000306154	0.00288376	DOWN
gene5123	AFUB_061150	triosephosphate isomerase	GO:0005622	intracellular	K01803	EC:5.3.1.1[---]	ko01100|ko01110|ko01130|ko01120|ko01230|ko01200|ko00010|ko00051|ko00562|ko00710	Metabolic pathways|Biosynthesis of secondary metabolites|Biosynthesis of antibiotics|Microbial metabolism in diverse environments|Biosynthesis of amino acids|Carbon metabolism|Glycolysis / Gluconeogenesis|Fructose and mannose metabolism|Inositol phosphate metabolism|Carbon fixation in photosynthetic organisms	DS499597.1:3445443-3446490	5336	11422	5839	4211	3135	3580	404.509	801.863	443.331	290.774	279.843	284.347	549.901	284.988	0.948272	0.00030719	0.00289081	-
gene9763	AFUB_013480	conserved hypothetical protein	GO:0003674|GO:0008150|GO:0005575	molecular_function|biological_process|cellular_component	-	-	-	-	DS499594.1:3810215-3811242	75	53	50	204	153	95	5.10908	3.34349	3.41133	12.6581	12.2726	6.78042	3.95463	10.5703	-1.41841	0.00031098	0.00292374	DOWN
gene3157	AFUB_064870	cation chloride cotransporter%2C putative	GO:0055075|GO:0031166|GO:0097638|GO:1903401|GO:0000329|GO:0034486|GO:0015379|GO:1990816	potassium ion homeostasis|integral component of vacuolar membrane|||fungal-type vacuole membrane|vacuolar transmembrane transport|potassium:chloride symporter activity|	-	-	-	-	DS499598.1:579121-582905	897	704	942	1939	1444	1335	14.2195	10.335	14.9562	27.9981	26.9541	22.1732	13.1703	25.7085	-0.964959	0.000312164	0.00292938	-
gene3759	AFUB_070910	tripeptidyl peptidase A	GO:0045148|GO:0008236|GO:0030428|GO:0006508|GO:0008238|GO:0009277|GO:0004252	tripeptide aminopeptidase activity|serine-type peptidase activity|cell septum|proteolysis|exopeptidase activity|fungal-type cell wall|serine-type endopeptidase activity	K01279	EC:3.4.14.9[---]	ko04142	Lysosome	DS499598.1:2213692-2215662	56	1411	39	44	38	49	1.83365	42.786	1.27901	1.31231	1.46512	1.68104	15.2995	1.48616	3.36383	0.0003119	0.00292938	UP
gene7756	AFUB_027240	acetylglutamate synthase	GO:0005759|GO:0004042|GO:0031966|GO:0006592	mitochondrial matrix|acetyl-CoA:L-glutamate N-acetyltransferase activity|mitochondrial membrane|ornithine biosynthetic process	K00618	EC:2.3.1.1[---]	ko01100|ko01110|ko01130|ko01230|ko01210|ko00220	Metabolic pathways|Biosynthesis of secondary metabolites|Biosynthesis of antibiotics|Biosynthesis of amino acids|2-Oxocarboxylic acid metabolism|Arginine biosynthesis	DS499595.1:2939736-2942017	8988	10853	8652	6484	4844	4558	244.224	273.1	235.462	160.482	154.987	129.764	250.929	148.411	0.75768	0.000313284	0.00293715	-
gene4364	AFUB_053560	conserved hypothetical protein	GO:0003674|GO:0005575|GO:0008150	molecular_function|cellular_component|biological_process	-	-	-	-	DS499597.1:1333234-1336227	1281	1378	1546	889	631	813	26.0241	25.9252	31.4567	16.4508	15.0946	17.3049	27.802	16.2834	0.771784	0.000315307	0.00295336	-
gene4854	AFUB_058470	SNF2 family helicase%2C putative	GO:0005575|GO:0008150	cellular_component|biological_process	-	-	-	-	DS499597.1:2679216-2683397	623	593	611	1273	993	1039	10.3918	9.16017	10.2075	19.3414	19.5037	18.1581	9.91983	19.0011	-0.937694	0.00031685	0.00296505	-
gene6832	AFUB_017990	Pfs%2C NB-ARC and TPR domain protein	GO:0005575	cellular_component	-	-	-	-	DS499595.1:196692-199242	220	270	257	139	120	81	5.20796	5.9191	6.09335	2.99721	3.34496	2.00903	5.74013	2.78373	1.04406	0.000320108	0.00299274	UP
gene5340	AFUB_034580	LipA and NB-ARC domain protein	GO:0003674|GO:0005575|GO:0008150	molecular_function|cellular_component|biological_process	-	-	-	-	DS499596.1:177998-180076	518	790	589	370	279	331	15.6707	22.1326	17.8465	10.1957	9.93866	10.4915	18.5499	10.2087	0.861622	0.000321595	0.00300385	-
gene2081	AFUB_085390	NRPS-like enzyme%2C putative	GO:0005575|GO:0009405	cellular_component|pathogenesis	-	-	-	-	DS499600.1:1664903-1668259	177	158	183	78	71	84	3.46573	2.865	3.58881	1.39116	1.63698	1.72326	3.30651	1.5838	1.06192	0.000323284	0.00301682	UP
[truncated: 8,965 more rows]
